# Supplementary material for: BAG2 Inhibits Cervical Cancer Progression by Modulating Type I Interferon Signaling through Stabilizing STING
Source: Adv Sci (Weinh). 2025 May 14;12(29):e70005. doi: 10.1002/advs.202414637 (PMC12362813; doi:10.1002/advs.202414637)
Supplement: Supplementary file 2 — Supplemental Data 1 [file ADVS-12-e70005-s001.xlsx]

## Sheet: Fig 1
	Figure 1A	Figure 1A			Figure 1C	Figure 1A			Figure 1D			Figure 1E
	STING AOD	Resistance	Sensitivity
	1	0.22927	0.35931
	2	0.29757	0.59481
	3	0.08384	0.25605
	4	0.28029	0.33184
	5	0.15498	0.40963
	6	0.27426	0.3921
	7	0.33325
	8	0.24264
	9	0.25159
	10	0.16826
	11	0.30942
	12	0.23518
	13	0.26303
	Figure 1H					Figure 1I						Figure 1J
	Figure 1K					Figure 1L

## Sheet: Fig 2
	Figure 2A																	Figure 2B
	Relative mRNA level	siNC			siBAG2-2			siBAG2-3			Vector			BAG2
		1	2	3	1	2	3	1	2	3	1	2	3	1	2	3
	BAG2	1.0393	1.14274	0.841999	0.0926866	0.116008	0.183177	0.0380479	0.0270178	0.0227524	0.964476	1.03092	1.00573	4237.97	4166.58	4367.75
	STING	1.01664	0.988288	0.995292	1.08925	0.895521	0.838453	0.989658	0.907677	1.07496	0.934778	1.18863	0.900003	1.05505	0.877375	1.02736
	Figure 2C									Figure 2D				Figure 2E
		Log2(Normalized STING/β-Actin)
		Time (h)	Vector			Flag-BAG2
			1	2	3	1	2	3
		0	0	0	0	0	0	0
		4	-0.434403	-0.34008	-0.47393	-0.16812	-0.26882	-0.21759
		8	-0.810966	-0.8625	-0.97143	-0.35845	-0.49411	-0.4344
		12	-1.4344	-1.35845	-1.51457	-0.59946	-0.55639	-0.66658
	Figure 2F				Figure 2G				Figure 2H					Figure 2I
	Figure 2J						Figure 2K					Figure 2L					Figure 2M
	Figure 2N
	AOD	BAG2	STING
	Point 1	0.57	0.44
	Point 2	0.82	0.76
	Point 3	0.32	0.24
	Point 4	0.18	0.23
	Point 5	0.57	0.64
	Point 6	0.42	0.61
	Point 7	0.34	0.51
	Point 8	0.38	0.21
	Point 9	0.64	0.52
	Point 10	0.37	0.58
	Point 11	0.42	0.24
	Point 12	0.52	0.36
	Point 13	0.17	0.36
	Point 14	0.34	0.53
	Point 15	0.31	0.37

## Sheet: Fig 3
	Figure 3B			Figure 3C				Figure 3F
										Log2(Normalized STING/β-Actin)
										Time (h)	Vector			HA-STUB1
											1	2	3	1	2	3
										0	0	0	0	0	0	0
										4	-0.434403	-0.34008	-0.51457	-1.21759	-1.59946	-1.35845
										8	-0.862496	-1.02915	-0.78588	-2.05889	-2.39593	-2.32193
										12	-1.78588	-1.47393	-1.55639	-3.05889	-3.64386	-3.18442
	Figure 3G					Figure 3H				Figure 3I				Figure 3J
	Figure 3K			Figure 3L				Figure 3M				Figure 3N
	Figure 3O												Figure 3P
		Log2(Normalized STING/β-Actin)
		Time (h)	siNC			siSTUB1-1			siSTUB1-2+siBAG2-2
			1	2	3	1	2	3	1	2	3
		0	0	0	0	0	0	0	0	0	0
		4	-0.395929	-0.45403	-0.37707	-0.20091	-0.25154	-0.2863	-0.53533	-0.4344	-0.45403
		8	-0.915936	-0.81097	-0.97143	-0.47393	-0.37707	-0.34008	-1.02915	-0.91594	-0.8365
		12	-1.39593	-1.51457	-1.4344	-0.57777	-0.71312	-0.66658	-1.68966	-1.47393	-1.64386

## Sheet: Fig 4
	Figure 4A				Figure 4B				Figure 4C				Figure 4D				Figure 4G				Figure 4H
	ID	Tissue type	BAG2		Relative mRNA level of BAG2	Paracancerous	Tumor		AOD of BAG2	Paracancerous	Tumor		BAG2 group	OS time	OS		AOD of BAG2	N0	N1		AOD of BAG2	No recurrence	Recurrence
	GTEX-S32W-1526-SM-4AD6Z	Normal	2.5357		Patients 1	1.83323	0.581134		Patients 1	0.045043	0.112141		Low	42	1			0.276819	0.101594			0.043262	0.101594
	GTEX-S32W-1626-SM-4AD6G	Normal	2.51863		Patients 2	1.67636	2.17429		Patients 2	0.139781	0.401956		Low	80	0			0.281805	0.235573			0.306948	0.235573
	GTEX-S341-1126-SM-4AD6T	Normal	2.68092		Patients 3	4.94037	0.434004		Patients 3	0.187639	0.330598		Low	80	0			0.058346	0.113707			0.185125	0.113707
	GTEX-S341-1326-SM-4AD72	Normal	1.34062		Patients 4	11.3775	6.49649		Patients 4	0.03294	0.054545		Low	84	0			0.227363	0.043262			0.167316	0.110119
	GTEX-S4UY-1426-SM-4AD6Y	Normal	3.12517		Patients 5	3.70105	0.615658		Patients 5	0.260924	0.256983		Low	72	0			0.086602	0.110119			0.323587	0.041794
	GTEX-T5JW-0726-SM-4DM6D	Normal	0.863896		Patients 6	0.558211	0.447502		Patients 6	0.168949	0.113707		Low	66	0			0.168042	0.041794			0.002859	0.103776
	GTEX-T6MO-1426-SM-4DM73	Normal	1.18249		Patients 7	1.73006	1.13699		Patients 7	0.266213	0.281805		Low	66	0			0.054358	0.306948			0.108897	0.198198
	GTEX-TSE9-2726-SM-4DXSQ	Normal	2.33558		Patients 8	3.28095	0.210834		Patients 8	0.117686	0.043262		Low	76	0			0.266074	0.103776			0.115295	0.153376
	GTEX-TSE9-2826-SM-4DXTF	Normal	2.27992		Patients 9	0.595771	0.295268		Patients 9	0.252159	0.110119		Low	72	0			0.095489	0.185125			0.276819	0.103732
	GTEX-U3ZN-1626-SM-4DXTZ	Normal	0.42819		Patients 10	5.25421	0.202508		Patients 10	0.457444	0.314828		Low	43	1			0.339837	0.198198			0.281805	0.148967
	TCGA-FU-A3EO-11A	Normal	3.88133		Patients 11	1.07675	0.809752		Patients 11	0.068091	0.063604		Low	67	0			0.304459	0.153376			0.227363	0.090169
	TCGA-HM-A3JJ-11A	Normal	5.25175		Patients 12	1.76013	1.45071		Patients 12	0.25862	0.166653		Low	29	1			0.154095	0.167316			0.095489	0.242899
	TCGA-MY-A5BF-11A	Normal	2.84189		Patients 13	2.3642	0.442861		Patients 13	0.049772	0.240825		Low	65	0			0.133727	0.103732			0.304459	0.297435
	TCGA-2W-A8YY-01A	Tumor	2.38817		Patients 14	6.13721	1.63111		Patients 14	0.37703	0.096233		Low	74	0			0.245673	0.323587			0.245673	0.166653
	TCGA-4J-AA1J-01A	Tumor	1.90963		Patients 15	3.50769	0.128162		Patients 15	0.194121	0.268774		Low	77	0			0.254946	0.148967			0.112141	0.23925
	TCGA-BI-A0VR-01A	Tumor	1.14868		Patients 16	0.0763149	0.0277079		Patients 16	0.390391	0.170032		Low	72	0			0.187109	0.090169			0.054545	0.058346
	TCGA-BI-A0VS-01A	Tumor	1.32553		Patients 17	3.96921	2.07617		Patients 17	0.335851	0.041794		Low	67	0			0.314753	0.242899			0.096233	0.086602
	TCGA-BI-A20A-01A	Tumor	1.05897		Patients 18	1.66279	0.989258		Patients 18	0.387153	0.058346		Low	52	1			0.112141	0.002859			0.111816	0.168042
	TCGA-C5-A0TN-01A	Tumor	2.90933						Patients 19	0.222333	0.227363		Low	77	0			0.054545	0.108897			0.159324	0.054358
	TCGA-C5-A1BE-01B	Tumor	1.07092						Patients 20	0.370811	0.111816		Low	45	1			0.096233	0.115295			0.183153	0.266074
	TCGA-C5-A1BF-01B	Tumor	2.11556		Figure 4E				Patients 21	0.343483	0.086602		Low	82	0			0.111816	0.297435			0.292799	0.339837
	TCGA-C5-A1BI-01B	Tumor	0.828913		AOD of BAG2	Grade I-II	Grade III		Patients 22	0.506208	0.306948		Low	48	1			0.159324	0.166653			0.284738	0.154095
	TCGA-C5-A1BJ-01A	Tumor	1.5734			0.314828	0.101594		Patients 23	0.185007	0.203809		Low	80	0			0.183153	0.23925			0.276076	0.133727
	TCGA-C5-A1BK-01B	Tumor	0.5587			0.063604	0.235573		Patients 24	0.403361	0.168042		Low	74	0			0.292799				0.170566	0.254946
	TCGA-C5-A1BL-01A	Tumor	1.11969			0.041068	0.113707		Patients 25	0.117415	0.159324		Low	68	0			0.284738				0.081264	0.187109
	TCGA-C5-A1BM-01A	Tumor	0.866322			0.305015	0.043262		Patients 26	0.285083	0.183153		Low	36	1			0.276076				0.204007	0.314753
	TCGA-C5-A1BN-01B	Tumor	2.98046			0.323682	0.110119		Patients 27	0.164417	0.292799		Low	30	1			0.170566				0.303736	0.317125
	TCGA-C5-A1BQ-01C	Tumor	1.42386			0.385493	0.041794		Patients 28	0.221776	0.103776		Low	76	0			0.081264				0.311007	0.222771
	TCGA-C5-A1M5-01A	Tumor	0.599556			0.153606	0.306948		Patients 29	0.348063	0.361131		Low	28	1			0.204007				0.16298	0.156245
	TCGA-C5-A1M6-01A	Tumor	2.0997			0.156245	0.103776		Patients 30	0.147203	0.054358		Low	24	1			0.317125				0.390126	0.170032
	TCGA-C5-A1M7-01A	Tumor	0.967949			0.170032	0.185125		Patients 31	0.232113	0.323682		Low	28	1			0.303736				0.303077	0.25583
	TCGA-C5-A1M8-01A	Tumor	0.430726			0.309646	0.198198		Patients 32	0.649656	0.369533		Low	71	0			0.311007				0.256667	0.262807
	TCGA-C5-A1M9-01A	Tumor	2.31816			0.25583	0.276819		Patients 33	0.290587	0.284738		Low	66	0			0.222771				0.062733	0.074711
	TCGA-C5-A1ME-01A	Tumor	0.715501			0.262807	0.153376		Patients 34	0.357345	0.276076		Low	64	1			0.16298				0.287893	0.120456
	TCGA-C5-A1MF-01A	Tumor	2.34047			0.401956	0.167316		Patients 35	0.474283	0.23925		Low	86	0			0.390126				0.283564	0.33795
	TCGA-C5-A1MH-01A	Tumor	0.531919			0.351249	0.103732		Patients 36	0.040355	0.170566		Low	77	0			0.303077				0.100543	0.238302
	TCGA-C5-A1MI-01A	Tumor	1.1143			0.203809	0.323587		Patients 37	0.212026	0.081264		Low	42	1			0.256667				0.179987	0.316031
	TCGA-C5-A1MJ-01A	Tumor	2.49775			0.361131	0.148967		Patients 38	0.222507	0.204007		Low	67	0			0.062733				0.200524
	TCGA-C5-A1MK-01A	Tumor	0.862123			0.074711	0.090169		Patients 39	0.150969	0.185125		Low	20	1			0.287893				0.216719
	TCGA-C5-A1ML-01A	Tumor	1.96537			0.221039	0.242899						Low	37	1			0.283564				0.22971
	TCGA-C5-A1MN-01A	Tumor	1.41896			0.415112	0.002859						Low	24	1			0.100543				0.379303
	TCGA-C5-A1MP-01A	Tumor	0.763687			0.270719	0.108897		Figure 4F				Low	70	0			0.179987				0.232147
	TCGA-C5-A1MQ-01A	Tumor	0.8058			0.207798	0.115295		AOD of BAG2	Stage I-II	Stage III-IV		Low	73	0			0.200524				0.360702
	TCGA-C5-A2LS-01A	Tumor	1.3112			0.120456	0.297435			0.281805	0.101594		Low	80	0			0.216719				0.276075
	TCGA-C5-A2LT-01A	Tumor	1.49168			0.166653	0.281805			0.314828	0.235573		Low	78	0			0.22971				0.340989
	TCGA-C5-A2LV-01A	Tumor	1.58128			0.33795	0.058346			0.063604	0.113707		Low	8	1			0.379303				0.194804
	TCGA-C5-A2LX-01A	Tumor	1.48114			0.216949	0.227363			0.240825	0.043262		Low	19	1			0.232147				0.257567
	TCGA-C5-A2LY-01A	Tumor	1.18581			0.238302	0.086602			0.170032	0.110119		Low	68	0			0.360702				0.314828
	TCGA-C5-A2LZ-01A	Tumor	0.584243			0.457122	0.168042			0.058346	0.166653		Low	66	0			0.276075				0.063604
	TCGA-C5-A2M1-01A	Tumor	2.19982				0.054358			0.227363	0.041794		Low	56	1			0.340989				0.041068
	TCGA-C5-A2M2-01A	Tumor	2.14843				0.266074			0.086602	0.306948		Low	81	0			0.194804				0.305015
	TCGA-C5-A3HD-01B	Tumor	1.44672				0.095489			0.168042	0.103776		Low	77	0			0.257567				0.323682
	TCGA-C5-A3HE-01A	Tumor	3.35306				0.339837			0.054358	0.23925		Low	79	0			0.314828				0.385493
	TCGA-C5-A3HF-01A	Tumor	2.14393				0.304459			0.041068	0.185125		Low	84	0			0.063604				0.153606
	TCGA-C5-A3HL-01A	Tumor	1.02748				0.154095			0.33795	0.198198		Low	46	1			0.041068				0.309646
	TCGA-C5-A7CG-01A	Tumor	1.01717				0.133727			0.216949	0.276819		Low	82	0			0.305015				0.401956
	TCGA-C5-A7CH-01A	Tumor	1.5364				0.245673			0.309646	0.153376		Low	29	1			0.323682				0.351249
	TCGA-C5-A7CJ-01A	Tumor	1.10688				0.254946			0.266074	0.167316		Low	86	0			0.385493				0.203809
	TCGA-C5-A7CK-01A	Tumor	1.97909				0.187109			0.095489	0.103732		Low	67	0			0.153606				0.361131
	TCGA-C5-A7CL-01A	Tumor	1.35991				0.314753			0.339837	0.323587		High	84	0			0.156245				0.221039
	TCGA-C5-A7CM-01A	Tumor	2.0142				0.112141			0.304459	0.148967		High	75	0			0.170032				0.415112
	TCGA-C5-A7CO-01A	Tumor	0.383335				0.054545			0.154095	0.090169		High	86	0			0.309646				0.270719
	TCGA-C5-A7UC-01A	Tumor	2.26401				0.096233			0.133727	0.242899		High	79	0			0.25583				0.207798
	TCGA-C5-A7UE-01A	Tumor	0.641478				0.111816			0.25583	0.002859		High	67	0			0.262807				0.216949
	TCGA-C5-A7UH-01A	Tumor	1.56146				0.159324			0.245673	0.108897		High	84	0			0.401956				0.457122
	TCGA-C5-A7UI-01A	Tumor	0.997831				0.183153			0.254946	0.115295		High	69	0			0.351249				0.240825
	TCGA-C5-A7X3-01A	Tumor	1.19263				0.292799			0.187109	0.297435		High	70	0			0.203809				0.330598
	TCGA-C5-A7X5-01A	Tumor	1.86979				0.284738			0.305015			High	83	0			0.361131				0.256983
	TCGA-C5-A7X8-01A	Tumor	1.54047				0.276076			0.262807			High	72	0			0.074711				0.268774
	TCGA-C5-A7XC-01A	Tumor	0.662251				0.170566			0.314753			High	69	0			0.221039				0.369533
	TCGA-C5-A8XH-01A	Tumor	2.71769				0.081264			0.112141			High	76	0			0.415112				0.388021
	TCGA-C5-A8XI-01A	Tumor	0.745456				0.204007			0.401956			High	68	0			0.270719				0.361398
	TCGA-C5-A8XJ-01A	Tumor	1.12019				0.317125			0.330598			High	27	1			0.207798				0.273522
	TCGA-C5-A8XK-01A	Tumor	2.45665				0.303736			0.054545			High	36	1			0.120456				0.287925
	TCGA-C5-A8YQ-01A	Tumor	0.411323				0.311007			0.256983			High	84	0			0.33795				0.217056
	TCGA-C5-A8YR-01A	Tumor	1.27244				0.222771			0.096233			High	70	0			0.216949				0.316763
	TCGA-C5-A8YT-01A	Tumor	1.95502				0.16298			0.268774			High	74	0			0.238302				0.168679
	TCGA-C5-A8ZZ-01A	Tumor	1.60472				0.390126			0.111816			High	68	0			0.457122				0.181687
	TCGA-C5-A901-01A	Tumor	0.538938				0.303077			0.351249			High	85	0			0.240825				0.101507
	TCGA-C5-A902-01A	Tumor	1.61131				0.256667			0.203809			High	80	0			0.330598				0.317257
	TCGA-C5-A905-01A	Tumor	0.242244				0.062733			0.159324			High	75	0			0.256983				0.085743
	TCGA-C5-A907-01A	Tumor	2.35624				0.287893			0.183153			High	81	0			0.268774				0.157481
	TCGA-DG-A2KH-01A	Tumor	0.979863				0.283564			0.292799			High	66	0			0.369533
	TCGA-DG-A2KJ-01A	Tumor	0.956026				0.100543			0.361131			High	84	0			0.388021
	TCGA-DG-A2KK-01A	Tumor	0.892247				0.179987			0.323682			High	82	0			0.361398
	TCGA-DG-A2KL-01A	Tumor	1.39719				0.200524			0.369533			High	76	0			0.273522
	TCGA-DG-A2KM-01A	Tumor	0.976886				0.216719			0.284738			High	68	0			0.287925
	TCGA-DR-A0ZL-01A	Tumor	2.07901				0.22971			0.276076			High	75	0			0.217056
	TCGA-DR-A0ZM-01A	Tumor	0.467942				0.379303			0.170566			High	85	0			0.316763
	TCGA-DS-A0VK-01A	Tumor	1.48379				0.232147			0.388021			High	79	0			0.168679
	TCGA-DS-A0VL-01A	Tumor	0.901946				0.360702			0.081264			High	37	1			0.181687
	TCGA-DS-A0VM-01A	Tumor	3.10347				0.276075			0.204007			High	73	0			0.316031
	TCGA-DS-A0VN-01A	Tumor	1.61317				0.340989			0.317125			High	81	0			0.101507
	TCGA-DS-A1O9-01A	Tumor	1.32802				0.194804			0.238302			High	76	0			0.317257
	TCGA-DS-A1OA-01A	Tumor	0.935027				0.257567			0.303736			High	68	0			0.085743
	TCGA-DS-A1OB-01A	Tumor	0.618773							0.385493			High	73	0			0.157481
	TCGA-DS-A1OC-01A	Tumor	1.45199							0.457122			High	82	0
	TCGA-DS-A1OD-01A	Tumor	1.45462							0.311007			High	84	0
	TCGA-DS-A3LQ-01A	Tumor	1.51629							0.361398			High	68	0
	TCGA-DS-A5RQ-01A	Tumor	0.879394							0.074711			High	68	0
	TCGA-DS-A7WF-01A	Tumor	2.12705							0.273522			High	82	0
	TCGA-DS-A7WH-01A	Tumor	1.87316							0.287925			High	71	0
	TCGA-DS-A7WI-01A	Tumor	1.12325							0.222771			High	80	0
	TCGA-EA-A1QS-01A	Tumor	2.88077							0.221039			High	27	1
	TCGA-EA-A1QT-01A	Tumor	1.46242							0.217056			High	16	1
	TCGA-EA-A3HQ-01A	Tumor	1.41813							0.316763			High	67	0
	TCGA-EA-A3HR-01A	Tumor	0.729064							0.16298			High	83	0
	TCGA-EA-A3HS-01A	Tumor	0.958952							0.390126			High	78	0
	TCGA-EA-A3HT-01A	Tumor	1.46484							0.303077			High	42	1
	TCGA-EA-A3HU-01A	Tumor	1.68085							0.256667			High	39	1
	TCGA-EA-A3QD-01A	Tumor	0.892047							0.062733			High	71	0
	TCGA-EA-A3QE-01A	Tumor	0.421439							0.168679			High	43	1
	TCGA-EA-A3Y4-01A	Tumor	2.05753							0.181687			High	80	0
	TCGA-EA-A410-01A	Tumor	1.98659							0.153606			High	21	1
	TCGA-EA-A411-01A	Tumor	1.97144							0.156245			High	53	1
	TCGA-EA-A439-01A	Tumor	3.23071							0.287893			High	25	1
	TCGA-EA-A43B-01A	Tumor	1.35004							0.316031			High	69	0
	TCGA-EA-A44S-01A	Tumor	0.5331							0.415112			High	71	0
	TCGA-EA-A4BA-01A	Tumor	2.67188							0.283564			High	77	0
	TCGA-EA-A50E-01A	Tumor	1.04261							0.100543
	TCGA-EA-A556-01A	Tumor	2.18681							0.179987
	TCGA-EA-A5FO-01A	Tumor	1.67757							0.200524
	TCGA-EA-A5O9-01A	Tumor	1.06505							0.216719
	TCGA-EA-A5ZD-01A	Tumor	0.849648							0.22971
	TCGA-EA-A5ZE-01A	Tumor	2.25544							0.120456
	TCGA-EA-A5ZF-01A	Tumor	2.14636							0.270719
	TCGA-EA-A6QX-01A	Tumor	0.632199							0.101507
	TCGA-EA-A78R-01A	Tumor	1.66173							0.379303
	TCGA-EA-A97N-01A	Tumor	1.04261							0.232147
	TCGA-EK-A2GZ-01A	Tumor	1.53407							0.360702
	TCGA-EK-A2H0-01A	Tumor	3.05238							0.317257
	TCGA-EK-A2H1-01A	Tumor	2.00975							0.085743
	TCGA-EK-A2IP-01A	Tumor	1.28834							0.276075
	TCGA-EK-A2IR-01A	Tumor	2.8292							0.157481
	TCGA-EK-A2PG-01A	Tumor	1.33359							0.340989
	TCGA-EK-A2PI-01A	Tumor	1.52367							0.194804
	TCGA-EK-A2PK-01A	Tumor	3.31659							0.257567
	TCGA-EK-A2PL-01A	Tumor	1.11272							0.207798
	TCGA-EK-A2PM-01A	Tumor	1.45668
	TCGA-EK-A2R7-01A	Tumor	1.32497
	TCGA-EK-A2R8-01A	Tumor	2.67316		Figure 4I
	TCGA-EK-A2R9-01A	Tumor	1.36576		Relative mRNA level	HaCaT			C33A			Caski			SiHa			HeLa
	TCGA-EK-A2RA-01A	Tumor	1.22752			1	2	3	1	2	3	1	2	3	1	2	3	1	2	3
	TCGA-EK-A2RB-01A	Tumor	0.693552		BAG2	0.94603	1.02687	1.02939	0.465747	0.525534	0.577302	0.399779	0.396912	0.426734	0.364956	0.288158	0.316871	0.320544	0.397032	0.301132
	TCGA-EK-A2RC-01A	Tumor	0.752436
	TCGA-EK-A2RE-01A	Tumor	1.47558
	TCGA-EK-A2RJ-01A	Tumor	1.59513		Figure 4J
	TCGA-EK-A2RK-01A	Tumor	0.51303
	TCGA-EK-A2RL-01A	Tumor	1.39834
	TCGA-EK-A2RM-01A	Tumor	3.06094
	TCGA-EK-A2RN-01A	Tumor	0.236432
	TCGA-EK-A2RO-01A	Tumor	1.80485
	TCGA-EK-A3GJ-01A	Tumor	0.254338
	TCGA-EK-A3GK-01A	Tumor	1.57522
	TCGA-EK-A3GM-01A	Tumor	0.135118
	TCGA-EK-A3GN-01A	Tumor	2.44441
	TCGA-EX-A1H5-01A	Tumor	1.32553
	TCGA-EX-A1H6-01B	Tumor	0.60327
	TCGA-EX-A3L1-01A	Tumor	1.86337
	TCGA-EX-A449-01A	Tumor	1.96866
	TCGA-EX-A69L-01A	Tumor	1.33244
	TCGA-EX-A69M-01A	Tumor	0.40132
	TCGA-EX-A8YF-01A	Tumor	0.470086
	TCGA-FU-A23K-01A	Tumor	2.03173
	TCGA-FU-A23L-01A	Tumor	1.09297
	TCGA-FU-A2QG-01A	Tumor	1.46484
	TCGA-FU-A3EO-01A	Tumor	1.60284
	TCGA-FU-A3HY-01A	Tumor	0.918554
	TCGA-FU-A3HZ-01A	Tumor	3.99867
	TCGA-FU-A3NI-01A	Tumor	0.600524
	TCGA-FU-A3TQ-01A	Tumor	0.824115
	TCGA-FU-A3TX-01A	Tumor	0.90777
	TCGA-FU-A3WB-01A	Tumor	0.72723
	TCGA-FU-A3YQ-01A	Tumor	0.834686
	TCGA-FU-A40J-01A	Tumor	1.26287
	TCGA-FU-A57G-01A	Tumor	1.58434
	TCGA-FU-A5XV-01A	Tumor	1.74844
	TCGA-FU-A770-01A	Tumor	1.3013
	TCGA-GH-A9DA-01A	Tumor	1.61735
	TCGA-HG-A2PA-01A	Tumor	1.67632
	TCGA-HM-A3JJ-01A	Tumor	1.71452
	TCGA-HM-A3JK-01A	Tumor	1.72723
	TCGA-HM-A4S6-01A	Tumor	0.437704
	TCGA-HM-A6W2-01A	Tumor	3.90473
	TCGA-HM-A6W2-06A	Tumor	1.461
	TCGA-IR-A3L7-01A	Tumor	1.36829
	TCGA-IR-A3LA-01A	Tumor	3.03767
	TCGA-IR-A3LB-01A	Tumor	1.85162
	TCGA-IR-A3LC-01A	Tumor	2.21708
	TCGA-IR-A3LF-01A	Tumor	1.48703
	TCGA-IR-A3LH-01A	Tumor	2.24081
	TCGA-IR-A3LI-01A	Tumor	1.53556
	TCGA-IR-A3LK-01A	Tumor	1.89569
	TCGA-IR-A3LL-01A	Tumor	0.950099
	TCGA-JW-A5VG-01A	Tumor	1.62189
	TCGA-JW-A5VH-01A	Tumor	3.52151
	TCGA-JW-A5VI-01A	Tumor	1.0843
	TCGA-JW-A5VJ-01A	Tumor	0.24924
	TCGA-JW-A5VK-01A	Tumor	1.56414
	TCGA-JW-A5VL-01A	Tumor	0.343397
	TCGA-JW-A69B-01A	Tumor	0.508637
	TCGA-JW-A852-01A	Tumor	1.26966
	TCGA-JW-AAVH-01A	Tumor	1.24384
	TCGA-JX-A3PZ-01A	Tumor	1.3319
	TCGA-JX-A3Q0-01A	Tumor	0.374009
	TCGA-JX-A3Q8-01A	Tumor	2.74909
	TCGA-JX-A5QV-01A	Tumor	0.39874
	TCGA-LP-A4AU-01A	Tumor	2.70842
	TCGA-LP-A4AV-01A	Tumor	0.572153
	TCGA-LP-A4AW-01A	Tumor	2.97114
	TCGA-LP-A4AX-01A	Tumor	0.992486
	TCGA-LP-A5U2-01A	Tumor	2.6982
	TCGA-LP-A5U3-01A	Tumor	0.409074
	TCGA-LP-A7HU-01A	Tumor	1.50042
	TCGA-MA-AA3W-01A	Tumor	1.30788
	TCGA-MA-AA3X-01A	Tumor	0.424841
	TCGA-MA-AA3Y-01A	Tumor	1.25737
	TCGA-MA-AA3Z-01A	Tumor	1.27324
	TCGA-MA-AA41-01A	Tumor	1.1436
	TCGA-MA-AA42-01A	Tumor	0.769971
	TCGA-MA-AA43-01A	Tumor	1.54165
	TCGA-MU-A51Y-01A	Tumor	0.676101
	TCGA-MU-A5YI-01A	Tumor	1.60859
	TCGA-MU-A8JM-01A	Tumor	1.17213
	TCGA-MY-A5BD-01A	Tumor	2.23665
	TCGA-MY-A5BE-01A	Tumor	0.905628
	TCGA-MY-A5BF-01A	Tumor	0.547372
	TCGA-MY-A913-01A	Tumor	1.20336
	TCGA-PN-A8MA-01A	Tumor	0.794638
	TCGA-Q1-A5R1-01A	Tumor	1.45169
	TCGA-Q1-A5R2-01A	Tumor	1.14843
	TCGA-Q1-A5R3-01A	Tumor	0.602816
	TCGA-Q1-A6DT-01A	Tumor	1.2765
	TCGA-Q1-A6DV-01A	Tumor	1.77133
	TCGA-Q1-A6DW-01A	Tumor	1.30627
	TCGA-Q1-A73O-01A	Tumor	0.837297
	TCGA-Q1-A73P-01A	Tumor	0.564931
	TCGA-Q1-A73Q-01A	Tumor	1.09072
	TCGA-Q1-A73R-01A	Tumor	2.66284
	TCGA-Q1-A73S-01A	Tumor	1.64288
	TCGA-R2-A69V-01A	Tumor	0.758903
	TCGA-RA-A741-01A	Tumor	1.2221
	TCGA-UC-A7PD-01A	Tumor	1.6306
	TCGA-UC-A7PF-01A	Tumor	1.11019
	TCGA-UC-A7PG-01A	Tumor	0.377645
	TCGA-UC-A7PG-06A	Tumor	0.225905
	TCGA-UC-A7PI-01A	Tumor	0.912883
	TCGA-VS-A8EB-01A	Tumor	2.20627
	TCGA-VS-A8EC-01A	Tumor	1.51959
	TCGA-VS-A8EG-01A	Tumor	1.62008
	TCGA-VS-A8EH-01A	Tumor	2.29552
	TCGA-VS-A8EI-01A	Tumor	1.90322
	TCGA-VS-A8EJ-01A	Tumor	1.06088
	TCGA-VS-A8EK-01A	Tumor	0.535664
	TCGA-VS-A8EL-01A	Tumor	0.446176
	TCGA-VS-A8Q8-01A	Tumor	1.12221
	TCGA-VS-A8Q9-01A	Tumor	1.95687
	TCGA-VS-A8QA-01A	Tumor	1.8704
	TCGA-VS-A8QC-01A	Tumor	1.17962
	TCGA-VS-A8QF-01A	Tumor	1.23761
	TCGA-VS-A8QH-01A	Tumor	0.782935
	TCGA-VS-A8QM-01A	Tumor	0.793131
	TCGA-VS-A94W-01A	Tumor	1.1317
	TCGA-VS-A94X-01A	Tumor	0.762629
	TCGA-VS-A94Y-01A	Tumor	2.94963
	TCGA-VS-A94Z-01A	Tumor	1.14843
	TCGA-VS-A950-01A	Tumor	1.40182
	TCGA-VS-A952-01A	Tumor	1.8381
	TCGA-VS-A953-01A	Tumor	1.59988
	TCGA-VS-A954-01A	Tumor	0.967046
	TCGA-VS-A957-01A	Tumor	1.17677
	TCGA-VS-A958-01A	Tumor	0.257861
	TCGA-VS-A959-01A	Tumor	0.733128
	TCGA-VS-A9U5-01A	Tumor	0.759648
	TCGA-VS-A9U6-01A	Tumor	1.41013
	TCGA-VS-A9U7-01A	Tumor	0.458294
	TCGA-VS-A9UB-01A	Tumor	2.37927
	TCGA-VS-A9UC-01A	Tumor	0.575574
	TCGA-VS-A9UD-01A	Tumor	1.41409
	TCGA-VS-A9UH-01A	Tumor	1.76769
	TCGA-VS-A9UI-01A	Tumor	0.163305
	TCGA-VS-A9UJ-01A	Tumor	1.61976
	TCGA-VS-A9UL-01A	Tumor	3.038
	TCGA-VS-A9UM-01A	Tumor	0.584815
	TCGA-VS-A9UO-01A	Tumor	1.15611
	TCGA-VS-A9UP-01A	Tumor	0.318896
	TCGA-VS-A9UQ-01A	Tumor	1.55139
	TCGA-VS-A9UR-01A	Tumor	1.68293
	TCGA-VS-A9UT-01A	Tumor	1.36857
	TCGA-VS-A9UU-01A	Tumor	0.468148
	TCGA-VS-A9UV-01A	Tumor	1.64526
	TCGA-VS-A9UY-01A	Tumor	0.718165
	TCGA-VS-A9UZ-01A	Tumor	1.87196
	TCGA-VS-A9V0-01A	Tumor	0.959892
	TCGA-VS-A9V1-01A	Tumor	1.33274
	TCGA-VS-A9V2-01A	Tumor	0.511899
	TCGA-VS-A9V3-01A	Tumor	0.713408
	TCGA-VS-A9V4-01A	Tumor	2.73777
	TCGA-VS-A9V5-01A	Tumor	0.569892
	TCGA-VS-AA62-01A	Tumor	1.94671
	TCGA-WL-A834-01A	Tumor	1.95868
	TCGA-XS-A8TJ-01A	Tumor	0.586383
	TCGA-ZJ-A8QO-01A	Tumor	0.665984
	TCGA-ZJ-A8QQ-01A	Tumor	2.62325
	TCGA-ZJ-A8QR-01A	Tumor	1.31035
	TCGA-ZJ-AAX4-01A	Tumor	0.303902
	TCGA-ZJ-AAX8-01A	Tumor	0.799079
	TCGA-ZJ-AAXA-01A	Tumor	0.538288
	TCGA-ZJ-AAXB-01A	Tumor	2.83371
	TCGA-ZJ-AAXD-01A	Tumor	0.95303
	TCGA-ZJ-AAXF-01A	Tumor	0.540123
	TCGA-ZJ-AAXI-01A	Tumor	1.65028
	TCGA-ZJ-AAXJ-01A	Tumor	1.52461
	TCGA-ZJ-AAXN-01A	Tumor	1.71421
	TCGA-ZJ-AAXT-01A	Tumor	0.96503
	TCGA-ZJ-AAXU-01A	Tumor	1.89934
	TCGA-ZJ-AB0H-01A	Tumor	0.444336
	TCGA-ZJ-AB0I-01A	Tumor	1.66957
	TCGA-ZX-AA5X-01A	Tumor	1.19498

## Sheet: Fig 5
	Figure 5A left									Figure 5B left
	HeLa	Day	Optical density							HeLa	1	2	3
			1	2	3	4	5	6		siNC	127	131	116
	siNC	1	0.258	0.263	0.27	0.255	0.264	0.27		siBAG2-2	233	242	259
		2	0.407	0.307	0.404	0.318	0.415	0.426		siBAG2-3	288	241	270
		3	0.502	0.502	0.526	0.614	0.528	0.418
		4	0.723	0.784	0.607	0.732	0.625	0.807
		5	1.08	1.072	1.191	0.985	1.009	1.018		Figure 5B right
	siBAG2-2	1	0.27	0.263	0.258	0.263	0.291	0.269		SiHa	1	2	3
		2	0.519	0.439	0.42	0.46	0.476	0.508		siNC	146	133	134
		3	0.847	0.762	0.622	0.739	0.757	0.746		siBAG2-2	249	228	264
		4	0.926	1.173	1.134	1.272	1.206	1.225		siBAG2-3	267	252	261
		5	1.858	1.771	1.671	1.759	1.843	1.855
	siBAG2-3	1	0.256	0.26	0.251	0.268	0.27	0.251
		2	0.524	0.517	0.516	0.525	0.512	0.525		Figure 5C left
		3	0.892	0.766	0.823	0.893	0.787	0.809		HeLa	1	2	3
		4	1.225	1.341	1.337	1.28	1.241	1.363		siNC	230	247	234
		5	2.26	2.121	2.092	1.991	2.032	2.327		siBAG2-2	461	428	433
										siBAG2-3	437	442	459
	Figure 5A right
	SiHa	Day	Optical density							Figure 5C right
			1	2	3	4	5	6		SiHa	1	2	3
	siNC	1	0.158	0.243	0.25	0.233	0.204	0.18		siNC	248	260	231
		2	0.339	0.313	0.289	0.306	0.395	0.302		siBAG2-2	445	453	461
		3	0.408	0.447	0.439	0.507	0.416	0.527		siBAG2-3	475	460	467
		4	0.679	0.702	0.718	0.596	0.714	0.79
		5	0.825	0.872	1.019	0.943	0.838	0.907
	siBAG2-2	1	0.19	0.249	0.217	0.224	0.234	0.238		Figure 5D
		2	0.385	0.337	0.391	0.408	0.439	0.397			G1 (%)	S (%)	G2/M (%)
		3	0.737	0.792	0.705	0.681	0.646	0.519		siNC	63.4	26.8	7.84
		4	1.282	1.194	1.294	0.995	1.107	0.991		siBAG2-2	75.86	13.75	7.39
		5	1.335	1.568	1.524	1.507	1.593	1.629		siBAG2-3	76.13	16.09	8.44
	siBAG2-3	1	0.279	0.207	0.212	0.22	0.218	0.239
		2	0.443	0.495	0.47	0.502	0.482	0.437
		3	0.797	0.819	0.847	0.901	0.846	0.863
		4	1.309	1.288	1.341	1.33	1.296	1.351
		5	1.808	1.759	1.605	1.617	1.982	1.934
	Figure 5E				Figure 5H
					Tumor weight	Vector	BAG2
					1	394	251
					2	429	217
					3	465	229
					4	473	260
					5	346	225
					6	393	274
					7	351	212
					8	336	168
					Figure 5I	Figure 1A
					Ki67 AOD	Vector	BAG2
					1	0.35	0.15
					2	0.42	0.13
					3	0.34	0.08
					4	0.33	0.19
					5	0.28	0.12
					6	0.32	0.07
					7	0.49	0.09
					8	0.39	0.11
					Figure 5K
					Lymph node volume	Vector	BAG2
					1	24.624	3.078
					2	22.6625	3.7905
					3	19.0575	2.025
					4	13.456	2.7455
					5	16.8175	0.55

## Sheet: Fig 6
	Figure 6C							Figure 6D
								Concentration level		Mock						HT-DNA
										Vector			BAG2			Vector			BAG2
										1	2	3	1	2	3	1	2	3	1	2	3
								Siha	IFN-β	72.4608	51.6851	63.2272	75.9234	57.4561	77.0776	201.731	206.348	259.441	487.973	497.207	454.501
									IL7	54.4418	74.5558	56.6767	95.7872	108.079	131.545	210.884	245.525	188.535	790.837	703.676	755.079
								Figure 6E
								Concentration level		Mock						HT-DNA
										Vector			BAG2			Vector			BAG2
										1	2	3	1	2	3	1	2	3	1	2	3
								U14	IFN-β	67.844	62.0729	58.6103	73.615	71.3066	56.3019	174.03	169.414	201.731	515.674	492.59	501.824
									IL7	62.2639	46.6197	74.5558	66.7337	83.4954	51.0895	223.176	209.767	175.126	681.327	577.405	710.381
								Figure 6F
								Relative mRNA level		Mock						cGAMP
										Vector			BAG2			Vector			BAG2
										1	2	3	1	2	3	1	2	3	1	2	3
								Siha	ISG15	1.81753	0.471647	1.16655	51.4515	50.517	51.8659	528.305	425.884	487.195	1253.99	790.403	1169.9
									IFN-β	0.908709	0.903209	1.21839	8.7688	7.65777	7.66732	72.2377	69.8313	61.1462	264.735	302.66	287.897
									CXCL10	0.423034	2.23268	1.05876	6.2353	5.48148	5.80132	58.9716	28.2171	29.0574	163.612	147.407	131.787
									MX1	1.22062	0.910206	0.900077	7.11542	7.33726	7.24314	202.093	87.9602	199.817	771.459	896.421	906.29
								Figure 6G
								Relative mRNA level		Mock						cGAMP
										Vector			BAG2			Vector			BAG2
										1	2	3	1	2	3	1	2	3	1	2	3
								U14	Isg15	1.75209	1.03121	0.553475	14.5292	11.6361	8.17107	398.096	346.599	301.8	1003.95	869.045	714.849
									Ifn-β	1.10631	0.929867	0.972084	13.1659	12.818	13.1259	38.5163	42.6784	66.9616	226.713	190.628	185.61
									Cxcl10	1.33433	0.454639	1.64843	8.33583	8.38587	5.59354	73.378	68.2117	59.474	220.767	294.015	204.148
									Mx1	0.984514	0.681303	1.49086	3.56999	4.05445	2.85614	244.577	213.775	241.591	1235.82	1208.97	1175.18

## Sheet: Fig 7
	Figure 7A									Figure 7B
	SiHa	Day	Optical density							HeLa	Day	Optical density
			1	2	3	4	5	6				1	2	3	4	5	6
	Control	1	0.223	0.246	0.219	0.288	0.197	0.215		Control	1	0.215	0.226	0.212	0.262	0.232	0.229
		2	0.317	0.328	0.311	0.396	0.283	0.306			2	0.332	0.348	0.339	0.297	0.417	0.318
		3	0.496	0.517	0.573	0.532	0.515	0.529			3	0.526	0.539	0.519	0.529	0.489	0.558
		4	0.723	0.776	0.883	0.802	0.795	0.867			4	0.779	0.864	0.707	0.815	0.837	0.879
		5	1.237	1.326	1.102	1.117	1.277	1.039			5	1.186	1.211	1.094	1.337	1.187	1.107
	BAG2	1	0.225	0.243	0.212	0.218	0.224	0.217		BAG2	1	0.222	0.239	0.196	0.205	0.216	0.232
		2	0.252	0.257	0.216	0.237	0.296	0.235			2	0.287	0.21	0.29	0.285	0.263	0.275
		3	0.297	0.334	0.286	0.345	0.367	0.318			3	0.362	0.393	0.315	0.389	0.341	0.353
		4	0.494	0.427	0.551	0.421	0.482	0.509			4	0.534	0.511	0.502	0.403	0.533	0.436
		5	0.668	0.736	0.607	0.673	0.758	0.714			5	0.701	0.783	0.606	0.719	0.704	0.702
	siSTING	1	0.213	0.208	0.192	0.216	0.257	0.238		siSTING	1	0.236	0.21	0.228	0.231	0.199	0.247
		2	0.381	0.362	0.412	0.372	0.395	0.407			2	0.359	0.382	0.397	0.391	0.405	0.414
		3	0.693	0.682	0.725	0.627	0.613	0.694			3	0.795	0.777	0.682	0.743	0.543	0.609
		4	1.085	1.114	1.217	0.839	1.133	1.128			4	1.136	1.237	1.196	1.148	1.106	0.994
		5	1.838	1.435	1.832	1.907	1.634	1.731			5	1.618	1.608	1.945	1.582	1.748	1.462
	BAG2+siSTING	1	0.229	0.237	0.193	0.218	0.249	0.214		BAG2+siSTING	1	0.244	0.253	0.22	0.142	0.183	0.237
		2	0.275	0.304	0.282	0.363	0.348	0.322			2	0.331	0.291	0.264	0.295	0.384	0.311
		3	0.426	0.468	0.397	0.519	0.537	0.495			3	0.443	0.439	0.396	0.537	0.439	0.497
		4	0.574	0.702	0.675	0.704	0.727	0.716			4	0.708	0.731	0.817	0.719	0.834	0.694
		5	0.925	1.013	1.037	1.047	0.883	1.138			5	0.939	0.885	1.243	0.977	1.132	1.127
	Figure 7C					Figure 7D					Figure 7E					Figure 7F
	SiHa	1	2	3		HeLa	1	2	3		SiHa	1	2	3		HeLa	1	2	3
	Control	153	141	125		Control	119	128	136		Control	271	226	264		Control	279	231	264
	BAG2	84	76	71		BAG2	53	62	57		BAG2	96	117	132		BAG2	128	112	124
	siSTING	282	271	244		siSTING	226	254	267		siSTING	439	441	408		siSTING	465	473	448
	BAG2+siSTING	127	149	148		BAG2+siSTING	125	136	110		BAG2+siSTING	244	215	236		BAG2+siSTING	259	244	266
	Figure 7I
	Tumor volume	Control								BAG2								shSTING								BAG2+shSTING
		1	2	3	4	5	6	7	8	1	2	3	4	5	6	7	8	1	2	3	4	5	6	7	8	1	2	3	4	5	6	7	8
	14	25.272	17.7785	14.297	26.568	22.869	22.6625	31.046	25.92	20.691	20.992	14.4	20.808	18.259	23.976	20.48	25.725	28.0645	26.3375	18.513	17.7785	23.12	14.112	17.408	26.011	15.376	13.72	18.513	8.4375	15.979	15.3	17.298	14.7175
	17	75.712	41.454	32.7015	35.2	38.663	43.56	44.1	54.1205	38.663	45.3005	19.456	26.568	22.542	25.1125	19.456	16.337	102.344	47.432	69.629	74.36	74.358	95.8455	61.056	50.784	42.336	67.626	33.212	34.983	58.752	45.3005	41.454	57.434
	20	168.776	147.875	70.227	100.92	82.8655	100.719	120.933	128.774	75.712	86.022	29.4335	56.074	39.5035	67.626	75.712	72.5	169.984	168.338	196.992	207.831	175.712	161.604	189.037	145.408	181.3	80.0565	50.625	99.0945	93.775	106.171	96.8	102.602
	23	246.054	246.402	145.926	191.808	224.516	180.918	199.584	213.16	152.1	100.719	37.8225	82.8655	61.056	80.0565	95.8455	87.079	446.738	509.652	246.402	332.82	262.122	310.464	278.842	360.096	285.77	154.638	100.719	130.696	191.558	168.776	124.653	145.926
	26	489.268	268.8	278.842	310.464	336.82	273.78	265.243	298.526	182.648	126.514	53.958	109.651	74.1285	90.75	123.008	134.946	676.512	664.848	296.227	446.738	465.794	567.018	509.913	595.35	450.636	282.123	156.816	227.812	278.842	239.704	188.65	208.088
	29	653.184	437.382	356.224	428.546	451.25	413.1	321.512	523.418	215.136	166.093	68.75	136.93	107.648	128.774	147.456	158.994	1112.9	766.14	612.362	675.491	677.217	773.262	848.718	787.176	571.256	380.7	227.812	344.389	372.287	432.45	310.675	269.001
	33	826.562	504.752	489.804	584.064	588.799	555	475.398	863.821	232.73	193.55	102.344	173.4	156.816	189.037	190.44	230.625	1898.21	1932.85	1114.11	992.188	968.688	907.742	1206.58	915.366	644.962	550.854	297.6	504.752	573.248	600.288	573.248	470.016
	Figure 7K						Figure 7L						Figure 7N
	Ki-67 AOD	Control	BAG2	shSTING	BAG2+shSTING		CD8 AOD	Control	BAG2	shSTING	BAG2+shSTING		Lymph node volume	Control	BAG2	shSTING	BAG2+shSTING
	1	0.41	0.14	0.47	0.36		1	0.27	0.48	0.11	0.25		1	23.976	3.7905	47.5875	19.602
	2	0.32	0.19	0.51	0.33		2	0.35	0.41	0.18	0.24		2	19.0575	0.936	38.663	17.92
	3	0.33	0.11	0.42	0.22		3	0.29	0.49	0.17	0.34		3	18	0.726	43.56	16.8175
	4	0.29	0.14	0.44	0.28		4	0.15	0.31	0.2	0.21		4	26.568	3.402	47.5875	18.432
	5	0.25	0.22	0.31	0.38		5	0.19	0.33	0.1	0.19		5	16.337	1.2675	52.65	4.851
	6	0.35	0.27	0.49	0.31		6	0.36	0.42	0.06	0.25
	7	0.38	0.16	0.32	0.36		7	0.27	0.46	0.15	0.18
	8	0.37	0.18	0.43	0.29		8	0.26	0.32	0.14	0.22

## Sheet: Fig S1
	Figure S1B			Figure S1C
				Relative mRNA level	Vector			BAG2
					1	2	3	1	2	3
				BAG2	0.936488	1.15406	0.925268	3692.06	3408.62	3258.18
				Figure S1D
				Relative mRNA level	Vector			BAG2
					1	2	3	1	2	3
				BAG2	1.00031	0.925143	1.08058	1003.86	988.219	1136.09
				Figure S1E
				Relative mRNA level	siNC			siBAG2-1			siBAG2-2			siBAG2-3
					1	2	3	1	2	3	1	2	3	1	2	3
				BAG2	0.935233	1.00204	1.06708	0.472915	0.560097	0.629562	0.0479925	0.0529744	0.0484418	0.041647	0.0528156	0.0620033
				Figure S1F
				Relative mRNA level	siNC			siBAG2-1			siBAG2-2			siBAG2-3
					1	2	3	1	2	3	1	2	3	1	2	3
				BAG2	0.844667	1.02787	1.15179	0.855306	0.91536	1.02086	0.200627	0.283537	0.325653	0.296396	0.266355	0.260723
				Figure S1H
				Relative mRNA level	siNC			siBAG2-2			siBAG2-3			Vector			BAG2
					1	2	3	1	2	3	1	2	3	1	2	3	1	2	3
				BAG2	0.954086	1.02068	1.02688	0.199376	0.267803	0.168468	0.0768886	0.0378282	0.0521722	1.00422	1.0423	0.955384	1321.96	1291.53	1803.71
				STING	0.878789	0.920552	0.884333	1.10733	0.78231	0.717234	1.03418	0.709254	0.76198	0.878147	0.786267	0.755401	0.930406	0.814669	0.821689
	Figure S1G				Figure S1I			Figure S1J			Figure S1K
											Log2(Normalized STING/β-Actin)
											Time (h)	siNC			siBAG2-2			siBAG2-3
												1	2	3	1	2	3	1	2	3
											0	0	0	0	0	0	0	0	0	0
											4	-0.37707	-0.49411	-0.35845	-1.05889	-1.25154	-1.18442	-1.152	-1.35845	-1.12029
											8	-0.713119	-1	-0.94342	-1.8365	-2.32193	-1.88897	-2.18442	-2.12029	-2.25154
											12	-1.2863	-1.47393	-1.59946	-2.94342	-3.05889	-2.64386	-3.05889	-3.18442	-3.64386
	Figure S1L
	Log2(Normalized STING/β-Actin)
	Time (h)	siNC			siBAG2-2			siBAG2-3
		1	2	3	1	2	3	1	2	3
	0	0	0	0	0	0	0	0	0	0
	4	-0.415038	-0.55639	-0.37707	-1.25154	-1.152	-1.02915	-1.21759	-1.2863	-1.25154
	8	-1.05889	-0.81097	-0.68966	-1.8365	-2.05889	-1.88897	-1.94342	-2.25154	-2.18442
	12	-1.59946	-1.94342	-1.4344	-2.8365	-3.18442	-2.94342	-2.8365	-3.18442	-3.32193

## Sheet: Fig S2
	Figure S2A				Figure S2B left
					Relative mRNA level	siNC			siSTUB1-1			siSTUB1-2			Vector			STUB1
						1	2	3	1	2	3	1	2	3	1	2	3	1	2	3
					STUB1	0.950707	0.945017	1.11305	0.162415	0.155982	0.224114	0.108855	0.09809	0.0893415	1.03512	0.981406	0.984376	2989.22	2794.68	3009.4
					STING	0.988123	1.032	0.980641	1.01059	1.13062	1.10481	0.936742	0.920441	1.11905	0.955274	1.03035	1.01598	1.09185	1.18226	1.09424
					Figure S2B right
					Relative mRNA level	siNC			siSTUB1-1			siSTUB1-2			Vector			STUB1
						1	2	3	1	2	3	1	2	3	1	2	3	1	2	3
					STUB1	0.879392	1.04195	1.09136	0.0830366	0.124312	0.124885	0.0247747	0.0294457	0.0391674	0.971949	1.02139	1.00732	959.735	1026.54	986.402
					STING	1.04378	0.991073	0.966683	0.921864	0.792247	0.929203	0.971076	0.965126	0.910728	1.01264	1.02808	0.960546	1.01323	0.979803	1.07447
	Figure S2C						Figure S2D				Figure S2E
											Log2(Normalized STING/β-Actin)
											Time (h)	siNC			siSTUB1-1			siSTUB1-2
												1	2	3	1	2	3	1	2	3
											0	0	0	0	0	0	0	0	0	0
											4	-0.37707	-0.47393	-0.41504	-0.2863	-0.20091	-0.16812	-0.25154	-0.20091	-0.30401
											8	-0.836501	-0.78588	-0.91594	-0.47393	-0.39593	-0.4344	-0.37707	-0.32193	-0.45403
											12	-1.51457	-1.35845	-1.4344	-0.66658	-0.59946	-0.76121	-0.64386	-0.49411	-0.59946
	Figure S2F				Figure S2G

## Sheet: Fig S4
	Figure S4A left									Figure S4A right
	HeLa	Day	Optical density							SiHa	Day	Optical density
			1	2	3	4	5	6				1	2	3	4	5	6
	Vector	1	0.283	0.266	0.274	0.274	0.264	0.277		Vector	1	0.243	0.249	0.253	0.27	0.252	0.257
		2	0.398	0.381	0.39	0.395	0.37	0.398			2	0.322	0.348	0.318	0.302	0.4	0.335
		3	0.64	0.572	0.59	0.559	0.602	0.578			3	0.519	0.524	0.506	0.527	0.433	0.578
		4	0.928	0.939	1.057	0.906	0.847	0.997			4	0.703	0.874	0.662	0.804	0.812	0.836
		5	1.622	1.401	1.286	1.339	1.598	1.484			5	1.032	1.194	1.085	1.224	1.005	1.011
	BAG2	1	0.264	0.266	0.273	0.264	0.251	0.253		BAG2	1	0.226	0.251	0.253	0.25	0.261	0.256
		2	0.3	0.296	0.286	0.301	0.275	0.294			2	0.304	0.293	0.299	0.287	0.283	0.278
		3	0.372	0.34	0.381	0.357	0.366	0.389			3	0.406	0.405	0.391	0.366	0.343	0.356
		4	0.448	0.512	0.529	0.501	0.424	0.497			4	0.583	0.504	0.591	0.517	0.409	0.522
		5	0.782	0.665	0.752	0.677	0.612	0.747			5	0.827	0.74	0.74	0.723	0.617	0.727
	Figure S4B left					Figure S4B right					Figure S4D
	HeLa	1	2	3		SiHa	1	2	3		Cell cycle	G1 (%)	S (%)	G2/M (%)
	Vector	108	122	117		Vector	126	133	125		Vector	60.33	27.63	9.26
	BAG2	55	54	60		BAG2	64	67	75		BAG2	46.16	40.56	10.02
	Figure S4C left					Figure S4C right						Figure S4F
	HeLa	1	2	3		SiHa	1	2	3
	Vector	229	216	227		Vector	225	247	238
	BAG2	108	87	92		BAG2	94	117	132
	Figure S4E
	Cell cycle	G1 (%)			S (%)			G2/M (%)
		1	2	3	1	2	3	1	2	3
	siNC	70.89	71.97	63.4	18.07	19.46	26.8	8.7	6.22	7.84
	siBAG2-2	79.89	79.86	75.86	10.52	11.08	13.75	7.74	7.01	7.39
	siBAG2-3	76.31	78.05	76.13	12.51	12.25	16.09	7.71	6.46	8.44
	Vector	71.6	72.95	60.33	24.23	19.54	27.63	2.02	6.64	9.26
	BAG2	40.99	50.39	46.16	51.56	38.64	40.56	4.43	8.69	10.02
	Figure S4G
	Relative mRNA level	Vector			BAG2
		1	2	3	1	2	3
	Bag2	0.972127	1.06548	0.965456	2960.04	2804.6	3094.11
	Figure S4H
	Tumor volume	Vector								BAG2
		1	2	3	4	5	6	7	8	1	2	3	4	5	6	7	8
	14	23.698	21.2355	29.4335	29.602	27.38	38.808	25.272	23.275	23.275	23.12	22.542	13.0355	23.275	25.272	20.808	28.158
	17	80.0565	37.8225	38.663	30.324	37.8225	58.5385	41.6025	40.678	28.749	24.5	23.8875	20.23	31.941	27.38	29.602	30.42
	20	136.93	111.392	123.008	46.575	76.7295	216.302	106.171	76.25	47.5875	32.7015	26.95	14.85	36.1415	29.16	31.941	37.926
	23	409.909	233.438	236.816	77.2475	149.504	275.562	234.196	128.993	54.1205	57.434	42.025	35.301	49.923	47.1495	52.9	48.6
	26	545	363.312	380.208	133.956	336.518	424.128	299.671	207.936	152.626	94.08	73.75	46.575	95.8455	79.768	89.2375	84.7
	29	555	493.056	513.814	167.936	437.382	556.614	494.95	351.959	249.64	133.12	122.4	67.626	139.264	132.618	159.359	133.12
	33	958.986	681.216	676.512	180.589	534.154	714.618	641.52	629.216	332.82	181.476	154.213	83.1875	181.476	164.152	194.4	178.85

[truncated: 6 more sheets: Fig S5, Fig S6, Fig S7, Fig S8, Fig S9, Fig S10]
