# Supplementary material for: BAG2 Inhibits Cervical Cancer Progression by Modulating Type I Interferon Signaling through Stabilizing STING
Source: Adv Sci (Weinh). 2025 May 14;12(29):e70005. doi: 10.1002/advs.202414637 (PMC12362813; doi:10.1002/advs.202414637)
Supplement: Supplementary file 3 — Supplemental Data 2 [file ADVS-12-e70005-s002.xlsx]

## Sheet: Protein
Accession	Protein Name	Gene	Description	Mw(kDa)	Length	log2 intensity Flag	log2 intensity IgG	log2 FC	Fold Change	Type	Protein group
Q86WV6	STING_HUMAN	STING1	Stimulator of interferon genes protein OS=Homo sapiens OX=9606 GN=STING1 PE=1 SV=1	42.193	379	33.1034	27.1195	5.9839	63.2899	Bait
O95816	BAG2_HUMAN	BAG2	BAG family molecular chaperone regulator 2 OS=Homo sapiens OX=9606 GN=BAG2 PE=1 SV=1	23.772	211	25.5614	18.8998	6.66165	101.241	Interactor
P62304	RUXE_HUMAN	SNRPE	Small nuclear ribonucleoprotein E OS=Homo sapiens OX=9606 GN=SNRPE PE=1 SV=1	10.804	92	25.3347	18.7732	6.56147	94.4497	Interactor
Q4VC05	BCL7A_HUMAN	BCL7A	B-cell CLL/lymphoma 7 protein family member A OS=Homo sapiens OX=9606 GN=BCL7A PE=1 SV=1	22.81	210	24.562	19.0557	5.50635	45.4546	Interactor	Q9BQE9
P24390	ERD21_HUMAN	KDELR1	ER lumen protein-retaining receptor 1 OS=Homo sapiens OX=9606 GN=KDELR1 PE=1 SV=1	24.542	212	24.9923	19.7845	5.20777	36.9568	Interactor
P12236	ADT3_HUMAN	SLC25A6	ADP/ATP translocase 3 OS=Homo sapiens OX=9606 GN=SLC25A6 PE=1 SV=4	32.866	298	24.4541	19.5744	4.87965	29.4389	Interactor
P60981	DEST_HUMAN	DSTN	Destrin OS=Homo sapiens OX=9606 GN=DSTN PE=1 SV=3	18.506	165	24.1093	19.3068	4.80258	27.9074	Interactor
Q9Y277	VDAC3_HUMAN	VDAC3	Voltage-dependent anion-selective channel protein 3 OS=Homo sapiens OX=9606 GN=VDAC3 PE=1 SV=1	30.659	283	23.6825	18.9094	4.77309	27.3428	Interactor
O15260	SURF4_HUMAN	SURF4	Surfeit locus protein 4 OS=Homo sapiens OX=9606 GN=SURF4 PE=1 SV=3	30.394	269	23.8616	19.1169	4.74472	26.8104	Interactor
P57088	TMM33_HUMAN	TMEM33	Transmembrane protein 33 OS=Homo sapiens OX=9606 GN=TMEM33 PE=1 SV=2	27.978	247	23.6747	18.9358	4.73885	26.7015	Interactor
P16615	AT2A2_HUMAN	ATP2A2	Sarcoplasmic/endoplasmic reticulum calcium ATPase 2 OS=Homo sapiens OX=9606 GN=ATP2A2 PE=1 SV=1	114.757	1042	26.5747	21.9745	4.60019	24.2547	Interactor	O14983;Q93084
O15269	SPTC1_HUMAN	SPTLC1	Serine palmitoyltransferase 1 OS=Homo sapiens OX=9606 GN=SPTLC1 PE=1 SV=1	52.744	473	23.5238	19.1351	4.38878	20.9486	Interactor
O75151	PHF2_HUMAN	PHF2	Lysine-specific demethylase PHF2 OS=Homo sapiens OX=9606 GN=PHF2 PE=1 SV=4	120.775	1096	23.4194	19.1236	4.29588	19.6421	Interactor
P55060	XPO2_HUMAN	CSE1L	Exportin-2 OS=Homo sapiens OX=9606 GN=CSE1L PE=1 SV=3	110.417	971	23.4731	19.1872	4.28591	19.5069	Interactor
Q9Y5M8	SRPRB_HUMAN	SRPRB	Signal recognition particle receptor subunit beta OS=Homo sapiens OX=9606 GN=SRPRB PE=1 SV=3	29.702	271	23.4312	19.4542	3.97698	15.7468	Interactor
O95373	IPO7_HUMAN	IPO7	Importin-7 OS=Homo sapiens OX=9606 GN=IPO7 PE=1 SV=1	119.517	1038	23.4933	19.5295	3.96379	15.6034	Interactor
Q9UKN8	TF3C4_HUMAN	GTF3C4	General transcription factor 3C polypeptide 4 OS=Homo sapiens OX=9606 GN=GTF3C4 PE=1 SV=2	91.982	822	22.7503	18.9548	3.79558	13.8862	Interactor
P48556	PSMD8_HUMAN	PSMD8	26S proteasome non-ATPase regulatory subunit 8 OS=Homo sapiens OX=9606 GN=PSMD8 PE=1 SV=2	39.612	350	22.5221	18.7343	3.78783	13.8118	Interactor
P14868	SYDC_HUMAN	DARS1	Aspartate--tRNA ligase, cytoplasmic OS=Homo sapiens OX=9606 GN=DARS1 PE=1 SV=2	57.136	501	22.9556	19.1712	3.78447	13.7796	Interactor
P45880	VDAC2_HUMAN	VDAC2	Voltage-dependent anion-selective channel protein 2 OS=Homo sapiens OX=9606 GN=VDAC2 PE=1 SV=2	31.567	294	27.2726	23.4966	3.77602	13.6992	Interactor
P78527	PRKDC_HUMAN	PRKDC	DNA-dependent protein kinase catalytic subunit OS=Homo sapiens OX=9606 GN=PRKDC PE=1 SV=3	469.089	4128	25.6019	21.8419	3.76002	13.5481	Interactor
Q9Y6E2	5MP1_HUMAN	BZW2	eIF5-mimic protein 1 OS=Homo sapiens OX=9606 GN=BZW2 PE=1 SV=1	48.162	419	22.485	18.7716	3.71339	13.1172	Interactor	Q7L1Q6
Q13257	MD2L1_HUMAN	MAD2L1	Mitotic spindle assembly checkpoint protein MAD2A OS=Homo sapiens OX=9606 GN=MAD2L1 PE=1 SV=1	23.51	205	21.9306	18.3222	3.6084	12.1965	Interactor
P42704	LPPRC_HUMAN	LRPPRC	Leucine-rich PPR motif-containing protein, mitochondrial OS=Homo sapiens OX=9606 GN=LRPPRC PE=1 SV=3	157.905	1394	22.6045	19.03	3.5745	11.9133	Interactor
Q99873	ANM1_HUMAN	PRMT1	Protein arginine N-methyltransferase 1 OS=Homo sapiens OX=9606 GN=PRMT1 PE=1 SV=3	42.462	371	22.9322	19.3642	3.56801	11.8598	Interactor
P25311	ZA2G_HUMAN	AZGP1	Zinc-alpha-2-glycoprotein OS=Homo sapiens OX=9606 GN=AZGP1 PE=1 SV=2	34.259	298	22.5387	19.0401	3.49854	11.3023	Interactor
Q8NI60	COQ8A_HUMAN	COQ8A	Atypical kinase COQ8A, mitochondrial OS=Homo sapiens OX=9606 GN=COQ8A PE=1 SV=1	71.95	647	22.0847	18.5903	3.49443	11.2701	Interactor
Q96CS3	FAF2_HUMAN	FAF2	FAS-associated factor 2 OS=Homo sapiens OX=9606 GN=FAF2 PE=1 SV=2	52.623	445	22.0797	18.6022	3.47755	11.1391	Interactor
P62879	GBB2_HUMAN	GNB2	Guanine nucleotide-binding protein G(I)/G(S)/G(T) subunit beta-2 OS=Homo sapiens OX=9606 GN=GNB2 PE=1 SV=3	37.331	340	22.1183	18.6798	3.4385	10.8416	Interactor	P62873;Q9HAV0;P16520
Q14165	MLEC_HUMAN	MLEC	Malectin OS=Homo sapiens OX=9606 GN=MLEC PE=1 SV=1	32.234	292	22.2428	18.8328	3.40995	10.6291	Interactor
Q9UNE7	CHIP_HUMAN	STUB1	E3 ubiquitin-protein ligase CHIP OS=Homo sapiens OX=9606 GN=STUB1 PE=1 SV=2	34.856	303	22.9864	19.5956	3.39074	10.4885	Interactor
P81605	DCD_HUMAN	DCD	Dermcidin OS=Homo sapiens OX=9606 GN=DCD PE=1 SV=2	11.284	110	24.091	20.725	3.36603	10.3104	Interactor
Q969P6	TOP1M_HUMAN	TOP1MT	DNA topoisomerase I, mitochondrial OS=Homo sapiens OX=9606 GN=TOP1MT PE=1 SV=1	69.872	601	22.724	19.3782	3.34588	10.1674	Interactor
O00203	AP3B1_HUMAN	AP3B1	AP-3 complex subunit beta-1 OS=Homo sapiens OX=9606 GN=AP3B1 PE=1 SV=3	121.32	1094	22.975	19.6669	3.30807	9.90443	Interactor	Q13367
Q16891	MIC60_HUMAN	IMMT	MICOS complex subunit MIC60 OS=Homo sapiens OX=9606 GN=IMMT PE=1 SV=1	83.678	758	22.6954	19.4654	3.22999	9.38262	Interactor
Q9P287	BCCIP_HUMAN	BCCIP	BRCA2 and CDKN1A-interacting protein OS=Homo sapiens OX=9606 GN=BCCIP PE=1 SV=1	35.979	314	22.9602	19.7554	3.20478	9.2201	Interactor
P48651	PTSS1_HUMAN	PTDSS1	Phosphatidylserine synthase 1 OS=Homo sapiens OX=9606 GN=PTDSS1 PE=1 SV=1	55.528	473	21.2771	18.0808	3.19629	9.16601	Interactor
P56192	SYMC_HUMAN	MARS1	Methionine--tRNA ligase, cytoplasmic OS=Homo sapiens OX=9606 GN=MARS1 PE=1 SV=2	101.116	900	21.9579	18.7982	3.15972	8.93656	Interactor
O95453	PARN_HUMAN	PARN	Poly(A)-specific ribonuclease PARN OS=Homo sapiens OX=9606 GN=PARN PE=1 SV=1	73.451	639	23.2442	20.1071	3.13702	8.79705	Interactor
Q9P086	MED11_HUMAN	MED11	Mediator of RNA polymerase II transcription subunit 11 OS=Homo sapiens OX=9606 GN=MED11 PE=1 SV=2	13.129	117	23.1949	20.1158	3.07911	8.45096	Interactor
P50613	CDK7_HUMAN	CDK7	Cyclin-dependent kinase 7 OS=Homo sapiens OX=9606 GN=CDK7 PE=1 SV=1	39.038	346	21.6819	18.6224	3.05954	8.33709	Interactor
Q8IWU5	SULF2_HUMAN	SULF2	Extracellular sulfatase Sulf-2 OS=Homo sapiens OX=9606 GN=SULF2 PE=1 SV=1	100.455	870	22.2209	19.1939	3.02697	8.15095	Interactor
P61923	COPZ1_HUMAN	COPZ1	Coatomer subunit zeta-1 OS=Homo sapiens OX=9606 GN=COPZ1 PE=1 SV=1	20.198	177	21.8871	18.8628	3.02429	8.13583	Interactor
Q9Y5L0	TNPO3_HUMAN	TNPO3	Transportin-3 OS=Homo sapiens OX=9606 GN=TNPO3 PE=1 SV=3	104.204	923	22.672	19.717	2.95505	7.75459	Interactor
Q9Y6Q3	ZFP37_HUMAN	ZFP37	Zinc finger protein 37 homolog OS=Homo sapiens OX=9606 GN=ZFP37 PE=2 SV=3	71.209	630	22.9547	20.036	2.91871	7.56172	Interactor
Q9P035	HACD3_HUMAN	HACD3	Very-long-chain (3R)-3-hydroxyacyl-CoA dehydratase 3 OS=Homo sapiens OX=9606 GN=HACD3 PE=1 SV=2	43.16	362	26.0192	23.1067	2.9125	7.52923	Interactor
Q8NI36	WDR36_HUMAN	WDR36	WD repeat-containing protein 36 OS=Homo sapiens OX=9606 GN=WDR36 PE=1 SV=1	105.322	951	22.2861	19.3889	2.89721	7.44986	Interactor
O94906	PRP6_HUMAN	PRPF6	Pre-mRNA-processing factor 6 OS=Homo sapiens OX=9606 GN=PRPF6 PE=1 SV=1	106.925	941	21.7024	18.8435	2.85894	7.25484	Interactor
O95793	STAU1_HUMAN	STAU1	Double-stranded RNA-binding protein Staufen homolog 1 OS=Homo sapiens OX=9606 GN=STAU1 PE=1 SV=2	63.182	577	21.9781	19.1581	2.82004	7.06181	Interactor
Q9UBM7	DHCR7_HUMAN	DHCR7	7-dehydrocholesterol reductase OS=Homo sapiens OX=9606 GN=DHCR7 PE=1 SV=1	54.489	475	22.3276	19.5305	2.7971	6.95042	Interactor
P01876	IGHA1_HUMAN	IGHA1	Immunoglobulin heavy constant alpha 1 OS=Homo sapiens OX=9606 GN=IGHA1 PE=1 SV=3	42.849	398	21.736	18.9475	2.78849	6.90905	Interactor
P40616	ARL1_HUMAN	ARL1	ADP-ribosylation factor-like protein 1 OS=Homo sapiens OX=9606 GN=ARL1 PE=1 SV=1	20.418	181	21.964	19.1809	2.78311	6.88333	Interactor
O00458	IFRD1_HUMAN	IFRD1	Interferon-related developmental regulator 1 OS=Homo sapiens OX=9606 GN=IFRD1 PE=1 SV=4	50.269	451	20.7278	17.9739	2.75391	6.74543	Interactor
P51398	RT29_HUMAN	DAP3	28S ribosomal protein S29, mitochondrial OS=Homo sapiens OX=9606 GN=DAP3 PE=1 SV=1	45.566	398	22.0295	19.2979	2.73155	6.64171	Interactor
O14880	MGST3_HUMAN	MGST3	Microsomal glutathione S-transferase 3 OS=Homo sapiens OX=9606 GN=MGST3 PE=1 SV=1	16.516	152	22.5186	19.8145	2.70411	6.51657	Interactor
O94776	MTA2_HUMAN	MTA2	Metastasis-associated protein MTA2 OS=Homo sapiens OX=9606 GN=MTA2 PE=1 SV=1	75.023	668	21.8809	19.1799	2.701	6.50251	Interactor	Q9BTC8;Q13330
P46734	MP2K3_HUMAN	MAP2K3	Dual specificity mitogen-activated protein kinase kinase 3 OS=Homo sapiens OX=9606 GN=MAP2K3 PE=1 SV=2	39.318	347	21.1238	18.4364	2.6874	6.4415	Interactor
Q8WUQ7	CATIN_HUMAN	CACTIN	Splicing factor Cactin OS=Homo sapiens OX=9606 GN=CACTIN PE=1 SV=3	88.702	758	21.9173	19.2832	2.63405	6.20767	Interactor
Q14554	PDIA5_HUMAN	PDIA5	Protein disulfide-isomerase A5 OS=Homo sapiens OX=9606 GN=PDIA5 PE=1 SV=1	59.594	519	22.4625	19.8513	2.61119	6.11007	Interactor
Q15084	PDIA6_HUMAN	PDIA6	Protein disulfide-isomerase A6 OS=Homo sapiens OX=9606 GN=PDIA6 PE=1 SV=1	48.121	440	21.5832	18.9887	2.59447	6.03967	Interactor
P15924	DESP_HUMAN	DSP	Desmoplakin OS=Homo sapiens OX=9606 GN=DSP PE=1 SV=3	331.774	2871	21.7767	19.2035	2.57318	5.95121	Interactor
Q9UBU9	NXF1_HUMAN	NXF1	Nuclear RNA export factor 1 OS=Homo sapiens OX=9606 GN=NXF1 PE=1 SV=1	70.182	619	21.7309	19.1636	2.5673	5.92699	Interactor
O00148	DX39A_HUMAN	DDX39A	ATP-dependent RNA helicase DDX39A OS=Homo sapiens OX=9606 GN=DDX39A PE=1 SV=2	49.13	427	21.264	18.7088	2.55515	5.87728	Interactor	Q13838
O95696	BRD1_HUMAN	BRD1	Bromodomain-containing protein 1 OS=Homo sapiens OX=9606 GN=BRD1 PE=1 SV=1	119.52	1058	21.9542	19.4167	2.53753	5.80594	Interactor
P31930	QCR1_HUMAN	UQCRC1	Cytochrome b-c1 complex subunit 1, mitochondrial OS=Homo sapiens OX=9606 GN=UQCRC1 PE=1 SV=3	52.646	480	21.3523	18.8272	2.52516	5.75637	Interactor
Q14974	IMB1_HUMAN	KPNB1	Importin subunit beta-1 OS=Homo sapiens OX=9606 GN=KPNB1 PE=1 SV=2	97.17	876	25.6137	23.0923	2.52146	5.74162	Interactor
Q14318	FKBP8_HUMAN	FKBP8	Peptidyl-prolyl cis-trans isomerase FKBP8 OS=Homo sapiens OX=9606 GN=FKBP8 PE=1 SV=2	44.562	412	21.8822	19.3831	2.49907	5.65322	Interactor
Q96PU8	QKI_HUMAN	QKI	KH domain-containing RNA-binding protein QKI OS=Homo sapiens OX=9606 GN=QKI PE=1 SV=1	37.671	341	22.3085	19.8428	2.46568	5.52387	Interactor
O00767	SCD_HUMAN	SCD	Stearoyl-CoA desaturase OS=Homo sapiens OX=9606 GN=SCD PE=1 SV=2	41.523	359	22.2143	19.7648	2.44947	5.46216	Interactor
Q8IXM3	RM41_HUMAN	MRPL41	39S ribosomal protein L41, mitochondrial OS=Homo sapiens OX=9606 GN=MRPL41 PE=1 SV=1	15.383	137	21.6752	19.2513	2.4239	5.36621	Interactor
O43592	XPOT_HUMAN	XPOT	Exportin-T OS=Homo sapiens OX=9606 GN=XPOT PE=1 SV=2	109.964	962	22.5652	20.1415	2.42375	5.36564	Interactor
O95299	NDUAA_HUMAN	NDUFA10	NADH dehydrogenase [ubiquinone] 1 alpha subcomplex subunit 10, mitochondrial OS=Homo sapiens OX=9606 GN=NDUFA10 PE=1 SV=1	40.751	355	21.409	18.9869	2.42217	5.35978	Interactor
Q96J01	THOC3_HUMAN	THOC3	THO complex subunit 3 OS=Homo sapiens OX=9606 GN=THOC3 PE=1 SV=1	38.772	351	21.7936	19.3757	2.41794	5.34407	Interactor
Q8WWY3	PRP31_HUMAN	PRPF31	U4/U6 small nuclear ribonucleoprotein Prp31 OS=Homo sapiens OX=9606 GN=PRPF31 PE=1 SV=2	55.456	499	23.2634	20.8506	2.41278	5.32498	Interactor
Q7Z4Q2	HEAT3_HUMAN	HEATR3	HEAT repeat-containing protein 3 OS=Homo sapiens OX=9606 GN=HEATR3 PE=1 SV=2	74.583	680	22.091	19.705	2.38594	5.22684	Interactor
O14980	XPO1_HUMAN	XPO1	Exportin-1 OS=Homo sapiens OX=9606 GN=XPO1 PE=1 SV=1	123.386	1071	25.1336	22.7578	2.37573	5.18999	Interactor
Q15572	TAF1C_HUMAN	TAF1C	TATA box-binding protein-associated factor RNA polymerase I subunit C OS=Homo sapiens OX=9606 GN=TAF1C PE=1 SV=2	95.213	869	22.2534	19.9116	2.34171	5.06904	Interactor
P31944	CASPE_HUMAN	CASP14	Caspase-14 OS=Homo sapiens OX=9606 GN=CASP14 PE=1 SV=2	27.68	242	21.8068	19.4781	2.3287	5.02352	Interactor
P61803	DAD1_HUMAN	DAD1	Dolichyl-diphosphooligosaccharide--protein glycosyltransferase subunit DAD1 OS=Homo sapiens OX=9606 GN=DAD1 PE=1 SV=3	12.497	113	21.1599	18.8461	2.31382	4.97197	Interactor
Q13200	PSMD2_HUMAN	PSMD2	26S proteasome non-ATPase regulatory subunit 2 OS=Homo sapiens OX=9606 GN=PSMD2 PE=1 SV=3	100.2	908	21.4256	19.1672	2.25843	4.7847	Interactor
Q86VP6	CAND1_HUMAN	CAND1	Cullin-associated NEDD8-dissociated protein 1 OS=Homo sapiens OX=9606 GN=CAND1 PE=1 SV=2	136.376	1230	23.1963	20.948	2.24835	4.7514	Interactor
Q15528	MED22_HUMAN	MED22	Mediator of RNA polymerase II transcription subunit 22 OS=Homo sapiens OX=9606 GN=MED22 PE=1 SV=2	22.221	200	20.9712	18.7406	2.23059	4.69327	Interactor
Q9Y6C9	MTCH2_HUMAN	MTCH2	Mitochondrial carrier homolog 2 OS=Homo sapiens OX=9606 GN=MTCH2 PE=1 SV=1	33.331	303	21.2788	19.069	2.20989	4.62639	Interactor
Q6NTF9	RHBD2_HUMAN	RHBDD2	Rhomboid domain-containing protein 2 OS=Homo sapiens OX=9606 GN=RHBDD2 PE=1 SV=2	39.202	364	20.9418	18.753	2.18878	4.5592	Interactor
P38606	VATA_HUMAN	ATP6V1A	V-type proton ATPase catalytic subunit A OS=Homo sapiens OX=9606 GN=ATP6V1A PE=1 SV=2	68.304	617	22.3598	20.1993	2.16051	4.47073	Interactor
Q14739	LBR_HUMAN	LBR	Delta(14)-sterol reductase LBR OS=Homo sapiens OX=9606 GN=LBR PE=1 SV=2	70.703	615	23.6814	21.5584	2.123	4.35598	Interactor
P21796	VDAC1_HUMAN	VDAC1	Voltage-dependent anion-selective channel protein 1 OS=Homo sapiens OX=9606 GN=VDAC1 PE=1 SV=2	30.773	283	24.7175	22.5946	2.12297	4.35589	Interactor
Q8NBM4	UBAC2_HUMAN	UBAC2	Ubiquitin-associated domain-containing protein 2 OS=Homo sapiens OX=9606 GN=UBAC2 PE=1 SV=1	38.964	344	22.0288	19.9063	2.12253	4.35456	Interactor
Q8TDY2	RBCC1_HUMAN	RB1CC1	RB1-inducible coiled-coil protein 1 OS=Homo sapiens OX=9606 GN=RB1CC1 PE=1 SV=3	183.091	1594	21.1421	19.0209	2.12122	4.35062	Interactor
O96008	TOM40_HUMAN	TOMM40	Mitochondrial import receptor subunit TOM40 homolog OS=Homo sapiens OX=9606 GN=TOMM40 PE=1 SV=1	37.893	361	22.2234	20.1639	2.05955	4.16855	Interactor
Q9NRZ9	HELLS_HUMAN	HELLS	Lymphoid-specific helicase OS=Homo sapiens OX=9606 GN=HELLS PE=1 SV=1	97.074	838	20.8077	18.7556	2.05216	4.14728	Interactor
Q9NRX1	PNO1_HUMAN	PNO1	RNA-binding protein PNO1 OS=Homo sapiens OX=9606 GN=PNO1 PE=1 SV=1	27.924	252	22.024	19.9741	2.04988	4.14072	Interactor
Q9HA64	KT3K_HUMAN	FN3KRP	Ketosamine-3-kinase OS=Homo sapiens OX=9606 GN=FN3KRP PE=1 SV=2	34.412	309	21.2075	19.168	2.03952	4.11108	Interactor
Q13363	CTBP1_HUMAN	CTBP1	C-terminal-binding protein 1 OS=Homo sapiens OX=9606 GN=CTBP1 PE=1 SV=2	47.535	440	21.1209	19.1122	2.00873	4.02428	Interactor
O43236	SEPT4_HUMAN	SEPTIN4	Septin-4 OS=Homo sapiens OX=9606 GN=SEPTIN4 PE=1 SV=1	55.098	478	21.7337	29.7339	-8.00027	0.00390552	Unspecific
P61513	RL37A_HUMAN	RPL37A	60S ribosomal protein L37a OS=Homo sapiens OX=9606 GN=RPL37A PE=1 SV=2	10.275	92	20.0664	26.9257	-6.85928	0.00861295	Unspecific
A0PJZ3	GXLT2_HUMAN	GXYLT2	Glucoside xylosyltransferase 2 OS=Homo sapiens OX=9606 GN=GXYLT2 PE=2 SV=2	51.056	443	19.644	26.1423	-6.49826	0.0110619	Unspecific
Q9UNS1	TIM_HUMAN	TIMELESS	Protein timeless homolog OS=Homo sapiens OX=9606 GN=TIMELESS PE=1 SV=2	138.658	1208	20.5922	26.9119	-6.31969	0.0125194	Unspecific
P35030	TRY3_HUMAN	PRSS3	Trypsin-3 OS=Homo sapiens OX=9606 GN=PRSS3 PE=1 SV=2	32.529	304	20.1288	26.2695	-6.14063	0.0141738	Unspecific
A6NED2	RCCD1_HUMAN	RCCD1	RCC1 domain-containing protein 1 OS=Homo sapiens OX=9606 GN=RCCD1 PE=1 SV=1	40.079	376	20.5002	26.6335	-6.13329	0.0142461	Unspecific
Q86XN8	MEX3D_HUMAN	MEX3D	RNA-binding protein MEX3D OS=Homo sapiens OX=9606 GN=MEX3D PE=1 SV=3	64.883	651	20.7005	26.5572	-5.85671	0.0172566	Unspecific
Q59GN2	R39L5_HUMAN	RPL39P5	Putative 60S ribosomal protein L39-like 5 OS=Homo sapiens OX=9606 GN=RPL39P5 PE=5 SV=2	6.323	51	20.545	26.1919	-5.64694	0.0199573	Unspecific	P62891
Q9P0W8	SPAT7_HUMAN	SPATA7	Spermatogenesis-associated protein 7 OS=Homo sapiens OX=9606 GN=SPATA7 PE=1 SV=3	67.719	599	20.683	26.3261	-5.64308	0.0200107	Unspecific
P17066	HSP76_HUMAN	HSPA6	Heat shock 70 kDa protein 6 OS=Homo sapiens OX=9606 GN=HSPA6 PE=1 SV=2	71.028	643	20.665	26.1633	-5.49826	0.0221238	Unspecific	P48741
Q6TDU7	DNAI7_HUMAN	DNAI7	Dynein axonemal intermediate chain 7 OS=Homo sapiens OX=9606 GN=DNAI7 PE=1 SV=2	83.16	716	20.4105	25.4862	-5.0757	0.0296526	Unspecific
P35637	FUS_HUMAN	FUS	RNA-binding protein FUS OS=Homo sapiens OX=9606 GN=FUS PE=1 SV=1	53.426	526	19.9229	24.9627	-5.03978	0.0304002	Unspecific
Q8TA86	RP9_HUMAN	RP9	Retinitis pigmentosa 9 protein OS=Homo sapiens OX=9606 GN=RP9 PE=1 SV=2	26.107	221	18.7643	23.7831	-5.01875	0.0308465	Unspecific
P84103	SRSF3_HUMAN	SRSF3	Serine/arginine-rich splicing factor 3 OS=Homo sapiens OX=9606 GN=SRSF3 PE=1 SV=1	19.33	164	20.2298	25.0996	-4.86977	0.0342021	Unspecific
Q9NTI5	PDS5B_HUMAN	PDS5B	Sister chromatid cohesion protein PDS5 homolog B OS=Homo sapiens OX=9606 GN=PDS5B PE=1 SV=1	164.667	1447	20.731	25.5269	-4.79594	0.035998	Unspecific
O94823	AT10B_HUMAN	ATP10B	Phospholipid-transporting ATPase VB OS=Homo sapiens OX=9606 GN=ATP10B PE=1 SV=2	165.391	1461	19.931	24.7099	-4.7789	0.0364257	Unspecific
O60783	RT14_HUMAN	MRPS14	28S ribosomal protein S14, mitochondrial OS=Homo sapiens OX=9606 GN=MRPS14 PE=1 SV=1	15.139	128	19.5049	24.1367	-4.6318	0.0403356	Unspecific
Q15366	PCBP2_HUMAN	PCBP2	Poly(rC)-binding protein 2 OS=Homo sapiens OX=9606 GN=PCBP2 PE=1 SV=1	38.58	365	20.1579	24.6024	-4.44446	0.0459289	Unspecific
P05386	RLA1_HUMAN	RPLP1	60S acidic ribosomal protein P1 OS=Homo sapiens OX=9606 GN=RPLP1 PE=1 SV=1	11.514	114	19.7239	24.1294	-4.40551	0.0471857	Unspecific
A6NHQ2	FBLL1_HUMAN	FBLL1	rRNA/tRNA 2'-O-methyltransferase fibrillarin-like protein 1 OS=Homo sapiens OX=9606 GN=FBLL1 PE=3 SV=2	34.803	334	20.9657	25.0885	-4.12277	0.0574015	Unspecific
P62995	TRA2B_HUMAN	TRA2B	Transformer-2 protein homolog beta OS=Homo sapiens OX=9606 GN=TRA2B PE=1 SV=1	33.666	288	20.3102	24.3171	-4.00689	0.0622021	Unspecific
P68871	HBB_HUMAN	HBB	Hemoglobin subunit beta OS=Homo sapiens OX=9606 GN=HBB PE=1 SV=2	15.998	147	20.3531	24.318	-3.96484	0.064042	Unspecific	P02042;P69892;P69891;P02100
Q6ZUT1	NKAP1_HUMAN	NKAPD1	Uncharacterized protein NKAPD1 OS=Homo sapiens OX=9606 GN=NKAPD1 PE=1 SV=2	34.11	292	20.2049	24.1435	-3.93861	0.0652168	Unspecific
Q71DI3	H32_HUMAN	H3C15	Histone H3.2 OS=Homo sapiens OX=9606 GN=H3C15 PE=1 SV=3	15.388	136	20.8301	24.7279	-3.89777	0.0670893	Unspecific	Q16695;P84243;P68431;Q6NXT2;Q5TEC6
P43307	SSRA_HUMAN	SSR1	Translocon-associated protein subunit alpha OS=Homo sapiens OX=9606 GN=SSR1 PE=1 SV=3	32.235	286	19.5487	23.4397	-3.89104	0.0674031	Unspecific
O95399	UTS2_HUMAN	UTS2	Urotensin-2 OS=Homo sapiens OX=9606 GN=UTS2 PE=1 SV=1	14.296	124	19.4006	23.2738	-3.87325	0.0682395	Unspecific
Q9UNX3	RL26L_HUMAN	RPL26L1	60S ribosomal protein L26-like 1 OS=Homo sapiens OX=9606 GN=RPL26L1 PE=1 SV=1	17.256	145	20.9517	24.8153	-3.86364	0.0686956	Unspecific
O95983	MBD3_HUMAN	MBD3	Methyl-CpG-binding domain protein 3 OS=Homo sapiens OX=9606 GN=MBD3 PE=1 SV=1	32.844	291	19.0828	22.7468	-3.66399	0.0788915	Unspecific
O15446	RPA34_HUMAN	POLR1G	DNA-directed RNA polymerase I subunit RPA34 OS=Homo sapiens OX=9606 GN=POLR1G PE=1 SV=1	54.986	510	20.0455	23.6381	-3.59261	0.0828926	Unspecific
P26951	IL3RA_HUMAN	IL3RA	Interleukin-3 receptor subunit alpha OS=Homo sapiens OX=9606 GN=IL3RA PE=1 SV=1	43.33	378	20.3358	23.9242	-3.58831	0.0831401	Unspecific
P12004	PCNA_HUMAN	PCNA	Proliferating cell nuclear antigen OS=Homo sapiens OX=9606 GN=PCNA PE=1 SV=1	28.769	261	19.2985	22.718	-3.41944	0.0934641	Unspecific
P31942	HNRH3_HUMAN	HNRNPH3	Heterogeneous nuclear ribonucleoprotein H3 OS=Homo sapiens OX=9606 GN=HNRNPH3 PE=1 SV=2	36.926	346	20.3442	23.6389	-3.29467	0.101908	Unspecific
Q9Y4F3	MARF1_HUMAN	MARF1	Meiosis regulator and mRNA stability factor 1 OS=Homo sapiens OX=9606 GN=MARF1 PE=1 SV=6	192.859	1742	20.139	23.4288	-3.2898	0.102252	Unspecific
Q12874	SF3A3_HUMAN	SF3A3	Splicing factor 3A subunit 3 OS=Homo sapiens OX=9606 GN=SF3A3 PE=1 SV=1	58.849	501	19.9733	23.2395	-3.26616	0.103941	Unspecific
Q9HBM6	TAF9B_HUMAN	TAF9B	Transcription initiation factor TFIID subunit 9B OS=Homo sapiens OX=9606 GN=TAF9B PE=1 SV=1	27.622	251	20.7033	23.9282	-3.22489	0.106958	Unspecific
Q9UHA3	RLP24_HUMAN	RSL24D1	Probable ribosome biogenesis protein RLP24 OS=Homo sapiens OX=9606 GN=RSL24D1 PE=1 SV=1	19.621	163	20.7549	23.9407	-3.18586	0.109891	Unspecific
Q8WZ60	KLHL6_HUMAN	KLHL6	Kelch-like protein 6 OS=Homo sapiens OX=9606 GN=KLHL6 PE=1 SV=3	70.359	621	20.0468	23.1975	-3.1507	0.112601	Unspecific
Q9UN86	G3BP2_HUMAN	G3BP2	Ras GTPase-activating protein-binding protein 2 OS=Homo sapiens OX=9606 GN=G3BP2 PE=1 SV=2	54.121	482	24.7198	27.8438	-3.12401	0.114704	Unspecific
P50914	RL14_HUMAN	RPL14	60S ribosomal protein L14 OS=Homo sapiens OX=9606 GN=RPL14 PE=1 SV=4	23.432	215	20.2297	23.3367	-3.10702	0.116063	Unspecific
P61962	DCAF7_HUMAN	DCAF7	DDB1- and CUL4-associated factor 7 OS=Homo sapiens OX=9606 GN=DCAF7 PE=1 SV=1	38.926	342	20.0504	23.1203	-3.06989	0.119088	Unspecific
Q8N474	SFRP1_HUMAN	SFRP1	Secreted frizzled-related protein 1 OS=Homo sapiens OX=9606 GN=SFRP1 PE=1 SV=1	35.386	314	20.1484	23.1633	-3.01492	0.123714	Unspecific
P22626	ROA2_HUMAN	HNRNPA2B1	Heterogeneous nuclear ribonucleoproteins A2/B1 OS=Homo sapiens OX=9606 GN=HNRNPA2B1 PE=1 SV=2	37.43	353	22.5583	25.5617	-3.00345	0.124701	Unspecific
Q9NWT8	AKIP_HUMAN	AURKAIP1	Aurora kinase A-interacting protein OS=Homo sapiens OX=9606 GN=AURKAIP1 PE=1 SV=1	22.354	199	20.5243	23.4994	-2.97504	0.127181	Unspecific
P09211	GSTP1_HUMAN	GSTP1	Glutathione S-transferase P OS=Homo sapiens OX=9606 GN=GSTP1 PE=1 SV=2	23.356	210	19.7015	22.6624	-2.96082	0.128441	Unspecific
Q9Y5Q3	MAFB_HUMAN	MAFB	Transcription factor MafB OS=Homo sapiens OX=9606 GN=MAFB PE=1 SV=2	35.792	323	19.3232	22.2773	-2.9541	0.129041	Unspecific
P24534	EF1B_HUMAN	EEF1B2	Elongation factor 1-beta OS=Homo sapiens OX=9606 GN=EEF1B2 PE=1 SV=3	24.764	225	20.7189	23.5672	-2.84826	0.138863	Unspecific	P29692
Q92769	HDAC2_HUMAN	HDAC2	Histone deacetylase 2 OS=Homo sapiens OX=9606 GN=HDAC2 PE=1 SV=2	55.364	488	20.2258	23.0626	-2.83678	0.139973	Unspecific
Q9NWH9	SLTM_HUMAN	SLTM	SAFB-like transcription modulator OS=Homo sapiens OX=9606 GN=SLTM PE=1 SV=2	117.148	1034	20.4076	23.05	-2.64239	0.160163	Unspecific
Q14444	CAPR1_HUMAN	CAPRIN1	Caprin-1 OS=Homo sapiens OX=9606 GN=CAPRIN1 PE=1 SV=2	78.366	709	24.1984	26.7724	-2.57405	0.167932	Unspecific
Q96QV6	H2A1A_HUMAN	H2AC1	Histone H2A type 1-A OS=Homo sapiens OX=9606 GN=H2AC1 PE=1 SV=3	14.234	131	19.7548	22.3126	-2.55776	0.169839	Unspecific	P16104
Q96KM6	Z512B_HUMAN	ZNF512B	Zinc finger protein 512B OS=Homo sapiens OX=9606 GN=ZNF512B PE=1 SV=1	97.264	892	19.1415	21.6924	-2.55086	0.170654	Unspecific
Q14847	LASP1_HUMAN	LASP1	LIM and SH3 domain protein 1 OS=Homo sapiens OX=9606 GN=LASP1 PE=1 SV=2	29.717	261	19.3885	21.9317	-2.54328	0.171553	Unspecific
P53999	TCP4_HUMAN	SUB1	Activated RNA polymerase II transcriptional coactivator p15 OS=Homo sapiens OX=9606 GN=SUB1 PE=1 SV=3	14.395	127	20.0544	22.5604	-2.506	0.176042	Unspecific
Q8ND56	LS14A_HUMAN	LSM14A	Protein LSM14 homolog A OS=Homo sapiens OX=9606 GN=LSM14A PE=1 SV=3	50.53	463	20.4758	22.9686	-2.49285	0.177655	Unspecific
Q13283	G3BP1_HUMAN	G3BP1	Ras GTPase-activating protein-binding protein 1 OS=Homo sapiens OX=9606 GN=G3BP1 PE=1 SV=1	52.164	466	25.0785	27.5693	-2.49081	0.177906	Unspecific
Q99417	MYCBP_HUMAN	MYCBP	c-Myc-binding protein OS=Homo sapiens OX=9606 GN=MYCBP PE=1 SV=3	11.967	103	20.7421	23.2238	-2.48164	0.17904	Unspecific
Q53HL2	BOREA_HUMAN	CDCA8	Borealin OS=Homo sapiens OX=9606 GN=CDCA8 PE=1 SV=2	31.323	280	20.6366	23.0911	-2.45449	0.182442	Unspecific
Q6PJT7	ZC3HE_HUMAN	ZC3H14	Zinc finger CCCH domain-containing protein 14 OS=Homo sapiens OX=9606 GN=ZC3H14 PE=1 SV=1	82.876	736	19.8352	22.2628	-2.42759	0.185876	Unspecific
Q9NXF1	TEX10_HUMAN	TEX10	Testis-expressed protein 10 OS=Homo sapiens OX=9606 GN=TEX10 PE=1 SV=2	105.674	929	18.4754	20.8961	-2.42069	0.186767	Unspecific
P09651	ROA1_HUMAN	HNRNPA1	Heterogeneous nuclear ribonucleoprotein A1 OS=Homo sapiens OX=9606 GN=HNRNPA1 PE=1 SV=5	38.747	372	22.9515	25.3524	-2.4009	0.189346	Unspecific	A0A2R8Y4L2;Q32P51
O43663	PRC1_HUMAN	PRC1	Protein regulator of cytokinesis 1 OS=Homo sapiens OX=9606 GN=PRC1 PE=1 SV=2	71.607	620	20.4176	22.7742	-2.35659	0.195251	Unspecific
O43670	ZN207_HUMAN	ZNF207	BUB3-interacting and GLEBS motif-containing protein ZNF207 OS=Homo sapiens OX=9606 GN=ZNF207 PE=1 SV=1	50.751	478	20.0572	22.4033	-2.34604	0.196685	Unspecific
P21912	SDHB_HUMAN	SDHB	Succinate dehydrogenase [ubiquinone] iron-sulfur subunit, mitochondrial OS=Homo sapiens OX=9606 GN=SDHB PE=1 SV=3	31.63	280	19.6724	22.0035	-2.33105	0.19874	Unspecific
Q9BXT6	M10L1_HUMAN	MOV10L1	RNA helicase Mov10l1 OS=Homo sapiens OX=9606 GN=MOV10L1 PE=1 SV=1	135.293	1211	20.5814	22.9006	-2.3192	0.200378	Unspecific
Q9NQT5	EXOS3_HUMAN	EXOSC3	Exosome complex component RRP40 OS=Homo sapiens OX=9606 GN=EXOSC3 PE=1 SV=3	29.572	275	20.5062	22.8044	-2.29822	0.203314	Unspecific
Q15287	RNPS1_HUMAN	RNPS1	RNA-binding protein with serine-rich domain 1 OS=Homo sapiens OX=9606 GN=RNPS1 PE=1 SV=1	34.208	305	20.1292	22.4146	-2.28539	0.20513	Unspecific
Q9BWJ5	SF3B5_HUMAN	SF3B5	Splicing factor 3B subunit 5 OS=Homo sapiens OX=9606 GN=SF3B5 PE=1 SV=1	10.135	86	20.3591	22.6408	-2.28174	0.205649	Unspecific
Q14839	CHD4_HUMAN	CHD4	Chromodomain-helicase-DNA-binding protein 4 OS=Homo sapiens OX=9606 GN=CHD4 PE=1 SV=2	218.005	1912	19.4674	21.7414	-2.27397	0.20676	Unspecific	Q8TDI0;Q12873
Q3MHD2	LSM12_HUMAN	LSM12	Protein LSM12 OS=Homo sapiens OX=9606 GN=LSM12 PE=1 SV=2	21.701	195	23.504	25.7611	-2.25717	0.209183	Unspecific
A6NKF2	ARI3C_HUMAN	ARID3C	AT-rich interactive domain-containing protein 3C OS=Homo sapiens OX=9606 GN=ARID3C PE=1 SV=1	44.073	412	18.9873	21.221	-2.23379	0.2126	Unspecific
Q08211	DHX9_HUMAN	DHX9	ATP-dependent RNA helicase A OS=Homo sapiens OX=9606 GN=DHX9 PE=1 SV=4	140.958	1270	23.9158	26.1345	-2.21868	0.214837	Unspecific
Q9UBS4	DJB11_HUMAN	DNAJB11	DnaJ homolog subfamily B member 11 OS=Homo sapiens OX=9606 GN=DNAJB11 PE=1 SV=1	40.514	358	19.707	21.9202	-2.21319	0.215657	Unspecific
Q14157	UBP2L_HUMAN	UBAP2L	Ubiquitin-associated protein 2-like OS=Homo sapiens OX=9606 GN=UBAP2L PE=1 SV=2	114.535	1087	23.0834	25.2936	-2.21024	0.216099	Unspecific
P78406	RAE1L_HUMAN	RAE1	mRNA export factor RAE1 OS=Homo sapiens OX=9606 GN=RAE1 PE=1 SV=1	40.968	368	19.6225	21.8122	-2.18967	0.219201	Unspecific
P51116	FXR2_HUMAN	FXR2	RNA-binding protein FXR2 OS=Homo sapiens OX=9606 GN=FXR2 PE=1 SV=2	74.223	673	22.0343	24.1454	-2.11112	0.231467	Unspecific
Q86UY6	NAA40_HUMAN	NAA40	N-alpha-acetyltransferase 40 OS=Homo sapiens OX=9606 GN=NAA40 PE=1 SV=1	27.194	237	20.575	22.6612	-2.08617	0.235505	Unspecific
P06312	KV401_HUMAN	IGKV4-1	Immunoglobulin kappa variable 4-1 OS=Homo sapiens OX=9606 GN=IGKV4-1 PE=1 SV=1	13.38	121	19.7667	21.8476	-2.08092	0.236364	Unspecific
Q8N5I9	NOPC1_HUMAN	NOPCHAP1	NOP protein chaperone 1 OS=Homo sapiens OX=9606 GN=NOPCHAP1 PE=1 SV=2	20.123	185	19.2892	21.3603	-2.07111	0.237976	Unspecific
Q15382	RHEB_HUMAN	RHEB	GTP-binding protein Rheb OS=Homo sapiens OX=9606 GN=RHEB PE=1 SV=1	20.497	184	19.2165	21.2793	-2.06284	0.239344	Unspecific
Q6ZYL4	TF2H5_HUMAN	GTF2H5	General transcription factor IIH subunit 5 OS=Homo sapiens OX=9606 GN=GTF2H5 PE=1 SV=1	8.053	71	19.7327	21.7816	-2.04892	0.241666	Unspecific
P08048	ZFY_HUMAN	ZFY	Zinc finger Y-chromosomal protein OS=Homo sapiens OX=9606 GN=ZFY PE=1 SV=3	90.505	801	19.7816	21.8205	-2.03889	0.24335	Unspecific	P17010
O00193	SMAP_HUMAN	SMAP	Small acidic protein OS=Homo sapiens OX=9606 GN=SMAP PE=1 SV=1	20.333	183	20.0087	22.0414	-2.0327	0.244397	Unspecific
O43813	LANC1_HUMAN	LANCL1	Glutathione S-transferase LANCL1 OS=Homo sapiens OX=9606 GN=LANCL1 PE=1 SV=1	45.283	399	20.6053	22.6285	-2.02323	0.246008	Unspecific
P05023	AT1A1_HUMAN	ATP1A1	Sodium/potassium-transporting ATPase subunit alpha-1 OS=Homo sapiens OX=9606 GN=ATP1A1 PE=1 SV=1	112.896	1023	23.4795	21.4855	1.99399	3.98338	Unspecific	P13637;P50993;P20648
Q71U36	TBA1A_HUMAN	TUBA1A	Tubulin alpha-1A chain OS=Homo sapiens OX=9606 GN=TUBA1A PE=1 SV=1	50.136	451	20.1152	22.0993	-1.98407	0.252776	Unspecific	P0DPH8;P0DPH7;Q6PEY2
P33316	DUT_HUMAN	DUT	Deoxyuridine 5'-triphosphate nucleotidohydrolase, mitochondrial OS=Homo sapiens OX=9606 GN=DUT PE=1 SV=4	26.563	252	20.0775	22.0551	-1.97761	0.253909	Unspecific
Q9BUF5	TBB6_HUMAN	TUBB6	Tubulin beta-6 chain OS=Homo sapiens OX=9606 GN=TUBB6 PE=1 SV=1	49.857	446	20.9818	22.9447	-1.96286	0.256519	Unspecific
O00425	IF2B3_HUMAN	IGF2BP3	Insulin-like growth factor 2 mRNA-binding protein 3 OS=Homo sapiens OX=9606 GN=IGF2BP3 PE=1 SV=2	63.705	579	21.5345	23.4934	-1.95888	0.257228	Unspecific
P19387	RPB3_HUMAN	POLR2C	DNA-directed RNA polymerase II subunit RPB3 OS=Homo sapiens OX=9606 GN=POLR2C PE=1 SV=2	31.441	275	19.8942	21.8438	-1.94963	0.258883	Unspecific
P35226	BMI1_HUMAN	BMI1	Polycomb complex protein BMI-1 OS=Homo sapiens OX=9606 GN=BMI1 PE=1 SV=2	36.949	326	21.1906	23.1332	-1.94265	0.260138	Unspecific	P35227
Q12788	TBL3_HUMAN	TBL3	Transducin beta-like protein 3 OS=Homo sapiens OX=9606 GN=TBL3 PE=1 SV=2	89.035	808	19.976	21.9132	-1.9372	0.261123	Unspecific
Q96G25	MED8_HUMAN	MED8	Mediator of RNA polymerase II transcription subunit 8 OS=Homo sapiens OX=9606 GN=MED8 PE=1 SV=2	29.08	268	19.7831	21.7184	-1.93531	0.261466	Unspecific
Q01780	EXOSX_HUMAN	EXOSC10	Exosome component 10 OS=Homo sapiens OX=9606 GN=EXOSC10 PE=1 SV=2	100.831	885	21.0847	19.1498	1.93494	3.82363	Unspecific
P41208	CETN2_HUMAN	CETN2	Centrin-2 OS=Homo sapiens OX=9606 GN=CETN2 PE=1 SV=1	19.738	172	20.2377	22.1666	-1.92894	0.262622	Unspecific
Q15397	PUM3_HUMAN	PUM3	Pumilio homolog 3 OS=Homo sapiens OX=9606 GN=PUM3 PE=1 SV=3	73.584	648	22.4421	20.5243	1.91773	3.77828	Unspecific
Q9Y3D7	TIM16_HUMAN	PAM16	Mitochondrial import inner membrane translocase subunit TIM16 OS=Homo sapiens OX=9606 GN=PAM16 PE=1 SV=2	13.825	125	20.5738	22.4912	-1.91738	0.264736	Unspecific
Q86U86	PB1_HUMAN	PBRM1	Protein polybromo-1 OS=Homo sapiens OX=9606 GN=PBRM1 PE=1 SV=1	192.948	1689	21.3933	19.4923	1.90094	3.73455	Unspecific
P27361	MK03_HUMAN	MAPK3	Mitogen-activated protein kinase 3 OS=Homo sapiens OX=9606 GN=MAPK3 PE=1 SV=4	43.136	379	21.755	19.8588	1.89613	3.72212	Unspecific	P31152;Q16659
Q8NC60	NOA1_HUMAN	NOA1	Nitric oxide-associated protein 1 OS=Homo sapiens OX=9606 GN=NOA1 PE=1 SV=2	78.458	698	22.0958	20.205	1.89081	3.70844	Unspecific
Q5VSP4	LC1L1_HUMAN	LCN1P1	Putative lipocalin 1-like protein 1 OS=Homo sapiens OX=9606 GN=LCN1P1 PE=5 SV=1	17.918	162	21.1071	22.9934	-1.88632	0.270495	Unspecific	P31025
O94992	HEXI1_HUMAN	HEXIM1	Protein HEXIM1 OS=Homo sapiens OX=9606 GN=HEXIM1 PE=1 SV=1	40.623	359	20.0511	21.9223	-1.87119	0.273347	Unspecific
Q9Y2Q9	RT28_HUMAN	MRPS28	28S ribosomal protein S28, mitochondrial OS=Homo sapiens OX=9606 GN=MRPS28 PE=1 SV=1	20.843	187	21.4617	19.5964	1.86527	3.64336	Unspecific
Q9NUQ6	SPS2L_HUMAN	SPATS2L	SPATS2-like protein OS=Homo sapiens OX=9606 GN=SPATS2L PE=1 SV=2	61.729	558	20.1531	22.0159	-1.86281	0.274939	Unspecific
Q14011	CIRBP_HUMAN	CIRBP	Cold-inducible RNA-binding protein OS=Homo sapiens OX=9606 GN=CIRBP PE=1 SV=1	18.648	172	20.486	22.3265	-1.84048	0.279229	Unspecific
Q96AQ6	PBIP1_HUMAN	PBXIP1	Pre-B-cell leukemia transcription factor-interacting protein 1 OS=Homo sapiens OX=9606 GN=PBXIP1 PE=1 SV=1	80.643	731	19.8848	21.6963	-1.81157	0.284881	Unspecific
Q14244	MAP7_HUMAN	MAP7	Ensconsin OS=Homo sapiens OX=9606 GN=MAP7 PE=1 SV=1	84.052	749	19.6643	21.4707	-1.80639	0.285906	Unspecific
P33991	MCM4_HUMAN	MCM4	DNA replication licensing factor MCM4 OS=Homo sapiens OX=9606 GN=MCM4 PE=1 SV=5	96.558	863	20.6779	18.8838	1.79409	3.46796	Unspecific
Q9BRS2	RIOK1_HUMAN	RIOK1	Serine/threonine-protein kinase RIO1 OS=Homo sapiens OX=9606 GN=RIOK1 PE=1 SV=2	65.583	568	20.5081	18.7169	1.79123	3.46111	Unspecific
P54105	ICLN_HUMAN	CLNS1A	Methylosome subunit pICln OS=Homo sapiens OX=9606 GN=CLNS1A PE=1 SV=1	26.215	237	20.5453	22.3194	-1.77412	0.292373	Unspecific
Q9Y333	LSM2_HUMAN	LSM2	U6 snRNA-associated Sm-like protein LSm2 OS=Homo sapiens OX=9606 GN=LSM2 PE=1 SV=1	10.835	95	19.6343	21.3967	-1.76236	0.294766	Unspecific
P78549	NTH_HUMAN	NTHL1	Endonuclease III-like protein 1 OS=Homo sapiens OX=9606 GN=NTHL1 PE=1 SV=2	34.39	312	20.4377	22.1912	-1.75348	0.296586	Unspecific
P49368	TCPG_HUMAN	CCT3	T-complex protein 1 subunit gamma OS=Homo sapiens OX=9606 GN=CCT3 PE=1 SV=4	60.534	545	20.7426	22.4957	-1.75305	0.296674	Unspecific
P46013	KI67_HUMAN	MKI67	Proliferation marker protein Ki-67 OS=Homo sapiens OX=9606 GN=MKI67 PE=1 SV=2	358.694	3256	20.9063	19.1644	1.74197	3.34491	Unspecific
Q7Z417	NUFP2_HUMAN	NUFIP2	FMR1-interacting protein NUFIP2 OS=Homo sapiens OX=9606 GN=NUFIP2 PE=1 SV=1	76.121	695	22.4505	24.1882	-1.7377	0.299848	Unspecific
Q9P0J0	NDUAD_HUMAN	NDUFA13	NADH dehydrogenase [ubiquinone] 1 alpha subcomplex subunit 13 OS=Homo sapiens OX=9606 GN=NDUFA13 PE=1 SV=3	16.698	144	22.594	20.8569	1.73711	3.33367	Unspecific
Q9UBB4	ATX10_HUMAN	ATXN10	Ataxin-10 OS=Homo sapiens OX=9606 GN=ATXN10 PE=1 SV=1	53.489	475	20.912	19.1815	1.73055	3.31855	Unspecific
P25789	PSA4_HUMAN	PSMA4	Proteasome subunit alpha type-4 OS=Homo sapiens OX=9606 GN=PSMA4 PE=1 SV=1	29.484	261	20.258	18.5532	1.70481	3.25987	Unspecific
Q9NVX2	NLE1_HUMAN	NLE1	Notchless protein homolog 1 OS=Homo sapiens OX=9606 GN=NLE1 PE=1 SV=4	53.32	485	19.8018	21.4938	-1.69205	0.309487	Unspecific
P04843	RPN1_HUMAN	RPN1	Dolichyl-diphosphooligosaccharide--protein glycosyltransferase subunit 1 OS=Homo sapiens OX=9606 GN=RPN1 PE=1 SV=1	68.569	607	24.8477	23.1593	1.68842	3.22303	Unspecific
P24539	AT5F1_HUMAN	ATP5PB	ATP synthase F(0) complex subunit B1, mitochondrial OS=Homo sapiens OX=9606 GN=ATP5PB PE=1 SV=2	28.909	256	21.8105	20.1371	1.67337	3.18959	Unspecific
Q9HB58	SP110_HUMAN	SP110	Sp110 nuclear body protein OS=Homo sapiens OX=9606 GN=SP110 PE=1 SV=5	78.396	689	20.1645	21.8378	-1.6733	0.313536	Unspecific
Q96MN5	TEAN2_HUMAN	TCEANC2	Transcription elongation factor A N-terminal and central domain-containing protein 2 OS=Homo sapiens OX=9606 GN=TCEANC2 PE=1 SV=1	24.15	208	20.6201	22.2704	-1.65026	0.318583	Unspecific
O75691	UTP20_HUMAN	UTP20	Small subunit processome component 20 homolog OS=Homo sapiens OX=9606 GN=UTP20 PE=1 SV=3	318.385	2785	20.5548	18.9134	1.64135	3.11958	Unspecific
P23246	SFPQ_HUMAN	SFPQ	Splicing factor, proline- and glutamine-rich OS=Homo sapiens OX=9606 GN=SFPQ PE=1 SV=2	76.149	707	27.0614	28.6901	-1.62872	0.323374	Unspecific
Q9Y605	MOFA1_HUMAN	MRFAP1	MORF4 family-associated protein 1 OS=Homo sapiens OX=9606 GN=MRFAP1 PE=1 SV=1	14.65	127	20.5355	22.1358	-1.60031	0.329807	Unspecific
Q00325	MPCP_HUMAN	SLC25A3	Phosphate carrier protein, mitochondrial OS=Homo sapiens OX=9606 GN=SLC25A3 PE=1 SV=2	40.095	362	25.504	23.9138	1.59022	3.01095	Unspecific
P47985	UCRI_HUMAN	UQCRFS1	Cytochrome b-c1 complex subunit Rieske, mitochondrial OS=Homo sapiens OX=9606 GN=UQCRFS1 PE=1 SV=2	29.668	274	19.6181	21.2057	-1.58764	0.332715	Unspecific	P0C7P4
Q9UMX0	UBQL1_HUMAN	UBQLN1	Ubiquilin-1 OS=Homo sapiens OX=9606 GN=UBQLN1 PE=1 SV=2	62.519	589	21.296	19.7173	1.57863	2.98685	Unspecific	Q9NRR5;Q9UHD9
Q9BQC6	RT63_HUMAN	MRPL57	Ribosomal protein 63, mitochondrial OS=Homo sapiens OX=9606 GN=MRPL57 PE=1 SV=1	12.266	102	21.4029	22.962	-1.55907	0.33937	Unspecific
Q9NZ01	TECR_HUMAN	TECR	Very-long-chain enoyl-CoA reductase OS=Homo sapiens OX=9606 GN=TECR PE=1 SV=1	36.034	308	23.5983	22.0407	1.55766	2.94377	Unspecific
P82932	RT06_HUMAN	MRPS6	28S ribosomal protein S6, mitochondrial OS=Homo sapiens OX=9606 GN=MRPS6 PE=1 SV=3	14.227	125	21.0461	22.5961	-1.55003	0.341503	Unspecific
O00629	IMA3_HUMAN	KPNA4	Importin subunit alpha-3 OS=Homo sapiens OX=9606 GN=KPNA4 PE=1 SV=1	57.887	521	20.0147	21.5603	-1.54568	0.342534	Unspecific
Q8WUZ0	BCL7C_HUMAN	BCL7C	B-cell CLL/lymphoma 7 protein family member C OS=Homo sapiens OX=9606 GN=BCL7C PE=1 SV=3	23.468	217	20.8664	22.405	-1.53857	0.344226	Unspecific
Q86V81	THOC4_HUMAN	ALYREF	THO complex subunit 4 OS=Homo sapiens OX=9606 GN=ALYREF PE=1 SV=3	26.888	257	22.3788	23.9114	-1.53258	0.345659	Unspecific
A2NJV5	KV229_HUMAN	IGKV2-29	Immunoglobulin kappa variable 2-29 OS=Homo sapiens OX=9606 GN=IGKV2-29 PE=3 SV=2	13.085	120	27.5687	26.0415	1.52721	2.88227	Unspecific	A0A0A0MRZ7;A0A075B6S2;P06310;P01615;A0A075B6S6;A0A075B6P5;A0A0C4DH68;A0A075B6R9;P01614;A0A087WW87
Q9Y3B2	EXOS1_HUMAN	EXOSC1	Exosome complex component CSL4 OS=Homo sapiens OX=9606 GN=EXOSC1 PE=1 SV=1	21.452	195	20.4891	22.0054	-1.51634	0.349571	Unspecific
Q99832	TCPH_HUMAN	CCT7	T-complex protein 1 subunit eta OS=Homo sapiens OX=9606 GN=CCT7 PE=1 SV=2	59.367	543	20.7435	19.2279	1.51559	2.85916	Unspecific
P83916	CBX1_HUMAN	CBX1	Chromobox protein homolog 1 OS=Homo sapiens OX=9606 GN=CBX1 PE=1 SV=1	21.418	185	20.3251	21.8392	-1.51408	0.35012	Unspecific
P00403	COX2_HUMAN	MT-CO2	Cytochrome c oxidase subunit 2 OS=Homo sapiens OX=9606 GN=MT-CO2 PE=1 SV=1	25.565	227	22.5463	21.0342	1.51219	2.85243	Unspecific
P48454	PP2BC_HUMAN	PPP3CC	Serine/threonine-protein phosphatase 2B catalytic subunit gamma isoform OS=Homo sapiens OX=9606 GN=PPP3CC PE=1 SV=3	58.129	512	20.2466	21.7548	-1.50818	0.351555	Unspecific	Q08209;P16298
Q58FF8	H90B2_HUMAN	HSP90AB2P	Putative heat shock protein HSP 90-beta 2 OS=Homo sapiens OX=9606 GN=HSP90AB2P PE=1 SV=2	44.349	381	20.9748	19.483	1.49181	2.81242	Unspecific
Q9NQV6	PRD10_HUMAN	PRDM10	PR domain zinc finger protein 10 OS=Homo sapiens OX=9606 GN=PRDM10 PE=1 SV=3	130.136	1147	19.9597	21.449	-1.48936	0.35617	Unspecific
P39656	OST48_HUMAN	DDOST	Dolichyl-diphosphooligosaccharide--protein glycosyltransferase 48 kDa subunit OS=Homo sapiens OX=9606 GN=DDOST PE=1 SV=4	50.801	456	22.8954	21.4078	1.4876	2.80422	Unspecific
P26641	EF1G_HUMAN	EEF1G	Elongation factor 1-gamma OS=Homo sapiens OX=9606 GN=EEF1G PE=1 SV=3	50.119	437	19.954	21.4348	-1.48077	0.358297	Unspecific
Q9UBX3	DIC_HUMAN	SLC25A10	Mitochondrial dicarboxylate carrier OS=Homo sapiens OX=9606 GN=SLC25A10 PE=1 SV=2	31.282	287	22.835	21.3594	1.47559	2.78097	Unspecific
P19404	NDUV2_HUMAN	NDUFV2	NADH dehydrogenase [ubiquinone] flavoprotein 2, mitochondrial OS=Homo sapiens OX=9606 GN=NDUFV2 PE=1 SV=2	27.392	249	21.2665	19.7987	1.46781	2.76602	Unspecific
Q9ULX6	AKP8L_HUMAN	AKAP8L	A-kinase anchor protein 8-like OS=Homo sapiens OX=9606 GN=AKAP8L PE=1 SV=4	71.64	646	20.4948	21.9585	-1.46364	0.362577	Unspecific
Q06787	FMR1_HUMAN	FMR1	Fragile X messenger ribonucleoprotein 1 OS=Homo sapiens OX=9606 GN=FMR1 PE=1 SV=1	71.174	632	23.822	25.2807	-1.45867	0.363828	Unspecific
O60828	PQBP1_HUMAN	PQBP1	Polyglutamine-binding protein 1 OS=Homo sapiens OX=9606 GN=PQBP1 PE=1 SV=1	30.472	265	20.6717	22.123	-1.45123	0.365709	Unspecific
Q86TN4	TRPT1_HUMAN	TRPT1	tRNA 2'-phosphotransferase 1 OS=Homo sapiens OX=9606 GN=TRPT1 PE=1 SV=2	27.742	253	20.2346	21.6691	-1.43448	0.369981	Unspecific
Q13619	CUL4A_HUMAN	CUL4A	Cullin-4A OS=Homo sapiens OX=9606 GN=CUL4A PE=1 SV=3	87.68	759	20.2018	18.7722	1.42962	2.69376	Unspecific	Q13620
Q5BKZ1	ZN326_HUMAN	ZNF326	DBIRD complex subunit ZNF326 OS=Homo sapiens OX=9606 GN=ZNF326 PE=1 SV=2	65.654	582	21.2993	22.7262	-1.42681	0.371954	Unspecific
Q9BWM7	SFXN3_HUMAN	SFXN3	Sideroflexin-3 OS=Homo sapiens OX=9606 GN=SFXN3 PE=1 SV=3	35.503	321	19.6974	21.1238	-1.4264	0.372059	Unspecific
Q13427	PPIG_HUMAN	PPIG	Peptidyl-prolyl cis-trans isomerase G OS=Homo sapiens OX=9606 GN=PPIG PE=1 SV=2	88.617	754	20.9249	22.3439	-1.419	0.373971	Unspecific
Q9NX40	OCAD1_HUMAN	OCIAD1	OCIA domain-containing protein 1 OS=Homo sapiens OX=9606 GN=OCIAD1 PE=1 SV=1	27.626	245	19.7187	21.1085	-1.38975	0.381631	Unspecific
Q9UHK0	NUFP1_HUMAN	NUFIP1	FMR1-interacting protein NUFIP1 OS=Homo sapiens OX=9606 GN=NUFIP1 PE=1 SV=2	56.3	495	20.4854	21.8654	-1.38006	0.384202	Unspecific
O95777	LSM8_HUMAN	LSM8	U6 snRNA-associated Sm-like protein LSm8 OS=Homo sapiens OX=9606 GN=LSM8 PE=1 SV=3	10.403	96	19.6668	21.0438	-1.37704	0.385008	Unspecific
O00411	RPOM_HUMAN	POLRMT	DNA-directed RNA polymerase, mitochondrial OS=Homo sapiens OX=9606 GN=POLRMT PE=1 SV=2	138.62	1230	22.7142	21.3441	1.37015	2.58497	Unspecific
P51114	FXR1_HUMAN	FXR1	RNA-binding protein FXR1 OS=Homo sapiens OX=9606 GN=FXR1 PE=1 SV=3	69.721	621	24.7215	26.0895	-1.36803	0.387421	Unspecific
P04844	RPN2_HUMAN	RPN2	Dolichyl-diphosphooligosaccharide--protein glycosyltransferase subunit 2 OS=Homo sapiens OX=9606 GN=RPN2 PE=1 SV=3	69.284	631	24.5378	23.1777	1.3601	2.56703	Unspecific
P05412	JUN_HUMAN	JUN	Transcription factor Jun OS=Homo sapiens OX=9606 GN=JUN PE=1 SV=2	35.676	331	19.8469	21.1999	-1.35308	0.391456	Unspecific
P61224	RAP1B_HUMAN	RAP1B	Ras-related protein Rap-1b OS=Homo sapiens OX=9606 GN=RAP1B PE=1 SV=1	20.825	184	23.3058	21.9648	1.34098	2.53323	Unspecific	P62834;A6NIZ1
Q96EP5	DAZP1_HUMAN	DAZAP1	DAZ-associated protein 1 OS=Homo sapiens OX=9606 GN=DAZAP1 PE=1 SV=1	43.383	407	20.698	22.0346	-1.3366	0.395952	Unspecific
Q8IWX8	CHERP_HUMAN	CHERP	Calcium homeostasis endoplasmic reticulum protein OS=Homo sapiens OX=9606 GN=CHERP PE=1 SV=3	103.702	916	20.1552	21.4853	-1.3301	0.397741	Unspecific
Q9NP64	ZCC17_HUMAN	ZCCHC17	Zinc finger CCHC domain-containing protein 17 OS=Homo sapiens OX=9606 GN=ZCCHC17 PE=1 SV=1	27.57	241	25.0517	26.368	-1.31638	0.401543	Unspecific
Q8WXI9	P66B_HUMAN	GATAD2B	Transcriptional repressor p66-beta OS=Homo sapiens OX=9606 GN=GATAD2B PE=1 SV=1	65.261	593	21.3082	22.6208	-1.31256	0.402607	Unspecific	Q86YP4
Q9H0U9	TSYL1_HUMAN	TSPYL1	Testis-specific Y-encoded-like protein 1 OS=Homo sapiens OX=9606 GN=TSPYL1 PE=1 SV=3	49.192	437	20.1094	21.4194	-1.30998	0.403325	Unspecific
P51648	AL3A2_HUMAN	ALDH3A2	Aldehyde dehydrogenase family 3 member A2 OS=Homo sapiens OX=9606 GN=ALDH3A2 PE=1 SV=1	54.848	485	22.1148	20.8198	1.29501	2.45378	Unspecific
Q15070	OXA1L_HUMAN	OXA1L	Mitochondrial inner membrane protein OXA1L OS=Homo sapiens OX=9606 GN=OXA1L PE=1 SV=3	48.548	435	21.8415	20.5514	1.29006	2.44539	Unspecific
Q8N5F7	NKAP_HUMAN	NKAP	NF-kappa-B-activating protein OS=Homo sapiens OX=9606 GN=NKAP PE=1 SV=1	47.138	415	25.9628	27.2491	-1.28628	0.410006	Unspecific	Q5M9Q1
P46977	STT3A_HUMAN	STT3A	Dolichyl-diphosphooligosaccharide--protein glycosyltransferase subunit STT3A OS=Homo sapiens OX=9606 GN=STT3A PE=1 SV=2	80.53	705	22.2641	20.9804	1.28367	2.43458	Unspecific
O96028	NSD2_HUMAN	NSD2	Histone-lysine N-methyltransferase NSD2 OS=Homo sapiens OX=9606 GN=NSD2 PE=1 SV=1	152.258	1365	19.5668	20.8408	-1.27408	0.413489	Unspecific
Q9NYF8	BCLF1_HUMAN	BCLAF1	Bcl-2-associated transcription factor 1 OS=Homo sapiens OX=9606 GN=BCLAF1 PE=1 SV=2	106.122	920	23.9756	25.2339	-1.25824	0.418054	Unspecific
P68366	TBA4A_HUMAN	TUBA4A	Tubulin alpha-4A chain OS=Homo sapiens OX=9606 GN=TUBA4A PE=1 SV=1	49.924	448	19.7001	20.9534	-1.25327	0.419495	Unspecific
Q99471	PFD5_HUMAN	PFDN5	Prefoldin subunit 5 OS=Homo sapiens OX=9606 GN=PFDN5 PE=1 SV=2	17.328	154	20.4472	19.2088	1.23844	2.35943	Unspecific
P45973	CBX5_HUMAN	CBX5	Chromobox protein homolog 5 OS=Homo sapiens OX=9606 GN=CBX5 PE=1 SV=1	22.225	191	20.24	21.4749	-1.23487	0.424879	Unspecific
Q07666	KHDR1_HUMAN	KHDRBS1	KH domain-containing, RNA-binding, signal transduction-associated protein 1 OS=Homo sapiens OX=9606 GN=KHDRBS1 PE=1 SV=1	48.227	443	24.0186	25.2534	-1.23478	0.424907	Unspecific
Q9P275	UBP36_HUMAN	USP36	Ubiquitin carboxyl-terminal hydrolase 36 OS=Homo sapiens OX=9606 GN=USP36 PE=1 SV=4	122.908	1123	20.3743	21.6036	-1.22925	0.42654	Unspecific
Q9NTW7	ZF64B_HUMAN	ZFP64	Zinc finger protein 64 OS=Homo sapiens OX=9606 GN=ZFP64 PE=1 SV=3	72.217	645	19.9455	21.1732	-1.22764	0.427015	Unspecific
Q6ZNB6	NFXL1_HUMAN	NFXL1	NF-X1-type zinc finger protein NFXL1 OS=Homo sapiens OX=9606 GN=NFXL1 PE=1 SV=2	101.339	911	21.5971	20.3707	1.22646	2.33992	Unspecific
Q8N3U4	STAG2_HUMAN	STAG2	Cohesin subunit SA-2 OS=Homo sapiens OX=9606 GN=STAG2 PE=1 SV=3	141.326	1231	20.3652	19.1409	1.22426	2.33636	Unspecific
O75947	ATP5H_HUMAN	ATP5PD	ATP synthase subunit d, mitochondrial OS=Homo sapiens OX=9606 GN=ATP5PD PE=1 SV=3	18.491	161	23.0381	21.8147	1.22336	2.33491	Unspecific
P29372	3MG_HUMAN	MPG	DNA-3-methyladenine glycosylase OS=Homo sapiens OX=9606 GN=MPG PE=1 SV=3	32.869	298	19.6835	20.9004	-1.21686	0.430217	Unspecific
P35080	PROF2_HUMAN	PFN2	Profilin-2 OS=Homo sapiens OX=9606 GN=PFN2 PE=1 SV=3	15.046	140	20.7142	21.9177	-1.20357	0.434199	Unspecific
O14979	HNRDL_HUMAN	HNRNPDL	Heterogeneous nuclear ribonucleoprotein D-like OS=Homo sapiens OX=9606 GN=HNRNPDL PE=1 SV=3	46.438	420	23.0756	24.2782	-1.20263	0.434483	Unspecific
Q96P70	IPO9_HUMAN	IPO9	Importin-9 OS=Homo sapiens OX=9606 GN=IPO9 PE=1 SV=3	115.963	1041	21.1384	19.9381	1.20028	2.29785	Unspecific
Q92616	GCN1_HUMAN	GCN1	eIF-2-alpha kinase activator GCN1 OS=Homo sapiens OX=9606 GN=GCN1 PE=1 SV=7	292.71	2671	20.5718	19.3731	1.1987	2.29532	Unspecific
O15392	BIRC5_HUMAN	BIRC5	Baculoviral IAP repeat-containing protein 5 OS=Homo sapiens OX=9606 GN=BIRC5 PE=1 SV=3	16.389	142	20.2766	21.4671	-1.19046	0.438165	Unspecific
Q9BT22	ALG1_HUMAN	ALG1	Chitobiosyldiphosphodolichol beta-mannosyltransferase OS=Homo sapiens OX=9606 GN=ALG1 PE=1 SV=2	52.518	464	20.6417	19.4536	1.18818	2.27865	Unspecific
Q8IYB3	SRRM1_HUMAN	SRRM1	Serine/arginine repetitive matrix protein 1 OS=Homo sapiens OX=9606 GN=SRRM1 PE=1 SV=2	102.335	904	23.3938	24.581	-1.18726	0.439136	Unspecific
Q9H7Z3	NRDE2_HUMAN	NRDE2	Nuclear exosome regulator NRDE2 OS=Homo sapiens OX=9606 GN=NRDE2 PE=1 SV=3	132.673	1164	20.5836	21.7618	-1.17818	0.441907	Unspecific
P05455	LA_HUMAN	SSB	Lupus La protein OS=Homo sapiens OX=9606 GN=SSB PE=1 SV=2	46.837	408	20.1784	21.3472	-1.16879	0.444793	Unspecific
P08243	ASNS_HUMAN	ASNS	Asparagine synthetase [glutamine-hydrolyzing] OS=Homo sapiens OX=9606 GN=ASNS PE=1 SV=4	64.37	561	23.9933	22.8281	1.16513	2.24253	Unspecific
P55265	DSRAD_HUMAN	ADAR	Double-stranded RNA-specific adenosine deaminase OS=Homo sapiens OX=9606 GN=ADAR PE=1 SV=4	136.066	1226	20.8468	22.0036	-1.15687	0.448484	Unspecific
O15514	RPB4_HUMAN	POLR2D	DNA-directed RNA polymerase II subunit RPB4 OS=Homo sapiens OX=9606 GN=POLR2D PE=1 SV=1	16.311	142	19.8147	18.6751	1.13955	2.20313	Unspecific
Q13428	TCOF_HUMAN	TCOF1	Treacle protein OS=Homo sapiens OX=9606 GN=TCOF1 PE=1 SV=3	152.106	1488	27.3457	28.4847	-1.13903	0.454064	Unspecific
Q00610	CLH1_HUMAN	CLTC	Clathrin heavy chain 1 OS=Homo sapiens OX=9606 GN=CLTC PE=1 SV=5	191.615	1675	22.415	21.2978	1.11719	2.16924	Unspecific	P53675
Q53GQ0	DHB12_HUMAN	HSD17B12	Very-long-chain 3-oxoacyl-CoA reductase OS=Homo sapiens OX=9606 GN=HSD17B12 PE=1 SV=2	34.324	312	24.3803	23.266	1.11428	2.16487	Unspecific
Q66PJ3	AR6P4_HUMAN	ARL6IP4	ADP-ribosylation factor-like protein 6-interacting protein 4 OS=Homo sapiens OX=9606 GN=ARL6IP4 PE=1 SV=3	26.375	237	22.2764	23.3863	-1.1099	0.463325	Unspecific
Q14103	HNRPD_HUMAN	HNRNPD	Heterogeneous nuclear ribonucleoprotein D0 OS=Homo sapiens OX=9606 GN=HNRNPD PE=1 SV=1	38.434	355	22.3032	23.4056	-1.10246	0.465722	Unspecific
O14579	COPE_HUMAN	COPE	Coatomer subunit epsilon OS=Homo sapiens OX=9606 GN=COPE PE=1 SV=3	34.482	308	20.065	21.1659	-1.10096	0.466208	Unspecific
Q15233	NONO_HUMAN	NONO	Non-POU domain-containing octamer-binding protein OS=Homo sapiens OX=9606 GN=NONO PE=1 SV=4	54.232	471	24.0742	25.1737	-1.09949	0.466683	Unspecific
Q96I25	SPF45_HUMAN	RBM17	Splicing factor 45 OS=Homo sapiens OX=9606 GN=RBM17 PE=1 SV=1	44.962	401	22.5412	23.6352	-1.09402	0.468455	Unspecific
Q16718	NDUA5_HUMAN	NDUFA5	NADH dehydrogenase [ubiquinone] 1 alpha subcomplex subunit 5 OS=Homo sapiens OX=9606 GN=NDUFA5 PE=1 SV=3	13.459	116	21.1449	22.2352	-1.09024	0.469683	Unspecific
Q9BU76	MMTA2_HUMAN	MMTAG2	Multiple myeloma tumor-associated protein 2 OS=Homo sapiens OX=9606 GN=MMTAG2 PE=1 SV=1	29.412	263	26.6861	27.7758	-1.08975	0.469843	Unspecific
Q9NVH0	EXD2_HUMAN	EXD2	Exonuclease 3'-5' domain-containing protein 2 OS=Homo sapiens OX=9606 GN=EXD2 PE=1 SV=2	70.353	621	20.1818	19.0935	1.08826	2.12618	Unspecific
Q3YBR2	TBRG1_HUMAN	TBRG1	Transforming growth factor beta regulator 1 OS=Homo sapiens OX=9606 GN=TBRG1 PE=1 SV=1	44.946	411	20.7075	21.7911	-1.08364	0.471835	Unspecific
Q8TEX9	IPO4_HUMAN	IPO4	Importin-4 OS=Homo sapiens OX=9606 GN=IPO4 PE=1 SV=2	118.715	1081	20.7308	19.6546	1.07627	2.10857	Unspecific
O14561	ACPM_HUMAN	NDUFAB1	Acyl carrier protein, mitochondrial OS=Homo sapiens OX=9606 GN=NDUFAB1 PE=1 SV=3	17.417	156	19.8269	20.9004	-1.07357	0.475143	Unspecific
Q96E39	RMXL1_HUMAN	RBMXL1	RNA binding motif protein, X-linked-like-1 OS=Homo sapiens OX=9606 GN=RBMXL1 PE=1 SV=1	42.142	390	22.1793	23.2498	-1.07043	0.476179	Unspecific	P38159;O75526;Q8N7X1
Q5SRD1	TI23B_HUMAN	TIMM23B	Mitochondrial import inner membrane translocase subunit Tim23B OS=Homo sapiens OX=9606 GN=TIMM23B PE=1 SV=3	19.67	188	19.7644	20.828	-1.06366	0.478417	Unspecific	O14925
P61313	RL15_HUMAN	RPL15	60S ribosomal protein L15 OS=Homo sapiens OX=9606 GN=RPL15 PE=1 SV=2	24.146	204	20.5793	21.6425	-1.06321	0.478565	Unspecific
Q8WXF0	SRS12_HUMAN	SRSF12	Serine/arginine-rich splicing factor 12 OS=Homo sapiens OX=9606 GN=SRSF12 PE=2 SV=1	30.512	261	20.976	22.0233	-1.04725	0.483891	Unspecific	O75494
P55084	ECHB_HUMAN	HADHB	Trifunctional enzyme subunit beta, mitochondrial OS=Homo sapiens OX=9606 GN=HADHB PE=1 SV=3	51.294	474	22.4193	21.3723	1.04703	2.06627	Unspecific
Q8N0Z3	SPICE_HUMAN	SPICE1	Spindle and centriole-associated protein 1 OS=Homo sapiens OX=9606 GN=SPICE1 PE=1 SV=1	96.264	855	21.1887	20.1559	1.03283	2.04604	Unspecific
Q08945	SSRP1_HUMAN	SSRP1	FACT complex subunit SSRP1 OS=Homo sapiens OX=9606 GN=SSRP1 PE=1 SV=1	81.075	709	20.3864	21.419	-1.03254	0.488847	Unspecific
Q02978	M2OM_HUMAN	SLC25A11	Mitochondrial 2-oxoglutarate/malate carrier protein OS=Homo sapiens OX=9606 GN=SLC25A11 PE=1 SV=3	34.062	314	24.8361	23.8036	1.03254	2.04562	Unspecific
Q7Z7K6	CENPV_HUMAN	CENPV	Centromere protein V OS=Homo sapiens OX=9606 GN=CENPV PE=1 SV=1	29.946	275	20.1899	21.2203	-1.03044	0.48956	Unspecific
Q8IXM2	BAP18_HUMAN	BAP18	Chromatin complexes subunit BAP18 OS=Homo sapiens OX=9606 GN=BAP18 PE=1 SV=1	17.9	172	24.3569	25.3832	-1.02628	0.490974	Unspecific
P68036	UB2L3_HUMAN	UBE2L3	Ubiquitin-conjugating enzyme E2 L3 OS=Homo sapiens OX=9606 GN=UBE2L3 PE=1 SV=1	17.862	154	22.4517	21.4285	1.02312	2.03231	Unspecific	A0A1B0GUS4
P18583	SON_HUMAN	SON	Protein SON OS=Homo sapiens OX=9606 GN=SON PE=1 SV=4	263.83	2426	26.03	27.0486	-1.0186	0.493596	Unspecific
P60842	IF4A1_HUMAN	EIF4A1	Eukaryotic initiation factor 4A-I OS=Homo sapiens OX=9606 GN=EIF4A1 PE=1 SV=1	46.154	406	25.6857	24.6745	1.01119	2.01557	Unspecific	Q14240
Q16543	CDC37_HUMAN	CDC37	Hsp90 co-chaperone Cdc37 OS=Homo sapiens OX=9606 GN=CDC37 PE=1 SV=1	44.468	378	19.981	20.9913	-1.01037	0.496418	Unspecific
Q8NF37	PCAT1_HUMAN	LPCAT1	Lysophosphatidylcholine acyltransferase 1 OS=Homo sapiens OX=9606 GN=LPCAT1 PE=1 SV=2	59.151	534	20.321	19.3243	0.996722	1.99546	Unspecific
P15170	ERF3A_HUMAN	GSPT1	Eukaryotic peptide chain release factor GTP-binding subunit ERF3A OS=Homo sapiens OX=9606 GN=GSPT1 PE=1 SV=1	55.756	499	20.0045	20.9939	-0.989402	0.503687	Unspecific
Q9Y2W1	TR150_HUMAN	THRAP3	Thyroid hormone receptor-associated protein 3 OS=Homo sapiens OX=9606 GN=THRAP3 PE=1 SV=2	108.666	955	24.4177	25.4035	-0.985768	0.504957	Unspecific
P08238	HS90B_HUMAN	HSP90AB1	Heat shock protein HSP 90-beta OS=Homo sapiens OX=9606 GN=HSP90AB1 PE=1 SV=4	83.264	724	26.0299	25.054	0.975945	1.96693	Unspecific	Q58FF7;P14625
Q13243	SRSF5_HUMAN	SRSF5	Serine/arginine-rich splicing factor 5 OS=Homo sapiens OX=9606 GN=SRSF5 PE=1 SV=1	31.264	272	20.4708	21.4432	-0.97243	0.509647	Unspecific	Q13247;Q08170
Q5JUX0	SPIN3_HUMAN	SPIN3	Spindlin-3 OS=Homo sapiens OX=9606 GN=SPIN3 PE=1 SV=1	29.207	258	20.6322	21.6025	-0.970257	0.510415	Unspecific	Q9Y657
Q9BUJ2	HNRL1_HUMAN	HNRNPUL1	Heterogeneous nuclear ribonucleoprotein U-like protein 1 OS=Homo sapiens OX=9606 GN=HNRNPUL1 PE=1 SV=2	95.739	856	22.0346	23.0032	-0.968564	0.511014	Unspecific
Q9Y3I0	RTCB_HUMAN	RTCB	RNA-splicing ligase RtcB homolog OS=Homo sapiens OX=9606 GN=RTCB PE=1 SV=1	55.21	505	26.0012	26.9607	-0.959484	0.514241	Unspecific
P46109	CRKL_HUMAN	CRKL	Crk-like protein OS=Homo sapiens OX=9606 GN=CRKL PE=1 SV=1	33.777	303	20.8306	21.7844	-0.953733	0.516295	Unspecific
Q86X95	CIR1_HUMAN	CIR1	Corepressor interacting with RBPJ 1 OS=Homo sapiens OX=9606 GN=CIR1 PE=1 SV=1	52.313	450	23.9951	24.9467	-0.951656	0.517039	Unspecific
O14929	HAT1_HUMAN	HAT1	Histone acetyltransferase type B catalytic subunit OS=Homo sapiens OX=9606 GN=HAT1 PE=1 SV=2	49.541	419	22.9506	21.9996	0.951044	1.93327	Unspecific
Q5VWG9	TAF3_HUMAN	TAF3	Transcription initiation factor TFIID subunit 3 OS=Homo sapiens OX=9606 GN=TAF3 PE=1 SV=1	103.582	929	23.3176	24.2685	-0.950943	0.517294	Unspecific
P01040	CYTA_HUMAN	CSTA	Cystatin-A OS=Homo sapiens OX=9606 GN=CSTA PE=1 SV=1	11.006	98	22.864	21.9161	0.947885	1.92904	Unspecific
Q96HR3	MED30_HUMAN	MED30	Mediator of RNA polymerase II transcription subunit 30 OS=Homo sapiens OX=9606 GN=MED30 PE=1 SV=1	20.277	178	20.434	21.3806	-0.94658	0.518861	Unspecific
Q03164	KMT2A_HUMAN	KMT2A	Histone-lysine N-methyltransferase 2A OS=Homo sapiens OX=9606 GN=KMT2A PE=1 SV=5	431.764	3969	20.7731	21.7155	-0.942376	0.520375	Unspecific
P50213	IDH3A_HUMAN	IDH3A	Isocitrate dehydrogenase [NAD] subunit alpha, mitochondrial OS=Homo sapiens OX=9606 GN=IDH3A PE=1 SV=1	39.592	366	20.1079	21.0489	-0.940992	0.520875	Unspecific
Q86SX6	GLRX5_HUMAN	GLRX5	Glutaredoxin-related protein 5, mitochondrial OS=Homo sapiens OX=9606 GN=GLRX5 PE=1 SV=2	16.628	157	20.1012	21.0418	-0.9406	0.521016	Unspecific
Q9GZS3	SKI8_HUMAN	SKIC8	SKI8 subunit of superkiller complex protein OS=Homo sapiens OX=9606 GN=SKIC8 PE=1 SV=1	33.581	305	22.2352	21.298	0.937129	1.91471	Unspecific
P35232	PHB1_HUMAN	PHB1	Prohibitin 1 OS=Homo sapiens OX=9606 GN=PHB1 PE=1 SV=1	29.804	272	21.5343	20.5976	0.936739	1.9142	Unspecific
P51148	RAB5C_HUMAN	RAB5C	Ras-related protein Rab-5C OS=Homo sapiens OX=9606 GN=RAB5C PE=1 SV=2	23.483	216	22.9746	22.038	0.936597	1.91401	Unspecific	P61020;P20339
P28066	PSA5_HUMAN	PSMA5	Proteasome subunit alpha type-5 OS=Homo sapiens OX=9606 GN=PSMA5 PE=1 SV=3	26.411	241	22.3127	21.384	0.928705	1.90357	Unspecific
Q07955	SRSF1_HUMAN	SRSF1	Serine/arginine-rich splicing factor 1 OS=Homo sapiens OX=9606 GN=SRSF1 PE=1 SV=2	27.745	248	23.799	24.7232	-0.924256	0.526952	Unspecific
P04350	TBB4A_HUMAN	TUBB4A	Tubulin beta-4A chain OS=Homo sapiens OX=9606 GN=TUBB4A PE=1 SV=2	49.586	444	23.2293	22.3062	0.923169	1.89628	Unspecific
Q9P2J5	SYLC_HUMAN	LARS1	Leucine--tRNA ligase, cytoplasmic OS=Homo sapiens OX=9606 GN=LARS1 PE=1 SV=2	134.466	1176	20.5787	19.6575	0.921181	1.89366	Unspecific
O75832	PSD10_HUMAN	PSMD10	26S proteasome non-ATPase regulatory subunit 10 OS=Homo sapiens OX=9606 GN=PSMD10 PE=1 SV=1	24.428	226	20.0659	20.9852	-0.919322	0.528757	Unspecific
Q8IVF7	FMNL3_HUMAN	FMNL3	Formin-like protein 3 OS=Homo sapiens OX=9606 GN=FMNL3 PE=1 SV=3	117.213	1028	20.3006	19.382	0.918639	1.89033	Unspecific	Q96PY5
O00422	SAP18_HUMAN	SAP18	Histone deacetylase complex subunit SAP18 OS=Homo sapiens OX=9606 GN=SAP18 PE=1 SV=1	17.561	153	26.1454	25.2282	0.917229	1.88848	Unspecific
Q7Z6E9	RBBP6_HUMAN	RBBP6	E3 ubiquitin-protein ligase RBBP6 OS=Homo sapiens OX=9606 GN=RBBP6 PE=1 SV=1	201.564	1792	25.9647	26.8818	-0.917076	0.529581	Unspecific
Q9Y6N1	COX11_HUMAN	COX11	Cytochrome c oxidase assembly protein COX11, mitochondrial OS=Homo sapiens OX=9606 GN=COX11 PE=1 SV=3	31.43	276	19.9558	19.0414	0.914367	1.88474	Unspecific
P50991	TCPD_HUMAN	CCT4	T-complex protein 1 subunit delta OS=Homo sapiens OX=9606 GN=CCT4 PE=1 SV=4	57.924	539	19.6512	20.5631	-0.911851	0.531503	Unspecific
Q15361	TTF1_HUMAN	TTF1	Transcription termination factor 1 OS=Homo sapiens OX=9606 GN=TTF1 PE=1 SV=3	103.051	905	22.767	23.6761	-0.909005	0.532552	Unspecific
Q9ULR0	ISY1_HUMAN	ISY1	Pre-mRNA-splicing factor ISY1 homolog OS=Homo sapiens OX=9606 GN=ISY1 PE=1 SV=3	32.992	285	23.4028	24.3074	-0.904617	0.534175	Unspecific
Q9BQ48	RM34_HUMAN	MRPL34	39S ribosomal protein L34, mitochondrial OS=Homo sapiens OX=9606 GN=MRPL34 PE=1 SV=1	10.165	92	20.7789	21.6699	-0.891005	0.539238	Unspecific
O00410	IPO5_HUMAN	IPO5	Importin-5 OS=Homo sapiens OX=9606 GN=IPO5 PE=1 SV=4	123.63	1097	23.6613	22.7748	0.88653	1.84872	Unspecific
P62333	PRS10_HUMAN	PSMC6	26S proteasome regulatory subunit 10B OS=Homo sapiens OX=9606 GN=PSMC6 PE=1 SV=1	44.173	389	22.294	21.4088	0.885231	1.84706	Unspecific
Q9Y676	RT18B_HUMAN	MRPS18B	28S ribosomal protein S18b, mitochondrial OS=Homo sapiens OX=9606 GN=MRPS18B PE=1 SV=1	29.396	258	20.2414	19.3614	0.880032	1.84042	Unspecific
P52655	TF2AA_HUMAN	GTF2A1	Transcription initiation factor IIA subunit 1 OS=Homo sapiens OX=9606 GN=GTF2A1 PE=1 SV=1	41.514	376	20.9179	21.7953	-0.877458	0.544326	Unspecific
Q9NYK5	RM39_HUMAN	MRPL39	39S ribosomal protein L39, mitochondrial OS=Homo sapiens OX=9606 GN=MRPL39 PE=1 SV=3	38.712	338	20.1932	21.065	-0.871779	0.546473	Unspecific
P63167	DYL1_HUMAN	DYNLL1	Dynein light chain 1, cytoplasmic OS=Homo sapiens OX=9606 GN=DYNLL1 PE=1 SV=1	10.366	89	25.8541	26.7226	-0.868526	0.547706	Unspecific	Q96FJ2
Q9Y388	RBMX2_HUMAN	RBMX2	RNA-binding motif protein, X-linked 2 OS=Homo sapiens OX=9606 GN=RBMX2 PE=1 SV=2	37.336	322	23.9705	24.8337	-0.863207	0.549729	Unspecific
Q9NXE8	CWC25_HUMAN	CWC25	Pre-mRNA-splicing factor CWC25 homolog OS=Homo sapiens OX=9606 GN=CWC25 PE=1 SV=1	49.647	425	22.9151	23.7778	-0.862697	0.549924	Unspecific
P48643	TCPE_HUMAN	CCT5	T-complex protein 1 subunit epsilon OS=Homo sapiens OX=9606 GN=CCT5 PE=1 SV=1	59.671	541	23.4669	22.6047	0.862202	1.81781	Unspecific
Q9NS86	LANC2_HUMAN	LANCL2	LanC-like protein 2 OS=Homo sapiens OX=9606 GN=LANCL2 PE=1 SV=1	50.854	450	20.9139	20.0547	0.859185	1.81401	Unspecific
P62318	SMD3_HUMAN	SNRPD3	Small nuclear ribonucleoprotein Sm D3 OS=Homo sapiens OX=9606 GN=SNRPD3 PE=1 SV=1	13.916	126	25.0279	25.8863	-0.858404	0.551562	Unspecific
Q9Y224	RTRAF_HUMAN	RTRAF	RNA transcription, translation and transport factor protein OS=Homo sapiens OX=9606 GN=RTRAF PE=1 SV=1	28.068	244	27.046	27.899	-0.852986	0.553638	Unspecific
P19105	ML12A_HUMAN	MYL12A	Myosin regulatory light chain 12A OS=Homo sapiens OX=9606 GN=MYL12A PE=1 SV=2	19.794	171	19.8925	20.7444	-0.851858	0.554071	Unspecific	O14950
Q3B726	RPA43_HUMAN	POLR1F	DNA-directed RNA polymerase I subunit RPA43 OS=Homo sapiens OX=9606 GN=POLR1F PE=1 SV=1	37.432	338	22.0555	22.9071	-0.851574	0.55418	Unspecific
Q96EU6	RRP36_HUMAN	RRP36	Ribosomal RNA processing protein 36 homolog OS=Homo sapiens OX=9606 GN=RRP36 PE=1 SV=1	29.823	259	24.8774	25.7283	-0.850886	0.554444	Unspecific	Q9H160
Q9H307	PININ_HUMAN	PNN	Pinin OS=Homo sapiens OX=9606 GN=PNN PE=1 SV=5	81.628	717	23.0345	23.8837	-0.849237	0.555078	Unspecific
P07305	H10_HUMAN	H1-0	Histone H1.0 OS=Homo sapiens OX=9606 GN=H1-0 PE=1 SV=3	20.863	194	25.4283	26.2763	-0.848008	0.555551	Unspecific
P05387	RLA2_HUMAN	RPLP2	60S acidic ribosomal protein P2 OS=Homo sapiens OX=9606 GN=RPLP2 PE=1 SV=1	11.665	115	25.1625	26.0082	-0.845733	0.556428	Unspecific
Q9NUD5	ZCHC3_HUMAN	ZCCHC3	Zinc finger CCHC domain-containing protein 3 OS=Homo sapiens OX=9606 GN=ZCCHC3 PE=1 SV=2	43.547	403	20.4478	21.2929	-0.845091	0.556676	Unspecific
Q9Y2L1	RRP44_HUMAN	DIS3	Exosome complex exonuclease RRP44 OS=Homo sapiens OX=9606 GN=DIS3 PE=1 SV=2	109.003	958	19.6848	20.5297	-0.844959	0.556727	Unspecific
O43175	SERA_HUMAN	PHGDH	D-3-phosphoglycerate dehydrogenase OS=Homo sapiens OX=9606 GN=PHGDH PE=1 SV=4	56.651	533	25.4782	24.6345	0.843713	1.79466	Unspecific
Q96DA6	TIM14_HUMAN	DNAJC19	Mitochondrial import inner membrane translocase subunit TIM14 OS=Homo sapiens OX=9606 GN=DNAJC19 PE=1 SV=3	12.499	116	20.629	21.465	-0.835958	0.560211	Unspecific
P30153	2AAA_HUMAN	PPP2R1A	Serine/threonine-protein phosphatase 2A 65 kDa regulatory subunit A alpha isoform OS=Homo sapiens OX=9606 GN=PPP2R1A PE=1 SV=4	65.309	589	25.5196	24.6845	0.835032	1.7839	Unspecific	P30154
Q9P031	TAP26_HUMAN	CCDC59	Thyroid transcription factor 1-associated protein 26 OS=Homo sapiens OX=9606 GN=CCDC59 PE=1 SV=2	28.67	241	26.149	26.9833	-0.834254	0.560873	Unspecific
P20226	TBP_HUMAN	TBP	TATA-box-binding protein OS=Homo sapiens OX=9606 GN=TBP PE=1 SV=2	37.698	339	25.258	24.425	0.832938	1.78131	Unspecific	Q6SJ96
Q8N163	CCAR2_HUMAN	CCAR2	Cell cycle and apoptosis regulator protein 2 OS=Homo sapiens OX=9606 GN=CCAR2 PE=1 SV=2	102.902	923	21.3233	22.1552	-0.831972	0.561761	Unspecific
O75400	PR40A_HUMAN	PRPF40A	Pre-mRNA-processing factor 40 homolog A OS=Homo sapiens OX=9606 GN=PRPF40A PE=1 SV=2	108.805	957	24.5284	25.3592	-0.83079	0.562221	Unspecific
Q9HAV7	GRPE1_HUMAN	GRPEL1	GrpE protein homolog 1, mitochondrial OS=Homo sapiens OX=9606 GN=GRPEL1 PE=1 SV=2	24.279	217	19.9906	20.8203	-0.829731	0.562634	Unspecific
O75489	NDUS3_HUMAN	NDUFS3	NADH dehydrogenase [ubiquinone] iron-sulfur protein 3, mitochondrial OS=Homo sapiens OX=9606 GN=NDUFS3 PE=1 SV=1	30.242	264	23.7838	22.9601	0.823665	1.7699	Unspecific
Q13151	ROA0_HUMAN	HNRNPA0	Heterogeneous nuclear ribonucleoprotein A0 OS=Homo sapiens OX=9606 GN=HNRNPA0 PE=1 SV=1	30.841	305	24.0768	24.899	-0.822257	0.565556	Unspecific
Q9Y2S7	PDIP2_HUMAN	POLDIP2	Polymerase delta-interacting protein 2 OS=Homo sapiens OX=9606 GN=POLDIP2 PE=1 SV=1	42.033	368	20.1265	20.9447	-0.818177	0.567158	Unspecific
P51531	SMCA2_HUMAN	SMARCA2	Probable global transcription activator SNF2L2 OS=Homo sapiens OX=9606 GN=SMARCA2 PE=1 SV=2	181.279	1590	20.3096	21.1252	-0.815645	0.568154	Unspecific
Q5XKP0	MIC13_HUMAN	MICOS13	MICOS complex subunit MIC13 OS=Homo sapiens OX=9606 GN=MICOS13 PE=1 SV=1	13.087	118	20.5407	21.3548	-0.814076	0.568773	Unspecific
Q1ED39	KNOP1_HUMAN	KNOP1	Lysine-rich nucleolar protein 1 OS=Homo sapiens OX=9606 GN=KNOP1 PE=1 SV=1	51.589	458	27.8477	28.6604	-0.812721	0.569307	Unspecific
P16403	H12_HUMAN	H1-2	Histone H1.2 OS=Homo sapiens OX=9606 GN=H1-2 PE=1 SV=2	21.365	213	27.5638	28.3726	-0.808881	0.570824	Unspecific	P10412;P16402;P22492;Q02539
Q13595	TRA2A_HUMAN	TRA2A	Transformer-2 protein homolog alpha OS=Homo sapiens OX=9606 GN=TRA2A PE=1 SV=1	32.689	282	21.7078	22.5162	-0.808486	0.570981	Unspecific
Q9NZL4	HPBP1_HUMAN	HSPBP1	Hsp70-binding protein 1 OS=Homo sapiens OX=9606 GN=HSPBP1 PE=1 SV=2	39.303	359	20.3573	19.5493	0.807975	1.75075	Unspecific
P62191	PRS4_HUMAN	PSMC1	26S proteasome regulatory subunit 4 OS=Homo sapiens OX=9606 GN=PSMC1 PE=1 SV=1	49.185	440	19.8638	20.6707	-0.806921	0.5716	Unspecific
Q9Y5S9	RBM8A_HUMAN	RBM8A	RNA-binding protein 8A OS=Homo sapiens OX=9606 GN=RBM8A PE=1 SV=1	19.889	174	24.756	25.5612	-0.805157	0.5723	Unspecific
Q99653	CHP1_HUMAN	CHP1	Calcineurin B homologous protein 1 OS=Homo sapiens OX=9606 GN=CHP1 PE=1 SV=3	22.456	195	20.52	21.3239	-0.803882	0.572806	Unspecific
P07910	HNRPC_HUMAN	HNRNPC	Heterogeneous nuclear ribonucleoproteins C1/C2 OS=Homo sapiens OX=9606 GN=HNRNPC PE=1 SV=4	33.67	306	27.5539	28.3549	-0.800981	0.573959	Unspecific	P0DMR1;O60812;B7ZW38;B2RXH8
Q92797	SYMPK_HUMAN	SYMPK	Symplekin OS=Homo sapiens OX=9606 GN=SYMPK PE=1 SV=2	141.148	1274	23.9108	23.1105	0.800249	1.7414	Unspecific
Q9NZI8	IF2B1_HUMAN	IGF2BP1	Insulin-like growth factor 2 mRNA-binding protein 1 OS=Homo sapiens OX=9606 GN=IGF2BP1 PE=1 SV=2	63.481	577	24.1272	24.9249	-0.797649	0.575286	Unspecific
Q9UQ35	SRRM2_HUMAN	SRRM2	Serine/arginine repetitive matrix protein 2 OS=Homo sapiens OX=9606 GN=SRRM2 PE=1 SV=2	299.615	2752	24.6405	25.4337	-0.793212	0.577058	Unspecific
P04406	G3P_HUMAN	GAPDH	Glyceraldehyde-3-phosphate dehydrogenase OS=Homo sapiens OX=9606 GN=GAPDH PE=1 SV=3	36.053	335	20.0715	19.2818	0.789712	1.72873	Unspecific
O15160	RPAC1_HUMAN	POLR1C	DNA-directed RNA polymerases I and III subunit RPAC1 OS=Homo sapiens OX=9606 GN=POLR1C PE=1 SV=1	39.25	346	24.2295	25.0186	-0.789071	0.578717	Unspecific
Q9UKM9	RALY_HUMAN	RALY	RNA-binding protein Raly OS=Homo sapiens OX=9606 GN=RALY PE=1 SV=1	32.463	306	20.5735	21.3591	-0.785545	0.580133	Unspecific
Q9Y295	DRG1_HUMAN	DRG1	Developmentally-regulated GTP-binding protein 1 OS=Homo sapiens OX=9606 GN=DRG1 PE=1 SV=1	40.542	367	24.4063	23.6252	0.781041	1.71837	Unspecific
P61204	ARF3_HUMAN	ARF3	ADP-ribosylation factor 3 OS=Homo sapiens OX=9606 GN=ARF3 PE=1 SV=2	20.601	181	24.6724	23.8915	0.780864	1.71816	Unspecific	P84077;P84085
P19474	RO52_HUMAN	TRIM21	E3 ubiquitin-protein ligase TRIM21 OS=Homo sapiens OX=9606 GN=TRIM21 PE=1 SV=1	54.17	475	24.2655	23.4858	0.779704	1.71678	Unspecific
P11177	ODPB_HUMAN	PDHB	Pyruvate dehydrogenase E1 component subunit beta, mitochondrial OS=Homo sapiens OX=9606 GN=PDHB PE=1 SV=3	39.233	359	24.2056	23.426	0.779622	1.71668	Unspecific
P60903	S10AA_HUMAN	S100A10	Protein S100-A10 OS=Homo sapiens OX=9606 GN=S100A10 PE=1 SV=2	11.203	97	23.6492	22.8696	0.779608	1.71666	Unspecific
P60468	SC61B_HUMAN	SEC61B	Protein transport protein Sec61 subunit beta OS=Homo sapiens OX=9606 GN=SEC61B PE=1 SV=2	9.974	96	20.9014	21.6804	-0.779019	0.582763	Unspecific
P62854	RS26_HUMAN	RPS26	40S ribosomal protein S26 OS=Homo sapiens OX=9606 GN=RPS26 PE=1 SV=3	13.015	115	27.6851	28.4629	-0.777791	0.583259	Unspecific	Q5JNZ5
P63151	2ABA_HUMAN	PPP2R2A	Serine/threonine-protein phosphatase 2A 55 kDa regulatory subunit B alpha isoform OS=Homo sapiens OX=9606 GN=PPP2R2A PE=1 SV=1	51.692	447	24.7447	23.9688	0.775908	1.71227	Unspecific	Q66LE6;Q00005;Q9Y2T4
O95926	SYF2_HUMAN	SYF2	Pre-mRNA-splicing factor SYF2 OS=Homo sapiens OX=9606 GN=SYF2 PE=1 SV=1	28.722	243	21.7247	22.4962	-0.771493	0.585811	Unspecific
Q8WVM0	TFB1M_HUMAN	TFB1M	Dimethyladenosine transferase 1, mitochondrial OS=Homo sapiens OX=9606 GN=TFB1M PE=1 SV=1	39.543	346	21.9772	21.207	0.770193	1.7055	Unspecific
Q8WVI0	UQCC5_HUMAN	UQCC5	Ubiquinol-cytochrome-c reductase complex assembly factor 5 OS=Homo sapiens OX=9606 GN=UQCC5 PE=1 SV=2	8.696	70	21.4844	22.2534	-0.76893	0.586853	Unspecific
Q9UJS0	S2513_HUMAN	SLC25A13	Electrogenic aspartate/glutamate antiporter SLC25A13, mitochondrial OS=Homo sapiens OX=9606 GN=SLC25A13 PE=1 SV=2	74.176	675	24.3288	23.5645	0.764221	1.69845	Unspecific	O75746
P62979	RS27A_HUMAN	RPS27A	Ubiquitin-40S ribosomal protein S27a OS=Homo sapiens OX=9606 GN=RPS27A PE=1 SV=2	17.965	156	28.7859	29.5497	-0.763827	0.588932	Unspecific	P62987;P0CG47;P0CG48
Q16630	CPSF6_HUMAN	CPSF6	Cleavage and polyadenylation specificity factor subunit 6 OS=Homo sapiens OX=9606 GN=CPSF6 PE=1 SV=2	59.21	551	22.9641	23.7274	-0.763364	0.589121	Unspecific
Q9Y3U8	RL36_HUMAN	RPL36	60S ribosomal protein L36 OS=Homo sapiens OX=9606 GN=RPL36 PE=1 SV=3	12.254	105	20.9031	21.6664	-0.763336	0.589133	Unspecific
Q96N66	MBOA7_HUMAN	MBOAT7	Lysophospholipid acyltransferase 7 OS=Homo sapiens OX=9606 GN=MBOAT7 PE=1 SV=2	52.765	472	20.7995	20.0366	0.762922	1.69692	Unspecific
P25440	BRD2_HUMAN	BRD2	Bromodomain-containing protein 2 OS=Homo sapiens OX=9606 GN=BRD2 PE=1 SV=2	88.061	801	23.9058	24.6682	-0.762405	0.589513	Unspecific	O60885
O00264	PGRC1_HUMAN	PGRMC1	Membrane-associated progesterone receptor component 1 OS=Homo sapiens OX=9606 GN=PGRMC1 PE=1 SV=3	21.671	195	25.249	24.4873	0.761719	1.69551	Unspecific	O15173
P84090	ERH_HUMAN	ERH	Enhancer of rudimentary homolog OS=Homo sapiens OX=9606 GN=ERH PE=1 SV=1	12.259	104	28.3318	29.0895	-0.757664	0.591453	Unspecific
Q9BT78	CSN4_HUMAN	COPS4	COP9 signalosome complex subunit 4 OS=Homo sapiens OX=9606 GN=COPS4 PE=1 SV=1	46.269	406	20.4087	19.6526	0.756151	1.68898	Unspecific
Q01130	SRSF2_HUMAN	SRSF2	Serine/arginine-rich splicing factor 2 OS=Homo sapiens OX=9606 GN=SRSF2 PE=1 SV=4	25.476	221	23.1791	23.9351	-0.75601	0.592132	Unspecific	Q9BRL6
Q8WWC4	MAIP1_HUMAN	MAIP1	m-AAA protease-interacting protein 1, mitochondrial OS=Homo sapiens OX=9606 GN=MAIP1 PE=1 SV=1	32.545	291	21.0146	20.2614	0.753119	1.68543	Unspecific
P31943	HNRH1_HUMAN	HNRNPH1	Heterogeneous nuclear ribonucleoprotein H OS=Homo sapiens OX=9606 GN=HNRNPH1 PE=1 SV=4	49.229	449	27.7201	28.4712	-0.751173	0.59412	Unspecific
Q9NPI1	BRD7_HUMAN	BRD7	Bromodomain-containing protein 7 OS=Homo sapiens OX=9606 GN=BRD7 PE=1 SV=1	74.139	651	24.257	25.0059	-0.748948	0.595037	Unspecific
Q9H6R4	NOL6_HUMAN	NOL6	Nucleolar protein 6 OS=Homo sapiens OX=9606 GN=NOL6 PE=1 SV=2	127.593	1146	20.1004	20.8492	-0.748761	0.595114	Unspecific
Q6I9Y2	THOC7_HUMAN	THOC7	THO complex subunit 7 homolog OS=Homo sapiens OX=9606 GN=THOC7 PE=1 SV=3	23.743	204	20.1226	20.8673	-0.74461	0.596829	Unspecific
P11387	TOP1_HUMAN	TOP1	DNA topoisomerase 1 OS=Homo sapiens OX=9606 GN=TOP1 PE=1 SV=2	90.726	765	27.3948	28.1373	-0.742465	0.597717	Unspecific
P07437	TBB5_HUMAN	TUBB	Tubulin beta chain OS=Homo sapiens OX=9606 GN=TUBB PE=1 SV=2	49.671	444	27.9436	27.202	0.741574	1.672	Unspecific	A6NNZ2;Q9H4B7
Q13573	SNW1_HUMAN	SNW1	SNW domain-containing protein 1 OS=Homo sapiens OX=9606 GN=SNW1 PE=1 SV=1	61.494	536	25.2893	26.0295	-0.740157	0.598674	Unspecific
Q9H2H8	PPIL3_HUMAN	PPIL3	Peptidyl-prolyl cis-trans isomerase-like 3 OS=Homo sapiens OX=9606 GN=PPIL3 PE=1 SV=1	18.155	161	24.9842	25.7242	-0.739996	0.598741	Unspecific
P51991	ROA3_HUMAN	HNRNPA3	Heterogeneous nuclear ribonucleoprotein A3 OS=Homo sapiens OX=9606 GN=HNRNPA3 PE=1 SV=2	39.595	378	26.2098	26.9489	-0.739139	0.599097	Unspecific
Q8NBZ0	IN80E_HUMAN	INO80E	INO80 complex subunit E OS=Homo sapiens OX=9606 GN=INO80E PE=1 SV=1	26.478	244	23.9671	23.2292	0.737948	1.6678	Unspecific
Q9H6F5	CCD86_HUMAN	CCDC86	Coiled-coil domain-containing protein 86 OS=Homo sapiens OX=9606 GN=CCDC86 PE=1 SV=1	40.236	360	26.8165	27.5502	-0.733642	0.601384	Unspecific
Q8TBX8	PI42C_HUMAN	PIP4K2C	Phosphatidylinositol 5-phosphate 4-kinase type-2 gamma OS=Homo sapiens OX=9606 GN=PIP4K2C PE=1 SV=3	47.3	421	20.2827	21.0101	-0.727438	0.603976	Unspecific
P60709	ACTB_HUMAN	ACTB	Actin, cytoplasmic 1 OS=Homo sapiens OX=9606 GN=ACTB PE=1 SV=1	41.737	375	21.5637	22.2892	-0.72554	0.60477	Unspecific	Q6S8J3;A5A3E0;P0CG38;Q9BYX7;Q562R1;P0CG39
P05141	ADT2_HUMAN	SLC25A5	ADP/ATP translocase 2 OS=Homo sapiens OX=9606 GN=SLC25A5 PE=1 SV=7	32.852	298	28.5777	27.8626	0.71513	1.64163	Unspecific	Q9H0C2
P62316	SMD2_HUMAN	SNRPD2	Small nuclear ribonucleoprotein Sm D2 OS=Homo sapiens OX=9606 GN=SNRPD2 PE=1 SV=1	13.527	118	25.1425	25.856	-0.713537	0.609823	Unspecific
P62273	RS29_HUMAN	RPS29	40S ribosomal protein S29 OS=Homo sapiens OX=9606 GN=RPS29 PE=1 SV=2	6.677	56	27.698	28.4102	-0.712186	0.610395	Unspecific
P41250	GARS_HUMAN	GARS1	Glycine--tRNA ligase OS=Homo sapiens OX=9606 GN=GARS1 PE=1 SV=3	83.166	739	22.0979	21.3857	0.712154	1.63825	Unspecific
P55884	EIF3B_HUMAN	EIF3B	Eukaryotic translation initiation factor 3 subunit B OS=Homo sapiens OX=9606 GN=EIF3B PE=1 SV=3	92.482	814	22.8856	22.178	0.707583	1.63307	Unspecific
P19338	NUCL_HUMAN	NCL	Nucleolin OS=Homo sapiens OX=9606 GN=NCL PE=1 SV=3	76.614	710	23.0799	23.7875	-0.707574	0.612349	Unspecific
P49915	GUAA_HUMAN	GMPS	GMP synthase [glutamine-hydrolyzing] OS=Homo sapiens OX=9606 GN=GMPS PE=1 SV=1	76.715	693	20.6575	19.9508	0.70669	1.63206	Unspecific
Q8NDD1	CA131_HUMAN	C1orf131	Uncharacterized protein C1orf131 OS=Homo sapiens OX=9606 GN=C1orf131 PE=1 SV=4	32.61	293	22.5436	23.2473	-0.703684	0.614002	Unspecific
Q9Y5L4	TIM13_HUMAN	TIMM13	Mitochondrial import inner membrane translocase subunit Tim13 OS=Homo sapiens OX=9606 GN=TIMM13 PE=1 SV=1	10.5	95	20.4317	21.1342	-0.702482	0.614514	Unspecific
Q9GZS1	RPA49_HUMAN	POLR1E	DNA-directed RNA polymerase I subunit RPA49 OS=Homo sapiens OX=9606 GN=POLR1E PE=1 SV=3	47.26	419	23.0641	23.7665	-0.702337	0.614576	Unspecific
P67809	YBOX1_HUMAN	YBX1	Y-box-binding protein 1 OS=Homo sapiens OX=9606 GN=YBX1 PE=1 SV=3	35.924	324	23.7802	24.4816	-0.701441	0.614958	Unspecific	Q9Y2T7;P16989
Q8WUD4	CCD12_HUMAN	CCDC12	Coiled-coil domain-containing protein 12 OS=Homo sapiens OX=9606 GN=CCDC12 PE=1 SV=1	19.181	166	24.2352	24.9351	-0.699923	0.615605	Unspecific
P11940	PABP1_HUMAN	PABPC1	Polyadenylate-binding protein 1 OS=Homo sapiens OX=9606 GN=PABPC1 PE=1 SV=2	70.671	636	26.1378	26.8373	-0.699435	0.615813	Unspecific	Q9H361;Q4VXU2
Q9H9B4	SFXN1_HUMAN	SFXN1	Sideroflexin-1 OS=Homo sapiens OX=9606 GN=SFXN1 PE=1 SV=4	35.619	322	25.1718	24.4739	0.69788	1.62212	Unspecific
P62805	H4_HUMAN	H4C1	Histone H4 OS=Homo sapiens OX=9606 GN=H4C1 PE=1 SV=2	11.367	103	27.3562	28.0511	-0.694842	0.617777	Unspecific
Q14258	TRI25_HUMAN	TRIM25	E3 ubiquitin/ISG15 ligase TRIM25 OS=Homo sapiens OX=9606 GN=TRIM25 PE=1 SV=2	70.973	630	20.7259	20.0319	0.694063	1.61783	Unspecific
Q9UMY1	NOL7_HUMAN	NOL7	Nucleolar protein 7 OS=Homo sapiens OX=9606 GN=NOL7 PE=1 SV=2	29.426	257	25.3367	26.0287	-0.691964	0.619011	Unspecific
Q9H5V9	STEEP_HUMAN	STEEP1	STING ER exit protein OS=Homo sapiens OX=9606 GN=STEEP1 PE=1 SV=1	25.625	222	24.1637	24.8534	-0.689694	0.619985	Unspecific
Q13523	PRP4B_HUMAN	PRPF4B	Serine/threonine-protein kinase PRP4 homolog OS=Homo sapiens OX=9606 GN=PRPF4B PE=1 SV=3	116.987	1007	25.7583	26.4475	-0.689241	0.62018	Unspecific
Q8TED0	UTP15_HUMAN	UTP15	U3 small nucleolar RNA-associated protein 15 homolog OS=Homo sapiens OX=9606 GN=UTP15 PE=1 SV=3	58.415	518	23.3923	22.7066	0.685755	1.60854	Unspecific
Q92945	FUBP2_HUMAN	KHSRP	Far upstream element-binding protein 2 OS=Homo sapiens OX=9606 GN=KHSRP PE=1 SV=4	73.115	711	24.1363	24.822	-0.68568	0.621713	Unspecific
P0C1Z6	TFPT_HUMAN	TFPT	TCF3 fusion partner OS=Homo sapiens OX=9606 GN=TFPT PE=1 SV=1	28.278	253	22.7903	22.1081	0.682151	1.60453	Unspecific
P53007	TXTP_HUMAN	SLC25A1	Tricarboxylate transport protein, mitochondrial OS=Homo sapiens OX=9606 GN=SLC25A1 PE=1 SV=2	34.013	311	23.0005	22.3185	0.681945	1.6043	Unspecific
Q9Y462	ZN711_HUMAN	ZNF711	Zinc finger protein 711 OS=Homo sapiens OX=9606 GN=ZNF711 PE=1 SV=2	86.245	761	25.7528	26.4346	-0.681786	0.623393	Unspecific
P31153	METK2_HUMAN	MAT2A	S-adenosylmethionine synthase isoform type-2 OS=Homo sapiens OX=9606 GN=MAT2A PE=1 SV=1	43.661	395	20.5343	21.216	-0.681661	0.623447	Unspecific
P19388	RPAB1_HUMAN	POLR2E	DNA-directed RNA polymerases I, II, and III subunit RPABC1 OS=Homo sapiens OX=9606 GN=POLR2E PE=1 SV=4	24.551	210	24.264	24.9448	-0.680773	0.623831	Unspecific
P22695	QCR2_HUMAN	UQCRC2	Cytochrome b-c1 complex subunit 2, mitochondrial OS=Homo sapiens OX=9606 GN=UQCRC2 PE=1 SV=3	48.443	453	23.7316	23.051	0.680614	1.60282	Unspecific
Q13242	SRSF9_HUMAN	SRSF9	Serine/arginine-rich splicing factor 9 OS=Homo sapiens OX=9606 GN=SRSF9 PE=1 SV=1	25.542	221	23.2516	23.9314	-0.679754	0.624272	Unspecific
P36969	GPX4_HUMAN	GPX4	Phospholipid hydroperoxide glutathione peroxidase OS=Homo sapiens OX=9606 GN=GPX4 PE=1 SV=3	22.175	197	20.1574	20.8351	-0.677792	0.625121	Unspecific
Q9ULW3	ABT1_HUMAN	ABT1	Activator of basal transcription 1 OS=Homo sapiens OX=9606 GN=ABT1 PE=1 SV=1	31.079	272	24.9247	25.602	-0.677358	0.625309	Unspecific
O75909	CCNK_HUMAN	CCNK	Cyclin-K OS=Homo sapiens OX=9606 GN=CCNK PE=1 SV=2	64.24	580	23.338	22.6606	0.677348	1.5992	Unspecific
P38432	COIL_HUMAN	COIL	Coilin OS=Homo sapiens OX=9606 GN=COIL PE=1 SV=1	62.608	576	21.4363	22.1124	-0.676158	0.62583	Unspecific
Q99848	EBP2_HUMAN	EBNA1BP2	Probable rRNA-processing protein EBP2 OS=Homo sapiens OX=9606 GN=EBNA1BP2 PE=1 SV=2	34.852	306	24.0107	24.6846	-0.673948	0.626789	Unspecific
P84022	SMAD3_HUMAN	SMAD3	Mothers against decapentaplegic homolog 3 OS=Homo sapiens OX=9606 GN=SMAD3 PE=1 SV=1	48.081	425	20.3774	21.0499	-0.672452	0.627439	Unspecific	Q15796;O15198
P61978	HNRPK_HUMAN	HNRNPK	Heterogeneous nuclear ribonucleoprotein K OS=Homo sapiens OX=9606 GN=HNRNPK PE=1 SV=1	50.976	463	28.1777	28.8486	-0.670891	0.628119	Unspecific
Q9NW64	RBM22_HUMAN	RBM22	Pre-mRNA-splicing factor RBM22 OS=Homo sapiens OX=9606 GN=RBM22 PE=1 SV=1	46.896	420	22.5696	23.2398	-0.670171	0.628432	Unspecific
Q9GZZ8	LACRT_HUMAN	LACRT	Extracellular glycoprotein lacritin OS=Homo sapiens OX=9606 GN=LACRT PE=1 SV=1	14.246	138	21.8026	21.1327	0.669923	1.59099	Unspecific
Q9NPD3	EXOS4_HUMAN	EXOSC4	Exosome complex component RRP41 OS=Homo sapiens OX=9606 GN=EXOSC4 PE=1 SV=3	26.383	245	22.6017	23.2708	-0.669187	0.628861	Unspecific
P62875	RPAB5_HUMAN	POLR2L	DNA-directed RNA polymerases I, II, and III subunit RPABC5 OS=Homo sapiens OX=9606 GN=POLR2L PE=1 SV=1	7.645	67	22.2599	22.9289	-0.668988	0.628948	Unspecific
Q9P013	CWC15_HUMAN	CWC15	Spliceosome-associated protein CWC15 homolog OS=Homo sapiens OX=9606 GN=CWC15 PE=1 SV=2	26.624	229	23.5628	24.2288	-0.666044	0.630232	Unspecific
P62306	RUXF_HUMAN	SNRPF	Small nuclear ribonucleoprotein F OS=Homo sapiens OX=9606 GN=SNRPF PE=1 SV=1	9.725	86	24.5409	25.2037	-0.662816	0.631644	Unspecific
P42285	MTREX_HUMAN	MTREX	Exosome RNA helicase MTR4 OS=Homo sapiens OX=9606 GN=MTREX PE=1 SV=3	117.805	1042	24.0599	23.3982	0.661749	1.582	Unspecific
P09661	RU2A_HUMAN	SNRPA1	U2 small nuclear ribonucleoprotein A' OS=Homo sapiens OX=9606 GN=SNRPA1 PE=1 SV=2	28.416	255	24.4782	25.1396	-0.661424	0.632254	Unspecific
Q96P16	RPR1A_HUMAN	RPRD1A	Regulation of nuclear pre-mRNA domain-containing protein 1A OS=Homo sapiens OX=9606 GN=RPRD1A PE=1 SV=1	35.72	312	22.2016	22.8612	-0.659551	0.633075	Unspecific	Q9NQG5
P62266	RS23_HUMAN	RPS23	40S ribosomal protein S23 OS=Homo sapiens OX=9606 GN=RPS23 PE=1 SV=3	15.808	143	28.7064	29.3603	-0.653971	0.635529	Unspecific
P11388	TOP2A_HUMAN	TOP2A	DNA topoisomerase 2-alpha OS=Homo sapiens OX=9606 GN=TOP2A PE=1 SV=3	174.385	1531	20.0537	20.7067	-0.653008	0.635953	Unspecific
Q9UL40	ZN346_HUMAN	ZNF346	Zinc finger protein 346 OS=Homo sapiens OX=9606 GN=ZNF346 PE=1 SV=1	32.933	294	23.4795	24.1321	-0.652592	0.636136	Unspecific
Q9UNP9	PPIE_HUMAN	PPIE	Peptidyl-prolyl cis-trans isomerase E OS=Homo sapiens OX=9606 GN=PPIE PE=1 SV=1	33.431	301	23.4864	24.1384	-0.651965	0.636413	Unspecific
P24468	COT2_HUMAN	NR2F2	COUP transcription factor 2 OS=Homo sapiens OX=9606 GN=NR2F2 PE=1 SV=1	45.571	414	20.0381	19.39	0.648121	1.56713	Unspecific	P10589
Q9NZM5	NOP53_HUMAN	NOP53	Ribosome biogenesis protein NOP53 OS=Homo sapiens OX=9606 GN=NOP53 PE=1 SV=2	54.389	478	27.5155	28.1633	-0.647791	0.638257	Unspecific
P15927	RFA2_HUMAN	RPA2	Replication protein A 32 kDa subunit OS=Homo sapiens OX=9606 GN=RPA2 PE=1 SV=1	29.247	270	19.7006	20.3478	-0.647123	0.638552	Unspecific
O43169	CYB5B_HUMAN	CYB5B	Cytochrome b5 type B OS=Homo sapiens OX=9606 GN=CYB5B PE=1 SV=3	16.695	150	19.8574	20.5014	-0.644089	0.639897	Unspecific
Q8N6R0	EFNMT_HUMAN	METTL13	eEF1A lysine and N-terminal methyltransferase OS=Homo sapiens OX=9606 GN=METTL13 PE=1 SV=1	78.768	699	22.0339	21.392	0.641928	1.56041	Unspecific
Q13435	SF3B2_HUMAN	SF3B2	Splicing factor 3B subunit 2 OS=Homo sapiens OX=9606 GN=SF3B2 PE=1 SV=2	100.228	895	22.7952	23.437	-0.641702	0.640956	Unspecific
Q9NVP1	DDX18_HUMAN	DDX18	ATP-dependent RNA helicase DDX18 OS=Homo sapiens OX=9606 GN=DDX18 PE=1 SV=2	75.407	670	30.0089	29.3673	0.641659	1.56012	Unspecific
Q9GZR2	REXO4_HUMAN	REXO4	RNA exonuclease 4 OS=Homo sapiens OX=9606 GN=REXO4 PE=1 SV=2	46.672	422	24.6728	25.3139	-0.64109	0.641229	Unspecific
P51572	BAP31_HUMAN	BCAP31	B-cell receptor-associated protein 31 OS=Homo sapiens OX=9606 GN=BCAP31 PE=1 SV=3	27.992	246	20.4874	19.8468	0.640664	1.55905	Unspecific
Q15637	SF01_HUMAN	SF1	Splicing factor 1 OS=Homo sapiens OX=9606 GN=SF1 PE=1 SV=4	68.33	639	22.5506	23.191	-0.640347	0.641558	Unspecific
Q9BVJ6	UT14A_HUMAN	UTP14A	U3 small nucleolar RNA-associated protein 14 homolog A OS=Homo sapiens OX=9606 GN=UTP14A PE=1 SV=1	87.978	771	29.1436	29.7833	-0.639795	0.641804	Unspecific	Q5TAP6
P17480	UBF1_HUMAN	UBTF	Nucleolar transcription factor 1 OS=Homo sapiens OX=9606 GN=UBTF PE=1 SV=1	89.406	764	24.6889	25.3286	-0.639707	0.641843	Unspecific
P62857	RS28_HUMAN	RPS28	40S ribosomal protein S28 OS=Homo sapiens OX=9606 GN=RPS28 PE=1 SV=1	7.841	69	25.1579	25.7937	-0.63575	0.643606	Unspecific
Q9NW13	RBM28_HUMAN	RBM28	RNA-binding protein 28 OS=Homo sapiens OX=9606 GN=RBM28 PE=1 SV=3	85.738	759	23.8884	24.5204	-0.632004	0.645279	Unspecific
Q04323	UBXN1_HUMAN	UBXN1	UBX domain-containing protein 1 OS=Homo sapiens OX=9606 GN=UBXN1 PE=1 SV=2	33.325	297	21.3924	20.7618	0.630587	1.5482	Unspecific
P12235	ADT1_HUMAN	SLC25A4	ADP/ATP translocase 1 OS=Homo sapiens OX=9606 GN=SLC25A4 PE=1 SV=4	33.065	298	22.3512	21.721	0.630195	1.54777	Unspecific
P62314	SMD1_HUMAN	SNRPD1	Small nuclear ribonucleoprotein Sm D1 OS=Homo sapiens OX=9606 GN=SNRPD1 PE=1 SV=1	13.282	119	22.9593	23.588	-0.628609	0.6468	Unspecific
Q9UJZ1	STML2_HUMAN	STOML2	Stomatin-like protein 2, mitochondrial OS=Homo sapiens OX=9606 GN=STOML2 PE=1 SV=1	38.534	356	25.05	24.4214	0.628579	1.54604	Unspecific
P62913	RL11_HUMAN	RPL11	60S ribosomal protein L11 OS=Homo sapiens OX=9606 GN=RPL11 PE=1 SV=2	20.252	178	28.935	28.3071	0.627944	1.54536	Unspecific
P78346	RPP30_HUMAN	RPP30	Ribonuclease P protein subunit p30 OS=Homo sapiens OX=9606 GN=RPP30 PE=1 SV=1	29.321	268	20.8196	21.446	-0.626347	0.647815	Unspecific
Q9BXS6	NUSAP_HUMAN	NUSAP1	Nucleolar and spindle-associated protein 1 OS=Homo sapiens OX=9606 GN=NUSAP1 PE=1 SV=1	49.452	441	27.7774	28.4034	-0.626012	0.647965	Unspecific
Q15424	SAFB1_HUMAN	SAFB	Scaffold attachment factor B1 OS=Homo sapiens OX=9606 GN=SAFB PE=1 SV=4	102.642	915	23.0142	23.64	-0.625791	0.648065	Unspecific	Q14151
P36954	RPB9_HUMAN	POLR2I	DNA-directed RNA polymerase II subunit RPB9 OS=Homo sapiens OX=9606 GN=POLR2I PE=1 SV=1	14.523	125	20.4892	21.1143	-0.625132	0.648361	Unspecific
Q8NCA5	FA98A_HUMAN	FAM98A	Protein FAM98A OS=Homo sapiens OX=9606 GN=FAM98A PE=1 SV=2	55.273	518	23.7029	24.3255	-0.622608	0.649496	Unspecific	Q52LJ0
Q9NTK5	OLA1_HUMAN	OLA1	Obg-like ATPase 1 OS=Homo sapiens OX=9606 GN=OLA1 PE=1 SV=2	44.744	396	21.8189	21.1966	0.622215	1.53924	Unspecific
Q92785	REQU_HUMAN	DPF2	Zinc finger protein ubi-d4 OS=Homo sapiens OX=9606 GN=DPF2 PE=1 SV=2	44.155	391	20.0299	20.6498	-0.619954	0.650692	Unspecific
Q71RC2	LARP4_HUMAN	LARP4	La-related protein 4 OS=Homo sapiens OX=9606 GN=LARP4 PE=1 SV=3	80.596	724	19.8385	20.4582	-0.619689	0.650811	Unspecific
Q00403	TF2B_HUMAN	GTF2B	Transcription initiation factor IIB OS=Homo sapiens OX=9606 GN=GTF2B PE=1 SV=1	34.833	316	19.8892	20.5035	-0.614252	0.653269	Unspecific
O75683	SURF6_HUMAN	SURF6	Surfeit locus protein 6 OS=Homo sapiens OX=9606 GN=SURF6 PE=1 SV=3	41.45	361	22.7736	23.3871	-0.613498	0.65361	Unspecific
Q5RKV6	EXOS6_HUMAN	EXOSC6	Exosome complex component MTR3 OS=Homo sapiens OX=9606 GN=EXOSC6 PE=1 SV=1	28.235	272	24.3493	24.9606	-0.611294	0.654609	Unspecific
P55786	PSA_HUMAN	NPEPPS	Puromycin-sensitive aminopeptidase OS=Homo sapiens OX=9606 GN=NPEPPS PE=1 SV=2	103.276	919	21.7473	21.1376	0.6097	1.52594	Unspecific
P31040	SDHA_HUMAN	SDHA	Succinate dehydrogenase [ubiquinone] flavoprotein subunit, mitochondrial OS=Homo sapiens OX=9606 GN=SDHA PE=1 SV=2	72.692	664	22.2083	21.6002	0.608041	1.52419	Unspecific
P08579	RU2B_HUMAN	SNRPB2	U2 small nuclear ribonucleoprotein B'' OS=Homo sapiens OX=9606 GN=SNRPB2 PE=1 SV=1	25.486	225	24.4514	25.0587	-0.60724	0.656451	Unspecific
Q8TAA9	VANG1_HUMAN	VANGL1	Vang-like protein 1 OS=Homo sapiens OX=9606 GN=VANGL1 PE=1 SV=1	59.975	524	22.9178	22.3123	0.605454	1.52146	Unspecific
Q9Y3C6	PPIL1_HUMAN	PPIL1	Peptidyl-prolyl cis-trans isomerase-like 1 OS=Homo sapiens OX=9606 GN=PPIL1 PE=1 SV=1	18.237	166	24.0398	24.6445	-0.604791	0.657567	Unspecific
P52597	HNRPF_HUMAN	HNRNPF	Heterogeneous nuclear ribonucleoprotein F OS=Homo sapiens OX=9606 GN=HNRNPF PE=1 SV=3	45.672	415	25.285	25.8876	-0.602592	0.65857	Unspecific
O95391	SLU7_HUMAN	SLU7	Pre-mRNA-splicing factor SLU7 OS=Homo sapiens OX=9606 GN=SLU7 PE=1 SV=2	68.387	586	22.4057	21.804	0.601729	1.51753	Unspecific
Q13185	CBX3_HUMAN	CBX3	Chromobox protein homolog 3 OS=Homo sapiens OX=9606 GN=CBX3 PE=1 SV=4	20.811	183	24.4965	25.0965	-0.59998	0.659763	Unspecific
Q9NP66	HM20A_HUMAN	HMG20A	High mobility group protein 20A OS=Homo sapiens OX=9606 GN=HMG20A PE=1 SV=1	40.144	347	21.0171	21.6157	-0.598625	0.660383	Unspecific
Q15649	ZNHI3_HUMAN	ZNHIT3	Zinc finger HIT domain-containing protein 3 OS=Homo sapiens OX=9606 GN=ZNHIT3 PE=1 SV=2	17.607	155	22.0088	22.6047	-0.595884	0.661639	Unspecific
P25205	MCM3_HUMAN	MCM3	DNA replication licensing factor MCM3 OS=Homo sapiens OX=9606 GN=MCM3 PE=1 SV=3	90.981	808	24.3776	23.7825	0.595158	1.51064	Unspecific
Q9Y3C1	NOP16_HUMAN	NOP16	Nucleolar protein 16 OS=Homo sapiens OX=9606 GN=NOP16 PE=1 SV=2	21.188	178	26.9307	27.5254	-0.594704	0.66218	Unspecific
O14646	CHD1_HUMAN	CHD1	Chromodomain-helicase-DNA-binding protein 1 OS=Homo sapiens OX=9606 GN=CHD1 PE=1 SV=2	196.688	1710	26.5326	27.1245	-0.591842	0.663495	Unspecific
Q15007	FL2D_HUMAN	WTAP	Pre-mRNA-splicing regulator WTAP OS=Homo sapiens OX=9606 GN=WTAP PE=1 SV=2	44.244	396	23.1134	23.7047	-0.591287	0.663751	Unspecific
P62277	RS13_HUMAN	RPS13	40S ribosomal protein S13 OS=Homo sapiens OX=9606 GN=RPS13 PE=1 SV=2	17.222	151	30.791	31.3821	-0.591032	0.663868	Unspecific
Q9BQG0	MBB1A_HUMAN	MYBBP1A	Myb-binding protein 1A OS=Homo sapiens OX=9606 GN=MYBBP1A PE=1 SV=2	148.855	1328	26.8987	26.3095	0.589195	1.50441	Unspecific
P43243	MATR3_HUMAN	MATR3	Matrin-3 OS=Homo sapiens OX=9606 GN=MATR3 PE=1 SV=2	94.623	847	24.9924	25.5806	-0.588143	0.665199	Unspecific
P52298	NCBP2_HUMAN	NCBP2	Nuclear cap-binding protein subunit 2 OS=Homo sapiens OX=9606 GN=NCBP2 PE=1 SV=1	18.001	156	23.0775	23.6641	-0.586515	0.665949	Unspecific
P26373	RL13_HUMAN	RPL13	60S ribosomal protein L13 OS=Homo sapiens OX=9606 GN=RPL13 PE=1 SV=4	24.261	211	28.4113	28.9968	-0.585461	0.666436	Unspecific
Q71UI9	H2AV_HUMAN	H2AZ2	Histone H2A.V OS=Homo sapiens OX=9606 GN=H2AZ2 PE=1 SV=3	13.509	128	28.3673	28.9522	-0.584838	0.666724	Unspecific	P0C0S5
Q9NPE3	NOP10_HUMAN	NOP10	H/ACA ribonucleoprotein complex subunit 3 OS=Homo sapiens OX=9606 GN=NOP10 PE=1 SV=1	7.706	64	24.8847	25.4693	-0.584605	0.666832	Unspecific
P49458	SRP09_HUMAN	SRP9	Signal recognition particle 9 kDa protein OS=Homo sapiens OX=9606 GN=SRP9 PE=1 SV=2	10.112	86	23.5379	24.1222	-0.584291	0.666977	Unspecific
O75306	NDUS2_HUMAN	NDUFS2	NADH dehydrogenase [ubiquinone] iron-sulfur protein 2, mitochondrial OS=Homo sapiens OX=9606 GN=NDUFS2 PE=1 SV=2	52.546	463	22.7979	22.2139	0.584082	1.49909	Unspecific
P0DMV9	HS71B_HUMAN	HSPA1B	Heat shock 70 kDa protein 1B OS=Homo sapiens OX=9606 GN=HSPA1B PE=1 SV=1	70.052	641	29.3439	28.7614	0.582435	1.49737	Unspecific	P0DMV8
Q8TBZ6	TM10A_HUMAN	TRMT10A	tRNA methyltransferase 10 homolog A OS=Homo sapiens OX=9606 GN=TRMT10A PE=1 SV=1	39.719	339	20.9032	21.4851	-0.581932	0.668068	Unspecific
Q8NEJ9	NGDN_HUMAN	NGDN	Neuroguidin OS=Homo sapiens OX=9606 GN=NGDN PE=1 SV=1	35.894	315	24.3853	24.9665	-0.581249	0.668385	Unspecific
P24941	CDK2_HUMAN	CDK2	Cyclin-dependent kinase 2 OS=Homo sapiens OX=9606 GN=CDK2 PE=1 SV=2	33.93	298	20.3202	19.7406	0.579593	1.49443	Unspecific	Q00526
Q9BRX9	WDR83_HUMAN	WDR83	WD repeat domain-containing protein 83 OS=Homo sapiens OX=9606 GN=WDR83 PE=1 SV=1	34.343	315	25.8193	26.3986	-0.579355	0.669263	Unspecific
P63162	RSMN_HUMAN	SNRPN	Small nuclear ribonucleoprotein-associated protein N OS=Homo sapiens OX=9606 GN=SNRPN PE=1 SV=1	24.614	240	24.5681	25.1462	-0.578121	0.669835	Unspecific	P14678
Q6PK04	CC137_HUMAN	CCDC137	Coiled-coil domain-containing protein 137 OS=Homo sapiens OX=9606 GN=CCDC137 PE=1 SV=1	33.231	289	26.5185	27.0964	-0.577892	0.669942	Unspecific
Q9HCB6	SPON1_HUMAN	SPON1	Spondin-1 OS=Homo sapiens OX=9606 GN=SPON1 PE=1 SV=2	90.973	807	20.721	21.2957	-0.57466	0.671445	Unspecific
P82930	RT34_HUMAN	MRPS34	28S ribosomal protein S34, mitochondrial OS=Homo sapiens OX=9606 GN=MRPS34 PE=1 SV=2	25.65	218	22.1433	22.7136	-0.570375	0.673441	Unspecific
Q9Y3A4	RRP7A_HUMAN	RRP7A	Ribosomal RNA-processing protein 7 homolog A OS=Homo sapiens OX=9606 GN=RRP7A PE=1 SV=2	32.334	280	22.9916	23.5619	-0.570224	0.673512	Unspecific
O75396	SC22B_HUMAN	SEC22B	Vesicle-trafficking protein SEC22b OS=Homo sapiens OX=9606 GN=SEC22B PE=1 SV=5	24.741	215	19.8004	20.37	-0.569581	0.673812	Unspecific
Q3ZCQ8	TIM50_HUMAN	TIMM50	Mitochondrial import inner membrane translocase subunit TIM50 OS=Homo sapiens OX=9606 GN=TIMM50 PE=1 SV=2	39.646	353	23.8628	23.294	0.56874	1.48323	Unspecific
Q13123	RED_HUMAN	IK	Protein Red OS=Homo sapiens OX=9606 GN=IK PE=1 SV=3	65.602	557	25.7114	26.2801	-0.568713	0.674218	Unspecific
Q9UGY1	NOL12_HUMAN	NOL12	Nucleolar protein 12 OS=Homo sapiens OX=9606 GN=NOL12 PE=1 SV=1	24.663	213	29.817	30.3853	-0.568215	0.674451	Unspecific
P22234	PUR6_HUMAN	PAICS	Bifunctional phosphoribosylaminoimidazole carboxylase/phosphoribosylaminoimidazole succinocarboxamide synthetase OS=Homo sapiens OX=9606 GN=PAICS PE=1 SV=3	47.079	425	24.6995	24.1371	0.562424	1.47675	Unspecific
O43809	CPSF5_HUMAN	NUDT21	Cleavage and polyadenylation specificity factor subunit 5 OS=Homo sapiens OX=9606 GN=NUDT21 PE=1 SV=1	26.227	227	25.6644	26.2264	-0.561994	0.677366	Unspecific
Q02413	DSG1_HUMAN	DSG1	Desmoglein-1 OS=Homo sapiens OX=9606 GN=DSG1 PE=1 SV=2	113.748	1049	21.5274	20.966	0.561357	1.47566	Unspecific
P11142	HSP7C_HUMAN	HSPA8	Heat shock cognate 71 kDa protein OS=Homo sapiens OX=9606 GN=HSPA8 PE=1 SV=1	70.898	646	29.7019	29.1409	0.56097	1.47526	Unspecific	P54652
Q15717	ELAV1_HUMAN	ELAVL1	ELAV-like protein 1 OS=Homo sapiens OX=9606 GN=ELAVL1 PE=1 SV=2	36.092	326	23.2782	23.8339	-0.55569	0.680332	Unspecific
Q9P0U4	CXXC1_HUMAN	CXXC1	CXXC-type zinc finger protein 1 OS=Homo sapiens OX=9606 GN=CXXC1 PE=1 SV=2	75.712	656	25.4211	25.9752	-0.554064	0.681099	Unspecific	P36959
Q9NY12	GAR1_HUMAN	GAR1	H/ACA ribonucleoprotein complex subunit 1 OS=Homo sapiens OX=9606 GN=GAR1 PE=1 SV=1	22.348	217	26.5098	27.0601	-0.550302	0.682877	Unspecific
Q16576	RBBP7_HUMAN	RBBP7	Histone-binding protein RBBP7 OS=Homo sapiens OX=9606 GN=RBBP7 PE=1 SV=1	47.82	425	23.9815	23.4321	0.549345	1.46342	Unspecific
P17026	ZNF22_HUMAN	ZNF22	Zinc finger protein 22 OS=Homo sapiens OX=9606 GN=ZNF22 PE=1 SV=3	25.915	224	21.7561	22.3052	-0.549056	0.683467	Unspecific
Q9UNX4	WDR3_HUMAN	WDR3	WD repeat-containing protein 3 OS=Homo sapiens OX=9606 GN=WDR3 PE=1 SV=1	106.099	943	20.601	20.0544	0.546608	1.46065	Unspecific
Q9UPT8	ZC3H4_HUMAN	ZC3H4	Zinc finger CCCH domain-containing protein 4 OS=Homo sapiens OX=9606 GN=ZC3H4 PE=1 SV=3	140.257	1303	22.2355	21.6905	0.545027	1.45905	Unspecific
O60506	HNRPQ_HUMAN	SYNCRIP	Heterogeneous nuclear ribonucleoprotein Q OS=Homo sapiens OX=9606 GN=SYNCRIP PE=1 SV=2	69.603	623	24.8706	25.4148	-0.544197	0.685773	Unspecific
Q9Y2R9	RT07_HUMAN	MRPS7	28S ribosomal protein S7, mitochondrial OS=Homo sapiens OX=9606 GN=MRPS7 PE=1 SV=2	28.134	242	25.4693	26.0132	-0.543855	0.685936	Unspecific
P63172	DYLT1_HUMAN	DYNLT1	Dynein light chain Tctex-type 1 OS=Homo sapiens OX=9606 GN=DYNLT1 PE=1 SV=1	12.452	113	20.2272	20.7702	-0.54302	0.686333	Unspecific
Q9BRD0	BUD13_HUMAN	BUD13	BUD13 homolog OS=Homo sapiens OX=9606 GN=BUD13 PE=1 SV=1	70.521	619	27.7779	28.3195	-0.541563	0.687026	Unspecific
P62269	RS18_HUMAN	RPS18	40S ribosomal protein S18 OS=Homo sapiens OX=9606 GN=RPS18 PE=1 SV=3	17.719	152	32.195	32.7328	-0.537798	0.688821	Unspecific
Q9C086	IN80B_HUMAN	INO80B	INO80 complex subunit B OS=Homo sapiens OX=9606 GN=INO80B PE=1 SV=2	38.637	356	23.6544	24.1895	-0.535122	0.6901	Unspecific
P08670	VIME_HUMAN	VIM	Vimentin OS=Homo sapiens OX=9606 GN=VIM PE=1 SV=4	53.652	466	23.7611	24.2949	-0.533766	0.690749	Unspecific	P41219;P17661;Q16352;P07196;P07197;P12036
Q9H8M2	BRD9_HUMAN	BRD9	Bromodomain-containing protein 9 OS=Homo sapiens OX=9606 GN=BRD9 PE=1 SV=2	67	597	25.6041	26.1373	-0.533282	0.690981	Unspecific
P51970	NDUA8_HUMAN	NDUFA8	NADH dehydrogenase [ubiquinone] 1 alpha subcomplex subunit 8 OS=Homo sapiens OX=9606 GN=NDUFA8 PE=1 SV=3	20.105	172	21.3242	20.7942	0.530051	1.44398	Unspecific
Q15427	SF3B4_HUMAN	SF3B4	Splicing factor 3B subunit 4 OS=Homo sapiens OX=9606 GN=SF3B4 PE=1 SV=1	44.386	424	24.0883	23.5589	0.529347	1.44328	Unspecific
Q96EY4	TMA16_HUMAN	TMA16	Translation machinery-associated protein 16 OS=Homo sapiens OX=9606 GN=TMA16 PE=1 SV=2	23.864	203	25.9988	26.5276	-0.528804	0.693129	Unspecific
Q16629	SRSF7_HUMAN	SRSF7	Serine/arginine-rich splicing factor 7 OS=Homo sapiens OX=9606 GN=SRSF7 PE=1 SV=1	27.367	238	26.7669	27.2945	-0.527616	0.6937	Unspecific
Q9UKV3	ACINU_HUMAN	ACIN1	Apoptotic chromatin condensation inducer in the nucleus OS=Homo sapiens OX=9606 GN=ACIN1 PE=1 SV=2	151.862	1341	24.1651	24.6922	-0.527089	0.693954	Unspecific
Q99714	HCD2_HUMAN	HSD17B10	3-hydroxyacyl-CoA dehydrogenase type-2 OS=Homo sapiens OX=9606 GN=HSD17B10 PE=1 SV=3	26.923	261	24.678	24.1559	0.522125	1.43607	Unspecific
P47914	RL29_HUMAN	RPL29	60S ribosomal protein L29 OS=Homo sapiens OX=9606 GN=RPL29 PE=1 SV=2	17.752	159	28.3229	28.8428	-0.519943	0.6974	Unspecific
P30837	AL1B1_HUMAN	ALDH1B1	Aldehyde dehydrogenase X, mitochondrial OS=Homo sapiens OX=9606 GN=ALDH1B1 PE=1 SV=4	57.249	517	22.7064	22.1869	0.51946	1.43342	Unspecific
Q53H12	AGK_HUMAN	AGK	Acylglycerol kinase, mitochondrial OS=Homo sapiens OX=9606 GN=AGK PE=1 SV=2	47.137	422	24.1879	23.6717	0.516159	1.43014	Unspecific
Q96BK5	PINX1_HUMAN	PINX1	PIN2/TERF1-interacting telomerase inhibitor 1 OS=Homo sapiens OX=9606 GN=PINX1 PE=1 SV=2	37.035	328	23.7027	24.2186	-0.515883	0.699365	Unspecific
P09874	PARP1_HUMAN	PARP1	Poly [ADP-ribose] polymerase 1 OS=Homo sapiens OX=9606 GN=PARP1 PE=1 SV=4	113.084	1014	28.0395	27.5248	0.51467	1.42867	Unspecific
P33993	MCM7_HUMAN	MCM7	DNA replication licensing factor MCM7 OS=Homo sapiens OX=9606 GN=MCM7 PE=1 SV=4	81.308	719	24.2705	23.7566	0.51385	1.42786	Unspecific
Q06830	PRDX1_HUMAN	PRDX1	Peroxiredoxin-1 OS=Homo sapiens OX=9606 GN=PRDX1 PE=1 SV=1	22.11	199	27.7071	28.2201	-0.51292	0.700803	Unspecific
Q96ME7	ZN512_HUMAN	ZNF512	Zinc finger protein 512 OS=Homo sapiens OX=9606 GN=ZNF512 PE=1 SV=2	64.682	567	25.0511	25.5627	-0.51164	0.701424	Unspecific
Q9H5Z1	DHX35_HUMAN	DHX35	Probable ATP-dependent RNA helicase DHX35 OS=Homo sapiens OX=9606 GN=DHX35 PE=1 SV=2	78.91	703	26.0297	25.5184	0.511301	1.42533	Unspecific
P15531	NDKA_HUMAN	NME1	Nucleoside diphosphate kinase A OS=Homo sapiens OX=9606 GN=NME1 PE=1 SV=1	17.149	152	24.0151	24.5252	-0.510099	0.702174	Unspecific
Q7L2Z9	CENPQ_HUMAN	CENPQ	Centromere protein Q OS=Homo sapiens OX=9606 GN=CENPQ PE=1 SV=1	30.595	268	19.8515	20.3605	-0.508972	0.702723	Unspecific
P39019	RS19_HUMAN	RPS19	40S ribosomal protein S19 OS=Homo sapiens OX=9606 GN=RPS19 PE=1 SV=2	16.061	145	25.9018	26.4108	-0.508936	0.702741	Unspecific
Q13642	FHL1_HUMAN	FHL1	Four and a half LIM domains protein 1 OS=Homo sapiens OX=9606 GN=FHL1 PE=1 SV=4	36.263	323	23.2123	23.72	-0.507728	0.703329	Unspecific
P17987	TCPA_HUMAN	TCP1	T-complex protein 1 subunit alpha OS=Homo sapiens OX=9606 GN=TCP1 PE=1 SV=1	60.344	556	23.3269	22.8198	0.507149	1.42124	Unspecific
P62993	GRB2_HUMAN	GRB2	Growth factor receptor-bound protein 2 OS=Homo sapiens OX=9606 GN=GRB2 PE=1 SV=1	25.206	217	23.1919	23.6984	-0.50645	0.703952	Unspecific
P18621	RL17_HUMAN	RPL17	60S ribosomal protein L17 OS=Homo sapiens OX=9606 GN=RPL17 PE=1 SV=3	21.397	184	31.6324	32.1347	-0.502273	0.705993	Unspecific
Q8N0V3	RBFA_HUMAN	RBFA	Putative ribosome-binding factor A, mitochondrial OS=Homo sapiens OX=9606 GN=RBFA PE=1 SV=3	38.359	343	23.7828	24.2828	-0.500076	0.70707	Unspecific
O43491	E41L2_HUMAN	EPB41L2	Band 4.1-like protein 2 OS=Homo sapiens OX=9606 GN=EPB41L2 PE=1 SV=1	112.588	1005	24.4286	23.9291	0.499474	1.4137	Unspecific
P62910	RL32_HUMAN	RPL32	60S ribosomal protein L32 OS=Homo sapiens OX=9606 GN=RPL32 PE=1 SV=2	15.86	135	26.3722	26.8699	-0.497649	0.70826	Unspecific
Q9C005	DPY30_HUMAN	DPY30	Protein dpy-30 homolog OS=Homo sapiens OX=9606 GN=DPY30 PE=1 SV=1	11.25	99	22.4422	22.9388	-0.496667	0.708742	Unspecific
P60866	RS20_HUMAN	RPS20	40S ribosomal protein S20 OS=Homo sapiens OX=9606 GN=RPS20 PE=1 SV=1	13.373	119	27.0816	27.5778	-0.496183	0.70898	Unspecific
P62841	RS15_HUMAN	RPS15	40S ribosomal protein S15 OS=Homo sapiens OX=9606 GN=RPS15 PE=1 SV=2	17.04	145	30.8286	31.3235	-0.494875	0.709623	Unspecific
P55081	MFAP1_HUMAN	MFAP1	Microfibrillar-associated protein 1 OS=Homo sapiens OX=9606 GN=MFAP1 PE=1 SV=2	51.958	439	25.3701	25.8638	-0.493758	0.710173	Unspecific
Q99880	H2B1L_HUMAN	H2BC13	Histone H2B type 1-L OS=Homo sapiens OX=9606 GN=H2BC13 PE=1 SV=3	13.952	126	27.2334	27.7271	-0.493658	0.710222	Unspecific	Q99879;Q99877;Q93079;Q5QNW6;P62807;P58876;P57053;O60814;Q96A08;A0A2R8Y619
P08574	CY1_HUMAN	CYC1	Cytochrome c1, heme protein, mitochondrial OS=Homo sapiens OX=9606 GN=CYC1 PE=1 SV=3	35.422	325	25.2609	24.768	0.492874	1.40725	Unspecific
Q8TAE8	G45IP_HUMAN	GADD45GIP1	Growth arrest and DNA damage-inducible proteins-interacting protein 1 OS=Homo sapiens OX=9606 GN=GADD45GIP1 PE=1 SV=1	25.384	222	22.6787	23.1702	-0.491492	0.711289	Unspecific
Q9Y2J2	E41L3_HUMAN	EPB41L3	Band 4.1-like protein 3 OS=Homo sapiens OX=9606 GN=EPB41L3 PE=1 SV=2	120.678	1087	25.5213	25.0302	0.49104	1.40546	Unspecific
P50990	TCPQ_HUMAN	CCT8	T-complex protein 1 subunit theta OS=Homo sapiens OX=9606 GN=CCT8 PE=1 SV=4	59.621	548	22.7597	22.2689	0.490792	1.40522	Unspecific
Q8NC51	PAIRB_HUMAN	SERBP1	Plasminogen activator inhibitor 1 RNA-binding protein OS=Homo sapiens OX=9606 GN=SERBP1 PE=1 SV=2	44.965	408	26.8778	27.3675	-0.489699	0.712174	Unspecific
Q5T3I0	GPTC4_HUMAN	GPATCH4	G patch domain-containing protein 4 OS=Homo sapiens OX=9606 GN=GPATCH4 PE=1 SV=2	50.381	446	28.1904	28.6789	-0.488505	0.712763	Unspecific
P62917	RL8_HUMAN	RPL8	60S ribosomal protein L8 OS=Homo sapiens OX=9606 GN=RPL8 PE=1 SV=2	28.025	257	25.8744	26.3612	-0.48683	0.713591	Unspecific
Q96BR5	COA7_HUMAN	COA7	Cytochrome c oxidase assembly factor 7 OS=Homo sapiens OX=9606 GN=COA7 PE=1 SV=2	25.709	231	20.6216	21.1076	-0.48604	0.713982	Unspecific
O43660	PLRG1_HUMAN	PLRG1	Pleiotropic regulator 1 OS=Homo sapiens OX=9606 GN=PLRG1 PE=1 SV=1	57.194	514	25.8567	26.3426	-0.485888	0.714057	Unspecific
Q9UBB9	TFP11_HUMAN	TFIP11	Tuftelin-interacting protein 11 OS=Homo sapiens OX=9606 GN=TFIP11 PE=1 SV=1	96.82	837	23.8175	23.3337	0.483788	1.39841	Unspecific
Q6PI98	IN80C_HUMAN	INO80C	INO80 complex subunit C OS=Homo sapiens OX=9606 GN=INO80C PE=1 SV=1	20.643	192	24.7149	25.1969	-0.482025	0.715972	Unspecific
O60884	DNJA2_HUMAN	DNAJA2	DnaJ homolog subfamily A member 2 OS=Homo sapiens OX=9606 GN=DNAJA2 PE=1 SV=1	45.746	412	24.5566	24.075	0.481562	1.39625	Unspecific
Q9H7E9	CH033_HUMAN	C8orf33	UPF0488 protein C8orf33 OS=Homo sapiens OX=9606 GN=C8orf33 PE=1 SV=1	24.993	229	23.7175	24.1983	-0.480743	0.716609	Unspecific
Q92759	TF2H4_HUMAN	GTF2H4	General transcription factor IIH subunit 4 OS=Homo sapiens OX=9606 GN=GTF2H4 PE=1 SV=1	52.186	462	22.2036	21.7235	0.480156	1.39489	Unspecific
P61758	PFD3_HUMAN	VBP1	Prefoldin subunit 3 OS=Homo sapiens OX=9606 GN=VBP1 PE=1 SV=4	22.626	197	20.3783	20.857	-0.478666	0.717641	Unspecific
P49711	CTCF_HUMAN	CTCF	Transcriptional repressor CTCF OS=Homo sapiens OX=9606 GN=CTCF PE=1 SV=1	82.785	727	25.4064	25.8845	-0.478081	0.717932	Unspecific
P05198	IF2A_HUMAN	EIF2S1	Eukaryotic translation initiation factor 2 subunit 1 OS=Homo sapiens OX=9606 GN=EIF2S1 PE=1 SV=3	36.112	315	21.1763	20.6985	0.477821	1.39264	Unspecific
P51532	SMCA4_HUMAN	SMARCA4	Transcription activator BRG1 OS=Homo sapiens OX=9606 GN=SMARCA4 PE=1 SV=2	184.646	1647	25.6177	25.1429	0.474785	1.38971	Unspecific
Q9HCE1	MOV10_HUMAN	MOV10	Helicase MOV-10 OS=Homo sapiens OX=9606 GN=MOV10 PE=1 SV=2	113.671	1003	21.6515	22.1243	-0.472752	0.720589	Unspecific
Q9Y580	RBM7_HUMAN	RBM7	RNA-binding protein 7 OS=Homo sapiens OX=9606 GN=RBM7 PE=1 SV=1	30.504	266	21.9187	22.3912	-0.472486	0.720721	Unspecific
Q56NI9	ESCO2_HUMAN	ESCO2	N-acetyltransferase ESCO2 OS=Homo sapiens OX=9606 GN=ESCO2 PE=1 SV=1	68.307	601	20.5705	21.0415	-0.471005	0.721462	Unspecific
P07900	HS90A_HUMAN	HSP90AA1	Heat shock protein HSP 90-alpha OS=Homo sapiens OX=9606 GN=HSP90AA1 PE=1 SV=5	84.66	732	21.2711	20.8012	0.469902	1.38502	Unspecific	Q14568;Q58FG0;Q58FG1
Q6P5R6	RL22L_HUMAN	RPL22L1	60S ribosomal protein L22-like 1 OS=Homo sapiens OX=9606 GN=RPL22L1 PE=1 SV=2	14.607	122	27.6858	28.1547	-0.468865	0.722533	Unspecific
P10599	THIO_HUMAN	TXN	Thioredoxin OS=Homo sapiens OX=9606 GN=TXN PE=1 SV=3	11.738	105	26.3297	26.798	-0.468268	0.722832	Unspecific
Q12905	ILF2_HUMAN	ILF2	Interleukin enhancer-binding factor 2 OS=Homo sapiens OX=9606 GN=ILF2 PE=1 SV=2	43.062	390	23.9253	24.3922	-0.466847	0.723544	Unspecific
Q92499	DDX1_HUMAN	DDX1	ATP-dependent RNA helicase DDX1 OS=Homo sapiens OX=9606 GN=DDX1 PE=1 SV=2	82.432	740	26.0609	26.5268	-0.465896	0.724021	Unspecific
O60870	KIN17_HUMAN	KIN	DNA/RNA-binding protein KIN17 OS=Homo sapiens OX=9606 GN=KIN PE=1 SV=2	45.374	393	24.1718	24.636	-0.464191	0.724877	Unspecific
O14617	AP3D1_HUMAN	AP3D1	AP-3 complex subunit delta-1 OS=Homo sapiens OX=9606 GN=AP3D1 PE=1 SV=1	130.158	1153	22.7092	22.2455	0.463756	1.37913	Unspecific
P22314	UBA1_HUMAN	UBA1	Ubiquitin-like modifier-activating enzyme 1 OS=Homo sapiens OX=9606 GN=UBA1 PE=1 SV=3	117.849	1058	22.3198	21.8571	0.462711	1.37813	Unspecific
Q01081	U2AF1_HUMAN	U2AF1	Splicing factor U2AF 35 kDa subunit OS=Homo sapiens OX=9606 GN=U2AF1 PE=1 SV=3	27.872	240	25.8968	26.3592	-0.462376	0.72579	Unspecific	Q8WU68
P63220	RS21_HUMAN	RPS21	40S ribosomal protein S21 OS=Homo sapiens OX=9606 GN=RPS21 PE=1 SV=1	9.111	83	22.8505	23.3122	-0.461613	0.726174	Unspecific
Q5C9Z4	NOM1_HUMAN	NOM1	Nucleolar MIF4G domain-containing protein 1 OS=Homo sapiens OX=9606 GN=NOM1 PE=1 SV=1	96.257	860	20.4994	20.0378	0.461579	1.37705	Unspecific
O75607	NPM3_HUMAN	NPM3	Nucleoplasmin-3 OS=Homo sapiens OX=9606 GN=NPM3 PE=1 SV=3	19.344	178	22.4232	22.8836	-0.460362	0.726804	Unspecific
Q16778	H2B2E_HUMAN	H2BC21	Histone H2B type 2-E OS=Homo sapiens OX=9606 GN=H2BC21 PE=1 SV=3	13.92	126	28.8691	29.3289	-0.459825	0.727075	Unspecific	P33778;P23527;P06899;Q8N257;Q6DRA6;Q6DN03
Q96QE5	TEFM_HUMAN	TEFM	Transcription elongation factor, mitochondrial OS=Homo sapiens OX=9606 GN=TEFM PE=1 SV=1	41.676	360	22.3213	21.8626	0.45873	1.37433	Unspecific
Q9BYN8	RT26_HUMAN	MRPS26	28S ribosomal protein S26, mitochondrial OS=Homo sapiens OX=9606 GN=MRPS26 PE=1 SV=1	24.212	205	23.1252	23.5837	-0.458512	0.727736	Unspecific
Q15527	SURF2_HUMAN	SURF2	Surfeit locus protein 2 OS=Homo sapiens OX=9606 GN=SURF2 PE=1 SV=4	29.618	256	22.965	23.4223	-0.457258	0.728369	Unspecific
Q15573	TAF1A_HUMAN	TAF1A	TATA box-binding protein-associated factor RNA polymerase I subunit A OS=Homo sapiens OX=9606 GN=TAF1A PE=1 SV=1	52.676	450	20.8709	20.4153	0.455563	1.37132	Unspecific
P08708	RS17_HUMAN	RPS17	40S ribosomal protein S17 OS=Homo sapiens OX=9606 GN=RPS17 PE=1 SV=2	15.55	135	30.5165	30.9719	-0.455327	0.729345	Unspecific
P62308	RUXG_HUMAN	SNRPG	Small nuclear ribonucleoprotein G OS=Homo sapiens OX=9606 GN=SNRPG PE=1 SV=1	8.496	76	24.2603	24.7151	-0.454869	0.729577	Unspecific	A8MWD9
P68363	TBA1B_HUMAN	TUBA1B	Tubulin alpha-1B chain OS=Homo sapiens OX=9606 GN=TUBA1B PE=1 SV=1	50.152	451	29.9393	29.4847	0.454579	1.37038	Unspecific	Q9H853;A6NHL2
Q9GZL7	WDR12_HUMAN	WDR12	Ribosome biogenesis protein WDR12 OS=Homo sapiens OX=9606 GN=WDR12 PE=1 SV=2	47.708	423	28.299	28.7522	-0.453135	0.730454	Unspecific
Q9C0J8	WDR33_HUMAN	WDR33	pre-mRNA 3' end processing protein WDR33 OS=Homo sapiens OX=9606 GN=WDR33 PE=1 SV=2	145.891	1336	24.8604	25.313	-0.452591	0.73073	Unspecific
P63241	IF5A1_HUMAN	EIF5A	Eukaryotic translation initiation factor 5A-1 OS=Homo sapiens OX=9606 GN=EIF5A PE=1 SV=2	16.832	154	26.8293	27.2812	-0.451889	0.731085	Unspecific	Q9GZV4;Q6IS14
Q9H583	HEAT1_HUMAN	HEATR1	HEAT repeat-containing protein 1 OS=Homo sapiens OX=9606 GN=HEATR1 PE=1 SV=3	242.37	2144	21.5256	21.0756	0.450024	1.36606	Unspecific
Q6UN15	FIP1_HUMAN	FIP1L1	Pre-mRNA 3'-end-processing factor FIP1 OS=Homo sapiens OX=9606 GN=FIP1L1 PE=1 SV=1	66.526	594	28.278	28.7256	-0.447556	0.733284	Unspecific
P14618	KPYM_HUMAN	PKM	Pyruvate kinase PKM OS=Homo sapiens OX=9606 GN=PKM PE=1 SV=4	57.937	531	26.3344	25.8876	0.446734	1.36295	Unspecific	P30613
Q9BZI7	REN3B_HUMAN	UPF3B	Regulator of nonsense transcripts 3B OS=Homo sapiens OX=9606 GN=UPF3B PE=1 SV=1	57.762	483	25.4775	25.9239	-0.446392	0.733876	Unspecific
P67870	CSK2B_HUMAN	CSNK2B	Casein kinase II subunit beta OS=Homo sapiens OX=9606 GN=CSNK2B PE=1 SV=1	24.942	215	24.91	25.3555	-0.445478	0.734341	Unspecific
Q8WXX5	DNJC9_HUMAN	DNAJC9	DnaJ homolog subfamily C member 9 OS=Homo sapiens OX=9606 GN=DNAJC9 PE=1 SV=1	29.91	260	23.5204	23.9656	-0.445235	0.734465	Unspecific
P41223	BUD31_HUMAN	BUD31	Protein BUD31 homolog OS=Homo sapiens OX=9606 GN=BUD31 PE=1 SV=2	17	144	23.7412	24.1862	-0.445049	0.734559	Unspecific
Q9NQ50	RM40_HUMAN	MRPL40	39S ribosomal protein L40, mitochondrial OS=Homo sapiens OX=9606 GN=MRPL40 PE=1 SV=1	24.49	206	26.5138	26.9584	-0.44453	0.734824	Unspecific
Q9UHR5	S30BP_HUMAN	SAP30BP	SAP30-binding protein OS=Homo sapiens OX=9606 GN=SAP30BP PE=1 SV=1	33.87	308	26.9553	27.3983	-0.44301	0.735598	Unspecific
Q9UGU5	HMGX4_HUMAN	HMGXB4	HMG domain-containing protein 4 OS=Homo sapiens OX=9606 GN=HMGXB4 PE=1 SV=2	65.712	601	20.7504	21.1899	-0.439479	0.737401	Unspecific
Q9UI30	TR112_HUMAN	TRMT112	Multifunctional methyltransferase subunit TRM112-like protein OS=Homo sapiens OX=9606 GN=TRMT112 PE=1 SV=1	14.199	125	23.2055	22.7672	0.438348	1.35505	Unspecific
P78371	TCPB_HUMAN	CCT2	T-complex protein 1 subunit beta OS=Homo sapiens OX=9606 GN=CCT2 PE=1 SV=4	57.488	535	24.5401	24.1029	0.437227	1.354	Unspecific
Q6P4R8	NFRKB_HUMAN	NFRKB	Nuclear factor related to kappa-B-binding protein OS=Homo sapiens OX=9606 GN=NFRKB PE=1 SV=2	139.001	1299	21.6826	21.2457	0.436818	1.35362	Unspecific
P04080	CYTB_HUMAN	CSTB	Cystatin-B OS=Homo sapiens OX=9606 GN=CSTB PE=1 SV=2	11.14	98	23.1804	23.6165	-0.436077	0.739142	Unspecific
Q99547	MPH6_HUMAN	MPHOSPH6	M-phase phosphoprotein 6 OS=Homo sapiens OX=9606 GN=MPHOSPH6 PE=1 SV=2	19.024	160	20.7444	21.1804	-0.436002	0.73918	Unspecific
Q9Y2X3	NOP58_HUMAN	NOP58	Nucleolar protein 58 OS=Homo sapiens OX=9606 GN=NOP58 PE=1 SV=1	59.578	529	26.1097	26.5457	-0.435935	0.739215	Unspecific
O00273	DFFA_HUMAN	DFFA	DNA fragmentation factor subunit alpha OS=Homo sapiens OX=9606 GN=DFFA PE=1 SV=1	36.522	331	20.0249	20.458	-0.433098	0.740669	Unspecific
Q8N684	CPSF7_HUMAN	CPSF7	Cleavage and polyadenylation specificity factor subunit 7 OS=Homo sapiens OX=9606 GN=CPSF7 PE=1 SV=1	52.05	471	22.6208	23.0532	-0.432358	0.74105	Unspecific
Q15545	TAF7_HUMAN	TAF7	Transcription initiation factor TFIID subunit 7 OS=Homo sapiens OX=9606 GN=TAF7 PE=1 SV=1	40.259	349	27.4515	27.8837	-0.43215	0.741157	Unspecific
Q9NWU5	RM22_HUMAN	MRPL22	39S ribosomal protein L22, mitochondrial OS=Homo sapiens OX=9606 GN=MRPL22 PE=1 SV=1	23.641	206	25.7896	26.2187	-0.429029	0.742762	Unspecific
P20042	IF2B_HUMAN	EIF2S2	Eukaryotic translation initiation factor 2 subunit 2 OS=Homo sapiens OX=9606 GN=EIF2S2 PE=1 SV=2	38.388	333	22.5532	22.9806	-0.427426	0.743587	Unspecific
P62906	RL10A_HUMAN	RPL10A	60S ribosomal protein L10a OS=Homo sapiens OX=9606 GN=RPL10A PE=1 SV=2	24.831	217	24.1976	24.6249	-0.427339	0.743632	Unspecific
Q15459	SF3A1_HUMAN	SF3A1	Splicing factor 3A subunit 1 OS=Homo sapiens OX=9606 GN=SF3A1 PE=1 SV=1	88.886	793	22.6984	23.1256	-0.427153	0.743728	Unspecific
Q9Y294	ASF1A_HUMAN	ASF1A	Histone chaperone ASF1A OS=Homo sapiens OX=9606 GN=ASF1A PE=1 SV=1	22.969	204	20.7228	21.1476	-0.424865	0.744909	Unspecific
Q9ULX3	NOB1_HUMAN	NOB1	RNA-binding protein NOB1 OS=Homo sapiens OX=9606 GN=NOB1 PE=1 SV=1	46.675	412	20.4927	20.0712	0.421543	1.33936	Unspecific
O95602	RPA1_HUMAN	POLR1A	DNA-directed RNA polymerase I subunit RPA1 OS=Homo sapiens OX=9606 GN=POLR1A PE=1 SV=2	194.811	1720	21.8585	21.4372	0.421324	1.33916	Unspecific
Q10570	CPSF1_HUMAN	CPSF1	Cleavage and polyadenylation specificity factor subunit 1 OS=Homo sapiens OX=9606 GN=CPSF1 PE=1 SV=2	160.884	1443	27.0594	26.6421	0.417309	1.33543	Unspecific
Q6PCB5	RSBNL_HUMAN	RSBN1L	Lysine-specific demethylase RSBN1L OS=Homo sapiens OX=9606 GN=RSBN1L PE=1 SV=2	94.87	846	28.3179	28.7351	-0.417138	0.748909	Unspecific
Q9NVI7	ATD3A_HUMAN	ATAD3A	ATPase family AAA domain-containing protein 3A OS=Homo sapiens OX=9606 GN=ATAD3A PE=1 SV=2	71.369	634	24.5209	24.1049	0.416057	1.33428	Unspecific	Q5T9A4;Q5T2N8
O60306	AQR_HUMAN	AQR	RNA helicase aquarius OS=Homo sapiens OX=9606 GN=AQR PE=1 SV=4	171.295	1485	22.7909	22.3753	0.415614	1.33387	Unspecific
P55769	NH2L1_HUMAN	SNU13	NHP2-like protein 1 OS=Homo sapiens OX=9606 GN=SNU13 PE=1 SV=3	14.174	128	27.1189	27.534	-0.415087	0.749974	Unspecific
O00566	MPP10_HUMAN	MPHOSPH10	U3 small nucleolar ribonucleoprotein protein MPP10 OS=Homo sapiens OX=9606 GN=MPHOSPH10 PE=1 SV=2	78.864	681	29.6279	30.0419	-0.414029	0.750525	Unspecific
Q9NRN7	ADPPT_HUMAN	AASDHPPT	L-aminoadipate-semialdehyde dehydrogenase-phosphopantetheinyl transferase OS=Homo sapiens OX=9606 GN=AASDHPPT PE=1 SV=2	35.776	309	22.5803	22.1663	0.414018	1.33239	Unspecific
Q9UPP1	PHF8_HUMAN	PHF8	Histone lysine demethylase PHF8 OS=Homo sapiens OX=9606 GN=PHF8 PE=1 SV=3	117.864	1060	22.8983	22.4848	0.413476	1.33189	Unspecific
Q8NHU0	CT453_HUMAN	CT45A3	Cancer/testis antigen family 45 member A3 OS=Homo sapiens OX=9606 GN=CT45A3 PE=1 SV=1	21.331	189	23.1026	23.5152	-0.412641	0.751247	Unspecific	Q5HYN5;Q5DJT8;P0DMV2;P0DMV1;P0DMV0;P0DMU9;P0DMU8;P0DMU7
P52272	HNRPM_HUMAN	HNRNPM	Heterogeneous nuclear ribonucleoprotein M OS=Homo sapiens OX=9606 GN=HNRNPM PE=1 SV=3	77.516	730	25.3713	25.7834	-0.412126	0.751515	Unspecific
Q9NY93	DDX56_HUMAN	DDX56	Probable ATP-dependent RNA helicase DDX56 OS=Homo sapiens OX=9606 GN=DDX56 PE=1 SV=1	61.59	547	24.1212	24.5327	-0.411515	0.751834	Unspecific
O75940	SPF30_HUMAN	SMNDC1	Survival of motor neuron-related-splicing factor 30 OS=Homo sapiens OX=9606 GN=SMNDC1 PE=1 SV=1	26.711	238	24.4094	24.8204	-0.41092	0.752143	Unspecific
Q9UKF6	CPSF3_HUMAN	CPSF3	Cleavage and polyadenylation specificity factor subunit 3 OS=Homo sapiens OX=9606 GN=CPSF3 PE=1 SV=1	77.486	684	23.4788	23.0685	0.410241	1.32891	Unspecific
Q9NX24	NHP2_HUMAN	NHP2	H/ACA ribonucleoprotein complex subunit 2 OS=Homo sapiens OX=9606 GN=NHP2 PE=1 SV=1	17.201	153	26.9536	27.3634	-0.409839	0.752707	Unspecific
P37108	SRP14_HUMAN	SRP14	Signal recognition particle 14 kDa protein OS=Homo sapiens OX=9606 GN=SRP14 PE=1 SV=2	14.57	136	26.9229	27.3315	-0.408645	0.753331	Unspecific
Q9Y6A4	CFA20_HUMAN	CFAP20	Cilia- and flagella-associated protein 20 OS=Homo sapiens OX=9606 GN=CFAP20 PE=1 SV=1	22.774	193	23.9373	23.5287	0.408586	1.32738	Unspecific
Q99496	RING2_HUMAN	RNF2	E3 ubiquitin-protein ligase RING2 OS=Homo sapiens OX=9606 GN=RNF2 PE=1 SV=1	37.655	336	23.1162	23.524	-0.407815	0.753764	Unspecific	Q06587
P48047	ATPO_HUMAN	ATP5PO	ATP synthase subunit O, mitochondrial OS=Homo sapiens OX=9606 GN=ATP5PO PE=1 SV=1	23.277	213	23.3589	23.766	-0.40707	0.754154	Unspecific
P42167	LAP2B_HUMAN	TMPO	Lamina-associated polypeptide 2, isoforms beta/gamma OS=Homo sapiens OX=9606 GN=TMPO PE=1 SV=2	50.67	454	25.3458	24.9392	0.406593	1.32555	Unspecific	P42166
O60762	DPM1_HUMAN	DPM1	Dolichol-phosphate mannosyltransferase subunit 1 OS=Homo sapiens OX=9606 GN=DPM1 PE=1 SV=1	29.634	260	24.1199	23.7155	0.404341	1.32348	Unspecific
Q9BYD2	RM09_HUMAN	MRPL9	39S ribosomal protein L9, mitochondrial OS=Homo sapiens OX=9606 GN=MRPL9 PE=1 SV=2	30.243	267	25.2826	25.6856	-0.40304	0.756263	Unspecific
P12273	PIP_HUMAN	PIP	Prolactin-inducible protein OS=Homo sapiens OX=9606 GN=PIP PE=1 SV=1	16.572	146	24.4371	24.0344	0.402747	1.32202	Unspecific
P46776	RL27A_HUMAN	RPL27A	60S ribosomal protein L27a OS=Homo sapiens OX=9606 GN=RPL27A PE=1 SV=2	16.561	148	30.0606	30.4619	-0.401283	0.757184	Unspecific
P24752	THIL_HUMAN	ACAT1	Acetyl-CoA acetyltransferase, mitochondrial OS=Homo sapiens OX=9606 GN=ACAT1 PE=1 SV=1	45.2	427	22.6879	22.2866	0.401267	1.32067	Unspecific
P46783	RS10_HUMAN	RPS10	40S ribosomal protein S10 OS=Homo sapiens OX=9606 GN=RPS10 PE=1 SV=1	18.898	165	26.8189	27.2193	-0.400431	0.757632	Unspecific	Q9NQ39
Q9NP97	DLRB1_HUMAN	DYNLRB1	Dynein light chain roadblock-type 1 OS=Homo sapiens OX=9606 GN=DYNLRB1 PE=1 SV=3	10.922	96	24.1299	24.5292	-0.399313	0.758219	Unspecific	Q8TF09
P40937	RFC5_HUMAN	RFC5	Replication factor C subunit 5 OS=Homo sapiens OX=9606 GN=RFC5 PE=1 SV=1	38.497	340	22.1662	21.7689	0.397255	1.317	Unspecific
P63208	SKP1_HUMAN	SKP1	S-phase kinase-associated protein 1 OS=Homo sapiens OX=9606 GN=SKP1 PE=1 SV=2	18.658	163	25.4413	25.8368	-0.395447	0.760254	Unspecific
Q92522	H1X_HUMAN	H1-10	Histone H1.10 OS=Homo sapiens OX=9606 GN=H1-10 PE=1 SV=1	22.487	213	26.3591	26.7533	-0.394205	0.760909	Unspecific
Q7L8L6	FAKD5_HUMAN	FASTKD5	FAST kinase domain-containing protein 5, mitochondrial OS=Homo sapiens OX=9606 GN=FASTKD5 PE=1 SV=1	86.574	764	20.7394	20.346	0.393428	1.31351	Unspecific
Q9NQ55	SSF1_HUMAN	PPAN	Suppressor of SWI4 1 homolog OS=Homo sapiens OX=9606 GN=PPAN PE=2 SV=1	53.194	473	24.1322	23.7406	0.391611	1.31186	Unspecific
Q68CP9	ARID2_HUMAN	ARID2	AT-rich interactive domain-containing protein 2 OS=Homo sapiens OX=9606 GN=ARID2 PE=1 SV=2	197.391	1835	22.0812	21.6936	0.387533	1.30815	Unspecific
Q9NPA8	ENY2_HUMAN	ENY2	Transcription and mRNA export factor ENY2 OS=Homo sapiens OX=9606 GN=ENY2 PE=1 SV=1	11.529	101	23.2521	23.6394	-0.387314	0.764552	Unspecific
Q12962	TAF10_HUMAN	TAF10	Transcription initiation factor TFIID subunit 10 OS=Homo sapiens OX=9606 GN=TAF10 PE=1 SV=1	21.711	218	25.9461	26.3319	-0.385787	0.765361	Unspecific
Q13895	BYST_HUMAN	BYSL	Bystin OS=Homo sapiens OX=9606 GN=BYSL PE=1 SV=3	49.601	437	22.9228	23.3081	-0.385323	0.765608	Unspecific
O75319	DUS11_HUMAN	DUSP11	RNA/RNP complex-1-interacting phosphatase OS=Homo sapiens OX=9606 GN=DUSP11 PE=1 SV=2	43.71	377	22.1644	22.5495	-0.385011	0.765773	Unspecific
Q9H0A0	NAT10_HUMAN	NAT10	RNA cytidine acetyltransferase OS=Homo sapiens OX=9606 GN=NAT10 PE=1 SV=2	115.73	1025	29.086	28.7026	0.383444	1.30445	Unspecific
O75934	SPF27_HUMAN	BCAS2	Pre-mRNA-splicing factor SPF27 OS=Homo sapiens OX=9606 GN=BCAS2 PE=1 SV=1	26.131	225	24.3193	24.7023	-0.383	0.766841	Unspecific
Q9H8G2	CAAP1_HUMAN	CAAP1	Caspase activity and apoptosis inhibitor 1 OS=Homo sapiens OX=9606 GN=CAAP1 PE=1 SV=2	38.368	361	24.4768	24.8597	-0.382906	0.766891	Unspecific
Q969V3	NCLN_HUMAN	NCLN	BOS complex subunit NCLN OS=Homo sapiens OX=9606 GN=NCLN PE=1 SV=2	62.974	563	18.6931	19.0756	-0.382499	0.767108	Unspecific
O14647	CHD2_HUMAN	CHD2	Chromodomain-helicase-DNA-binding protein 2 OS=Homo sapiens OX=9606 GN=CHD2 PE=1 SV=2	211.344	1828	25.097	25.479	-0.38202	0.767362	Unspecific
E9PAV3	NACAM_HUMAN	NACA	Nascent polypeptide-associated complex subunit alpha, muscle-specific form OS=Homo sapiens OX=9606 GN=NACA PE=1 SV=1	205.422	2078	25.3487	25.7307	-0.381977	0.767385	Unspecific	Q13765;Q9BZK3
Q15370	ELOB_HUMAN	ELOB	Elongin-B OS=Homo sapiens OX=9606 GN=ELOB PE=1 SV=1	13.133	118	24.0173	24.3985	-0.381124	0.767839	Unspecific
O00488	ZN593_HUMAN	ZNF593	Zinc finger protein 593 OS=Homo sapiens OX=9606 GN=ZNF593 PE=1 SV=2	15.199	134	24.211	24.5918	-0.380739	0.768044	Unspecific
P32969	RL9_HUMAN	RPL9	60S ribosomal protein L9 OS=Homo sapiens OX=9606 GN=RPL9 PE=1 SV=1	21.863	192	27.2602	26.8825	0.37765	1.29922	Unspecific
Q9H8H0	NOL11_HUMAN	NOL11	Nucleolar protein 11 OS=Homo sapiens OX=9606 GN=NOL11 PE=1 SV=1	81.124	719	23.4846	23.1074	0.37718	1.2988	Unspecific
Q9BVP2	GNL3_HUMAN	GNL3	Guanine nucleotide-binding protein-like 3 OS=Homo sapiens OX=9606 GN=GNL3 PE=1 SV=2	61.993	549	29.2997	29.6762	-0.376552	0.770276	Unspecific
O43290	SNUT1_HUMAN	SART1	U4/U6.U5 tri-snRNP-associated protein 1 OS=Homo sapiens OX=9606 GN=SART1 PE=1 SV=1	90.255	800	29.1643	29.5405	-0.37615	0.770491	Unspecific
Q9Y3A2	UTP11_HUMAN	UTP11	Probable U3 small nucleolar RNA-associated protein 11 OS=Homo sapiens OX=9606 GN=UTP11 PE=1 SV=2	30.447	253	24.2288	24.6048	-0.376082	0.770527	Unspecific
Q9Y2P8	RCL1_HUMAN	RCL1	RNA 3'-terminal phosphate cyclase-like protein OS=Homo sapiens OX=9606 GN=RCL1 PE=1 SV=3	40.843	373	27.3141	26.941	0.373144	1.29517	Unspecific
Q9BYD3	RM04_HUMAN	MRPL4	39S ribosomal protein L4, mitochondrial OS=Homo sapiens OX=9606 GN=MRPL4 PE=1 SV=1	34.919	311	22.4625	22.0901	0.372471	1.29457	Unspecific
P30041	PRDX6_HUMAN	PRDX6	Peroxiredoxin-6 OS=Homo sapiens OX=9606 GN=PRDX6 PE=1 SV=3	25.035	224	26.597	26.9692	-0.372124	0.772644	Unspecific
Q8N9T8	KRI1_HUMAN	KRI1	Protein KRI1 homolog OS=Homo sapiens OX=9606 GN=KRI1 PE=1 SV=3	82.598	703	24.2226	24.5934	-0.370849	0.773327	Unspecific
Q96B26	EXOS8_HUMAN	EXOSC8	Exosome complex component RRP43 OS=Homo sapiens OX=9606 GN=EXOSC8 PE=1 SV=1	30.04	276	24.1064	24.474	-0.367576	0.775084	Unspecific
Q5QJE6	TDIF2_HUMAN	DNTTIP2	Deoxynucleotidyltransferase terminal-interacting protein 2 OS=Homo sapiens OX=9606 GN=DNTTIP2 PE=1 SV=2	84.469	756	25.3166	25.6841	-0.367525	0.775111	Unspecific
P14866	HNRPL_HUMAN	HNRNPL	Heterogeneous nuclear ribonucleoprotein L OS=Homo sapiens OX=9606 GN=HNRNPL PE=1 SV=2	64.133	589	25.5188	25.8854	-0.366639	0.775587	Unspecific	Q8WVV9
Q9H3K6	BOLA2_HUMAN	BOLA2	BolA-like protein 2 OS=Homo sapiens OX=9606 GN=BOLA2 PE=1 SV=1	10.117	86	22.4848	22.8463	-0.361524	0.778342	Unspecific
Q7Z7F7	RM55_HUMAN	MRPL55	39S ribosomal protein L55, mitochondrial OS=Homo sapiens OX=9606 GN=MRPL55 PE=1 SV=1	15.128	128	25.0801	25.4408	-0.360766	0.778751	Unspecific
O43395	PRPF3_HUMAN	PRPF3	U4/U6 small nuclear ribonucleoprotein Prp3 OS=Homo sapiens OX=9606 GN=PRPF3 PE=1 SV=2	77.529	683	29.2411	29.6017	-0.360644	0.778817	Unspecific
P35251	RFC1_HUMAN	RFC1	Replication factor C subunit 1 OS=Homo sapiens OX=9606 GN=RFC1 PE=1 SV=4	128.255	1148	20.2518	19.8947	0.357079	1.28083	Unspecific
P13797	PLST_HUMAN	PLS3	Plastin-3 OS=Homo sapiens OX=9606 GN=PLS3 PE=1 SV=4	70.811	630	23.5567	23.2	0.356734	1.28052	Unspecific	P13796
P35659	DEK_HUMAN	DEK	Protein DEK OS=Homo sapiens OX=9606 GN=DEK PE=1 SV=1	42.674	375	23.7318	24.0881	-0.356332	0.781148	Unspecific
Q5VWQ0	RSBN1_HUMAN	RSBN1	Lysine-specific demethylase 9 OS=Homo sapiens OX=9606 GN=RSBN1 PE=1 SV=2	90.072	802	28.1086	28.4647	-0.356153	0.781245	Unspecific
Q9H4F8	SMOC1_HUMAN	SMOC1	SPARC-related modular calcium-binding protein 1 OS=Homo sapiens OX=9606 GN=SMOC1 PE=1 SV=1	48.163	434	23.8884	24.2443	-0.355938	0.781362	Unspecific
P25490	TYY1_HUMAN	YY1	Transcriptional repressor protein YY1 OS=Homo sapiens OX=9606 GN=YY1 PE=1 SV=2	44.713	414	23.6185	23.973	-0.35447	0.782157	Unspecific	Q96MM3;O15391
P55795	HNRH2_HUMAN	HNRNPH2	Heterogeneous nuclear ribonucleoprotein H2 OS=Homo sapiens OX=9606 GN=HNRNPH2 PE=1 SV=1	49.264	449	23.163	23.5164	-0.353395	0.78274	Unspecific
P62701	RS4X_HUMAN	RPS4X	40S ribosomal protein S4, X isoform OS=Homo sapiens OX=9606 GN=RPS4X PE=1 SV=2	29.598	263	32.2429	32.5962	-0.35328	0.782802	Unspecific	Q8TD47;P22090
Q9Y2R4	DDX52_HUMAN	DDX52	Probable ATP-dependent RNA helicase DDX52 OS=Homo sapiens OX=9606 GN=DDX52 PE=1 SV=4	67.466	599	25.3496	24.9968	0.352751	1.27699	Unspecific
Q9Y2T2	AP3M1_HUMAN	AP3M1	AP-3 complex subunit mu-1 OS=Homo sapiens OX=9606 GN=AP3M1 PE=1 SV=1	46.939	418	22.7316	22.3796	0.352059	1.27638	Unspecific
Q13162	PRDX4_HUMAN	PRDX4	Peroxiredoxin-4 OS=Homo sapiens OX=9606 GN=PRDX4 PE=1 SV=1	30.54	271	22.3327	22.6838	-0.351172	0.783947	Unspecific
Q6P1X5	TAF2_HUMAN	TAF2	Transcription initiation factor TFIID subunit 2 OS=Homo sapiens OX=9606 GN=TAF2 PE=1 SV=3	136.971	1199	26.4068	26.057	0.349766	1.27435	Unspecific
P13995	MTDC_HUMAN	MTHFD2	Bifunctional methylenetetrahydrofolate dehydrogenase/cyclohydrolase, mitochondrial OS=Homo sapiens OX=9606 GN=MTHFD2 PE=1 SV=2	37.895	350	22.8343	22.4849	0.349399	1.27403	Unspecific
Q15543	TAF13_HUMAN	TAF13	Transcription initiation factor TFIID subunit 13 OS=Homo sapiens OX=9606 GN=TAF13 PE=1 SV=1	14.287	124	25.8089	26.1572	-0.348319	0.785499	Unspecific
P25705	ATPA_HUMAN	ATP5F1A	ATP synthase subunit alpha, mitochondrial OS=Homo sapiens OX=9606 GN=ATP5F1A PE=1 SV=1	59.751	553	26.2254	25.8772	0.348189	1.27296	Unspecific
P62424	RL7A_HUMAN	RPL7A	60S ribosomal protein L7a OS=Homo sapiens OX=9606 GN=RPL7A PE=1 SV=2	29.996	266	24.9595	25.3074	-0.347923	0.785714	Unspecific
Q6IAA8	LTOR1_HUMAN	LAMTOR1	Ragulator complex protein LAMTOR1 OS=Homo sapiens OX=9606 GN=LAMTOR1 PE=1 SV=2	17.745	161	20.3965	20.0495	0.347006	1.27192	Unspecific
Q9BRT6	LLPH_HUMAN	LLPH	Protein LLP homolog OS=Homo sapiens OX=9606 GN=LLPH PE=1 SV=1	15.225	129	25.9527	26.2967	-0.344013	0.787847	Unspecific
Q9BXP5	SRRT_HUMAN	SRRT	Serrate RNA effector molecule homolog OS=Homo sapiens OX=9606 GN=SRRT PE=1 SV=1	100.666	876	25.6298	25.9724	-0.342586	0.788626	Unspecific
Q96A33	CCD47_HUMAN	CCDC47	PAT complex subunit CCDC47 OS=Homo sapiens OX=9606 GN=CCDC47 PE=1 SV=1	55.874	483	24.073	23.7306	0.342449	1.26791	Unspecific
P62750	RL23A_HUMAN	RPL23A	60S ribosomal protein L23a OS=Homo sapiens OX=9606 GN=RPL23A PE=1 SV=1	17.695	156	31.5253	31.8672	-0.341963	0.788967	Unspecific
Q9Y450	HBS1L_HUMAN	HBS1L	HBS1-like protein OS=Homo sapiens OX=9606 GN=HBS1L PE=1 SV=1	75.473	684	22.0939	21.7524	0.341527	1.2671	Unspecific
Q00059	TFAM_HUMAN	TFAM	Transcription factor A, mitochondrial OS=Homo sapiens OX=9606 GN=TFAM PE=1 SV=1	29.097	246	25.7459	26.0871	-0.341233	0.789367	Unspecific
P62249	RS16_HUMAN	RPS16	40S ribosomal protein S16 OS=Homo sapiens OX=9606 GN=RPS16 PE=1 SV=2	16.445	146	28.6798	29.0204	-0.340581	0.789723	Unspecific
Q9Y3B4	SF3B6_HUMAN	SF3B6	Splicing factor 3B subunit 6 OS=Homo sapiens OX=9606 GN=SF3B6 PE=1 SV=1	14.585	125	24.3389	24.6792	-0.340317	0.789867	Unspecific
Q12800	TFCP2_HUMAN	TFCP2	Alpha-globin transcription factor CP2 OS=Homo sapiens OX=9606 GN=TFCP2 PE=1 SV=2	57.256	502	22.6184	22.2785	0.339931	1.2657	Unspecific	Q9NZI7
Q9Y383	LC7L2_HUMAN	LUC7L2	Putative RNA-binding protein Luc7-like 2 OS=Homo sapiens OX=9606 GN=LUC7L2 PE=1 SV=2	46.514	392	24.2029	24.5426	-0.339644	0.790236	Unspecific	Q9NQ29
P62851	RS25_HUMAN	RPS25	40S ribosomal protein S25 OS=Homo sapiens OX=9606 GN=RPS25 PE=1 SV=1	13.742	125	30.5488	30.8878	-0.339039	0.790568	Unspecific
Q9Y5J1	UTP18_HUMAN	UTP18	U3 small nucleolar RNA-associated protein 18 homolog OS=Homo sapiens OX=9606 GN=UTP18 PE=1 SV=3	62.004	556	22.657	22.3183	0.338751	1.26466	Unspecific
P18085	ARF4_HUMAN	ARF4	ADP-ribosylation factor 4 OS=Homo sapiens OX=9606 GN=ARF4 PE=1 SV=3	20.511	180	23.2037	22.8661	0.337588	1.26364	Unspecific
Q9NRF8	PYRG2_HUMAN	CTPS2	CTP synthase 2 OS=Homo sapiens OX=9606 GN=CTPS2 PE=1 SV=1	65.678	586	21.2907	21.625	-0.334351	0.793141	Unspecific	P17812
P49756	RBM25_HUMAN	RBM25	RNA-binding protein 25 OS=Homo sapiens OX=9606 GN=RBM25 PE=1 SV=3	100.186	843	27.8881	28.2216	-0.333544	0.793585	Unspecific
Q15365	PCBP1_HUMAN	PCBP1	Poly(rC)-binding protein 1 OS=Homo sapiens OX=9606 GN=PCBP1 PE=1 SV=2	37.498	356	26.1481	26.4814	-0.333291	0.793724	Unspecific	P57721;P57723
Q9NUP9	LIN7C_HUMAN	LIN7C	Protein lin-7 homolog C OS=Homo sapiens OX=9606 GN=LIN7C PE=1 SV=1	21.834	197	21.7558	22.0877	-0.331972	0.79445	Unspecific	Q9HAP6;O14910
Q9UHV9	PFD2_HUMAN	PFDN2	Prefoldin subunit 2 OS=Homo sapiens OX=9606 GN=PFDN2 PE=1 SV=1	16.648	154	22.6313	22.9625	-0.331242	0.794852	Unspecific
P30101	PDIA3_HUMAN	PDIA3	Protein disulfide-isomerase A3 OS=Homo sapiens OX=9606 GN=PDIA3 PE=1 SV=4	56.782	505	21.1292	20.7987	0.330502	1.25745	Unspecific
Q2TAY7	SMU1_HUMAN	SMU1	WD40 repeat-containing protein SMU1 OS=Homo sapiens OX=9606 GN=SMU1 PE=1 SV=2	57.544	513	24.1084	24.4373	-0.328883	0.796153	Unspecific
Q96C57	CSTOS_HUMAN	CUSTOS	Protein CUSTOS OS=Homo sapiens OX=9606 GN=CUSTOS PE=1 SV=2	28.171	262	26.3863	26.714	-0.32769	0.796811	Unspecific
Q9Y2W2	WBP11_HUMAN	WBP11	WW domain-binding protein 11 OS=Homo sapiens OX=9606 GN=WBP11 PE=1 SV=1	69.998	641	23.3102	23.6343	-0.324118	0.798787	Unspecific
O75394	RM33_HUMAN	MRPL33	39S ribosomal protein L33, mitochondrial OS=Homo sapiens OX=9606 GN=MRPL33 PE=1 SV=1	7.619	65	20.3315	20.6539	-0.322361	0.79976	Unspecific
Q8IWS0	PHF6_HUMAN	PHF6	PHD finger protein 6 OS=Homo sapiens OX=9606 GN=PHF6 PE=1 SV=1	41.29	365	26.4391	26.7575	-0.318419	0.801948	Unspecific
Q9P2I0	CPSF2_HUMAN	CPSF2	Cleavage and polyadenylation specificity factor subunit 2 OS=Homo sapiens OX=9606 GN=CPSF2 PE=1 SV=2	88.487	782	24.9562	24.6384	0.317867	1.24649	Unspecific
P43487	RANG_HUMAN	RANBP1	Ran-specific GTPase-activating protein OS=Homo sapiens OX=9606 GN=RANBP1 PE=1 SV=1	23.31	201	23.9266	24.2431	-0.316544	0.802991	Unspecific
Q99459	CDC5L_HUMAN	CDC5L	Cell division cycle 5-like protein OS=Homo sapiens OX=9606 GN=CDC5L PE=1 SV=2	92.251	802	27.8858	28.2016	-0.315865	0.803369	Unspecific
Q5SSJ5	HP1B3_HUMAN	HP1BP3	Heterochromatin protein 1-binding protein 3 OS=Homo sapiens OX=9606 GN=HP1BP3 PE=1 SV=1	61.207	553	24.7342	25.0495	-0.315286	0.803692	Unspecific
Q969G3	SMCE1_HUMAN	SMARCE1	SWI/SNF-related matrix-associated actin-dependent regulator of chromatin subfamily E member 1 OS=Homo sapiens OX=9606 GN=SMARCE1 PE=1 SV=2	46.649	411	23.5963	23.911	-0.314766	0.803981	Unspecific
P26368	U2AF2_HUMAN	U2AF2	Splicing factor U2AF 65 kDa subunit OS=Homo sapiens OX=9606 GN=U2AF2 PE=1 SV=4	53.501	475	27.3804	27.6951	-0.314726	0.804004	Unspecific
P22061	PIMT_HUMAN	PCMT1	Protein-L-isoaspartate(D-aspartate) O-methyltransferase OS=Homo sapiens OX=9606 GN=PCMT1 PE=1 SV=4	24.636	227	25.5145	25.8291	-0.314529	0.804113	Unspecific
P49848	TAF6_HUMAN	TAF6	Transcription initiation factor TFIID subunit 6 OS=Homo sapiens OX=9606 GN=TAF6 PE=1 SV=1	72.668	677	28.6998	28.3853	0.31442	1.24351	Unspecific
Q53GS9	SNUT2_HUMAN	USP39	U4/U6.U5 tri-snRNP-associated protein 2 OS=Homo sapiens OX=9606 GN=USP39 PE=1 SV=2	65.381	565	20.2777	19.9668	0.310918	1.2405	Unspecific
P36578	RL4_HUMAN	RPL4	60S ribosomal protein L4 OS=Homo sapiens OX=9606 GN=RPL4 PE=1 SV=5	47.697	427	22.6531	22.9635	-0.31043	0.806402	Unspecific
Q2TBE0	C19L2_HUMAN	CWF19L2	CWF19-like protein 2 OS=Homo sapiens OX=9606 GN=CWF19L2 PE=1 SV=4	103.787	894	24.2605	24.5704	-0.309847	0.806727	Unspecific
Q9NX58	LYAR_HUMAN	LYAR	Cell growth-regulating nucleolar protein OS=Homo sapiens OX=9606 GN=LYAR PE=1 SV=3	43.634	379	30.5204	30.8298	-0.309415	0.806969	Unspecific
Q9BSD7	NTPCR_HUMAN	NTPCR	Cancer-related nucleoside-triphosphatase OS=Homo sapiens OX=9606 GN=NTPCR PE=1 SV=1	20.713	190	23.4966	23.1874	0.309185	1.23901	Unspecific
Q96GA3	LTV1_HUMAN	LTV1	Protein LTV1 homolog OS=Homo sapiens OX=9606 GN=LTV1 PE=1 SV=1	54.855	475	27.5873	27.8962	-0.30892	0.807246	Unspecific
P61254	RL26_HUMAN	RPL26	60S ribosomal protein L26 OS=Homo sapiens OX=9606 GN=RPL26 PE=1 SV=1	17.258	145	28.1709	28.4791	-0.308152	0.807676	Unspecific
E9PRG8	CK098_HUMAN	C11orf98	Uncharacterized protein C11orf98 OS=Homo sapiens OX=9606 GN=C11orf98 PE=4 SV=2	14.234	123	27.4619	27.77	-0.308017	0.807751	Unspecific
Q96T37	RBM15_HUMAN	RBM15	RNA-binding protein 15 OS=Homo sapiens OX=9606 GN=RBM15 PE=1 SV=2	107.189	977	22.3458	22.0378	0.307996	1.23799	Unspecific
Q14562	DHX8_HUMAN	DHX8	ATP-dependent RNA helicase DHX8 OS=Homo sapiens OX=9606 GN=DHX8 PE=1 SV=1	139.315	1220	23.6477	23.34	0.307673	1.23771	Unspecific
Q9H3G5	CPVL_HUMAN	CPVL	Probable serine carboxypeptidase CPVL OS=Homo sapiens OX=9606 GN=CPVL PE=1 SV=2	54.164	476	21.4978	21.8054	-0.307631	0.807967	Unspecific
P62081	RS7_HUMAN	RPS7	40S ribosomal protein S7 OS=Homo sapiens OX=9606 GN=RPS7 PE=1 SV=1	22.127	194	27.4801	27.7866	-0.306479	0.808613	Unspecific
P62263	RS14_HUMAN	RPS14	40S ribosomal protein S14 OS=Homo sapiens OX=9606 GN=RPS14 PE=1 SV=3	16.273	151	28.0155	28.3205	-0.304963	0.809463	Unspecific
Q9H0S4	DDX47_HUMAN	DDX47	Probable ATP-dependent RNA helicase DDX47 OS=Homo sapiens OX=9606 GN=DDX47 PE=1 SV=1	50.647	455	24.7487	24.4446	0.304063	1.23462	Unspecific
O95251	KAT7_HUMAN	KAT7	Histone acetyltransferase KAT7 OS=Homo sapiens OX=9606 GN=KAT7 PE=1 SV=1	70.642	611	22.7183	23.0222	-0.303904	0.810058	Unspecific
O75190	DNJB6_HUMAN	DNAJB6	DnaJ homolog subfamily B member 6 OS=Homo sapiens OX=9606 GN=DNAJB6 PE=1 SV=2	36.087	326	23.3943	23.6978	-0.30357	0.810245	Unspecific	Q8WWF6
P46778	RL21_HUMAN	RPL21	60S ribosomal protein L21 OS=Homo sapiens OX=9606 GN=RPL21 PE=1 SV=2	18.565	160	26.0173	26.3204	-0.303101	0.810509	Unspecific
P82914	RT15_HUMAN	MRPS15	28S ribosomal protein S15, mitochondrial OS=Homo sapiens OX=9606 GN=MRPS15 PE=1 SV=1	29.842	257	23.2131	23.5162	-0.303082	0.810519	Unspecific
P62937	PPIA_HUMAN	PPIA	Peptidyl-prolyl cis-trans isomerase A OS=Homo sapiens OX=9606 GN=PPIA PE=1 SV=2	18.012	165	24.499	24.8014	-0.302448	0.810876	Unspecific	Q9Y536;P0DN26;F5H284;A0A0B4J2A2;A0A075B767;A0A075B759;P0DN37
Q9HAF1	EAF6_HUMAN	MEAF6	Chromatin modification-related protein MEAF6 OS=Homo sapiens OX=9606 GN=MEAF6 PE=1 SV=1	21.635	191	25.784	26.0845	-0.300551	0.811942	Unspecific
Q14692	BMS1_HUMAN	BMS1	Ribosome biogenesis protein BMS1 homolog OS=Homo sapiens OX=9606 GN=BMS1 PE=1 SV=1	145.807	1282	26.7679	26.4675	0.300421	1.2315	Unspecific
Q92841	DDX17_HUMAN	DDX17	Probable ATP-dependent RNA helicase DDX17 OS=Homo sapiens OX=9606 GN=DDX17 PE=1 SV=2	80.272	729	27.6745	27.9749	-0.300419	0.812017	Unspecific
Q13868	EXOS2_HUMAN	EXOSC2	Exosome complex component RRP4 OS=Homo sapiens OX=9606 GN=EXOSC2 PE=1 SV=2	32.789	293	24.6373	24.9366	-0.299284	0.812656	Unspecific
P61604	CH10_HUMAN	HSPE1	10 kDa heat shock protein, mitochondrial OS=Homo sapiens OX=9606 GN=HSPE1 PE=1 SV=2	10.932	102	25.1176	25.4162	-0.298589	0.813047	Unspecific
P62888	RL30_HUMAN	RPL30	60S ribosomal protein L30 OS=Homo sapiens OX=9606 GN=RPL30 PE=1 SV=2	12.784	115	23.9591	24.2572	-0.298166	0.813285	Unspecific
Q9H2W6	RM46_HUMAN	MRPL46	39S ribosomal protein L46, mitochondrial OS=Homo sapiens OX=9606 GN=MRPL46 PE=1 SV=1	31.705	279	26.2037	26.5004	-0.296703	0.814111	Unspecific
Q6P2Q9	PRP8_HUMAN	PRPF8	Pre-mRNA-processing-splicing factor 8 OS=Homo sapiens OX=9606 GN=PRPF8 PE=1 SV=2	273.6	2335	26.6558	26.3616	0.294173	1.22618	Unspecific
Q06265	EXOS9_HUMAN	EXOSC9	Exosome complex component RRP45 OS=Homo sapiens OX=9606 GN=EXOSC9 PE=1 SV=3	48.949	439	22.3474	22.6402	-0.292789	0.816322	Unspecific
Q6UXN9	WDR82_HUMAN	WDR82	WD repeat-containing protein 82 OS=Homo sapiens OX=9606 GN=WDR82 PE=1 SV=1	35.079	313	24.9319	24.641	0.290905	1.22341	Unspecific
Q16540	RM23_HUMAN	MRPL23	39S ribosomal protein L23, mitochondrial OS=Homo sapiens OX=9606 GN=MRPL23 PE=1 SV=1	17.781	153	23.7378	24.0273	-0.289535	0.818166	Unspecific
P62280	RS11_HUMAN	RPS11	40S ribosomal protein S11 OS=Homo sapiens OX=9606 GN=RPS11 PE=1 SV=3	18.431	158	30.3117	30.6004	-0.28866	0.818662	Unspecific
Q9H501	ESF1_HUMAN	ESF1	ESF1 homolog OS=Homo sapiens OX=9606 GN=ESF1 PE=1 SV=1	98.796	851	24.5471	24.8346	-0.287504	0.819318	Unspecific
O00567	NOP56_HUMAN	NOP56	Nucleolar protein 56 OS=Homo sapiens OX=9606 GN=NOP56 PE=1 SV=4	66.05	594	25.5826	25.8689	-0.286217	0.82005	Unspecific
Q8TDD1	DDX54_HUMAN	DDX54	ATP-dependent RNA helicase DDX54 OS=Homo sapiens OX=9606 GN=DDX54 PE=1 SV=2	98.595	881	24.9209	24.635	0.285888	1.21916	Unspecific
P31689	DNJA1_HUMAN	DNAJA1	DnaJ homolog subfamily A member 1 OS=Homo sapiens OX=9606 GN=DNAJA1 PE=1 SV=2	44.868	397	25.3669	25.0813	0.285655	1.21896	Unspecific
Q9Y265	RUVB1_HUMAN	RUVBL1	RuvB-like 1 OS=Homo sapiens OX=9606 GN=RUVBL1 PE=1 SV=1	50.228	456	28.1057	28.3908	-0.28505	0.820713	Unspecific
Q9BYG3	MK67I_HUMAN	NIFK	MKI67 FHA domain-interacting nucleolar phosphoprotein OS=Homo sapiens OX=9606 GN=NIFK PE=1 SV=1	34.222	293	28.3953	28.6794	-0.284169	0.821214	Unspecific
Q13263	TIF1B_HUMAN	TRIM28	Transcription intermediary factor 1-beta OS=Homo sapiens OX=9606 GN=TRIM28 PE=1 SV=5	88.55	835	25.978	25.6948	0.28319	1.21688	Unspecific
Q15758	AAAT_HUMAN	SLC1A5	Neutral amino acid transporter B(0) OS=Homo sapiens OX=9606 GN=SLC1A5 PE=1 SV=2	56.598	541	21.4157	21.133	0.282631	1.21641	Unspecific
Q14498	RBM39_HUMAN	RBM39	RNA-binding protein 39 OS=Homo sapiens OX=9606 GN=RBM39 PE=1 SV=2	59.38	530	25.2065	25.4881	-0.281626	0.822663	Unspecific	Q86U06
P63173	RL38_HUMAN	RPL38	60S ribosomal protein L38 OS=Homo sapiens OX=9606 GN=RPL38 PE=1 SV=2	8.218	70	28.1013	28.3826	-0.281322	0.822837	Unspecific
P56385	ATP5I_HUMAN	ATP5ME	ATP synthase subunit e, mitochondrial OS=Homo sapiens OX=9606 GN=ATP5ME PE=1 SV=2	7.933	69	22.3042	22.5843	-0.280093	0.823538	Unspecific
Q9H9Y2	RPF1_HUMAN	RPF1	Ribosome production factor 1 OS=Homo sapiens OX=9606 GN=RPF1 PE=1 SV=2	40.111	349	24.828	24.548	0.280049	1.21424	Unspecific
O43390	HNRPR_HUMAN	HNRNPR	Heterogeneous nuclear ribonucleoprotein R OS=Homo sapiens OX=9606 GN=HNRNPR PE=1 SV=1	70.943	633	23.938	24.2174	-0.279368	0.823952	Unspecific
Q96AG4	LRC59_HUMAN	LRRC59	Leucine-rich repeat-containing protein 59 OS=Homo sapiens OX=9606 GN=LRRC59 PE=1 SV=1	34.93	307	25.1891	25.4677	-0.27857	0.824408	Unspecific
Q86WX3	AROS_HUMAN	RPS19BP1	Active regulator of SIRT1 OS=Homo sapiens OX=9606 GN=RPS19BP1 PE=1 SV=1	15.434	136	23.4073	23.6852	-0.277871	0.824807	Unspecific
O00541	PESC_HUMAN	PES1	Pescadillo homolog OS=Homo sapiens OX=9606 GN=PES1 PE=1 SV=1	68.003	588	27.2091	27.4859	-0.276762	0.825442	Unspecific
Q7Z7C8	TAF8_HUMAN	TAF8	Transcription initiation factor TFIID subunit 8 OS=Homo sapiens OX=9606 GN=TAF8 PE=1 SV=1	34.262	310	26.5662	26.8428	-0.276575	0.825548	Unspecific
P55201	BRPF1_HUMAN	BRPF1	Peregrin OS=Homo sapiens OX=9606 GN=BRPF1 PE=1 SV=2	137.499	1214	21.5961	21.3195	0.276569	1.21131	Unspecific
Q92925	SMRD2_HUMAN	SMARCD2	SWI/SNF-related matrix-associated actin-dependent regulator of chromatin subfamily D member 2 OS=Homo sapiens OX=9606 GN=SMARCD2 PE=1 SV=3	58.921	531	22.7318	23.0077	-0.275867	0.825954	Unspecific
Q9H5U6	ZCHC4_HUMAN	ZCCHC4	rRNA N6-adenosine-methyltransferase ZCCHC4 OS=Homo sapiens OX=9606 GN=ZCCHC4 PE=1 SV=3	59.01	513	21.2017	20.9271	0.27457	1.20963	Unspecific
O15355	PPM1G_HUMAN	PPM1G	Protein phosphatase 1G OS=Homo sapiens OX=9606 GN=PPM1G PE=1 SV=1	59.272	546	22.3664	22.6379	-0.271552	0.828428	Unspecific
O00257	CBX4_HUMAN	CBX4	E3 SUMO-protein ligase CBX4 OS=Homo sapiens OX=9606 GN=CBX4 PE=1 SV=3	61.368	560	23.1792	23.4496	-0.270408	0.829085	Unspecific
Q9HBE1	PATZ1_HUMAN	PATZ1	POZ-, AT hook-, and zinc finger-containing protein 1 OS=Homo sapiens OX=9606 GN=PATZ1 PE=1 SV=1	74.06	687	23.8086	23.5391	0.269549	1.20543	Unspecific
P52434	RPAB3_HUMAN	POLR2H	DNA-directed RNA polymerases I, II, and III subunit RPABC3 OS=Homo sapiens OX=9606 GN=POLR2H PE=1 SV=4	17.143	150	24.59	24.8579	-0.267996	0.830472	Unspecific
P39023	RL3_HUMAN	RPL3	60S ribosomal protein L3 OS=Homo sapiens OX=9606 GN=RPL3 PE=1 SV=2	46.109	403	28.409	28.1412	0.267835	1.204	Unspecific	Q92901
Q9H9Y6	RPA2_HUMAN	POLR1B	DNA-directed RNA polymerase I subunit RPA2 OS=Homo sapiens OX=9606 GN=POLR1B PE=1 SV=2	128.229	1135	20.2527	20.5193	-0.266607	0.831272	Unspecific
P35606	COPB2_HUMAN	COPB2	Coatomer subunit beta' OS=Homo sapiens OX=9606 GN=COPB2 PE=1 SV=2	102.487	906	19.5381	19.2723	0.265835	1.20233	Unspecific
Q8N567	ZCHC9_HUMAN	ZCCHC9	Zinc finger CCHC domain-containing protein 9 OS=Homo sapiens OX=9606 GN=ZCCHC9 PE=1 SV=2	30.477	271	24.5582	24.8224	-0.264163	0.832682	Unspecific
Q9Y5B9	SP16H_HUMAN	SUPT16H	FACT complex subunit SPT16 OS=Homo sapiens OX=9606 GN=SUPT16H PE=1 SV=1	119.914	1047	23.8829	24.1464	-0.263516	0.833055	Unspecific
O75533	SF3B1_HUMAN	SF3B1	Splicing factor 3B subunit 1 OS=Homo sapiens OX=9606 GN=SF3B1 PE=1 SV=3	145.83	1304	22.3212	22.5833	-0.262112	0.833866	Unspecific
Q8IUF8	RIOX2_HUMAN	RIOX2	Ribosomal oxygenase 2 OS=Homo sapiens OX=9606 GN=RIOX2 PE=1 SV=1	52.8	465	23.3955	23.1338	0.261701	1.19889	Unspecific
P08865	RSSA_HUMAN	RPSA	40S ribosomal protein SA OS=Homo sapiens OX=9606 GN=RPSA PE=1 SV=4	32.854	295	26.3681	26.6288	-0.260751	0.834654	Unspecific	A0A8I5KQE6
Q8N5P1	ZC3H8_HUMAN	ZC3H8	Zinc finger CCCH domain-containing protein 8 OS=Homo sapiens OX=9606 GN=ZC3H8 PE=1 SV=2	33.576	291	21.1542	21.4141	-0.259878	0.835159	Unspecific
Q8IY81	SPB1_HUMAN	FTSJ3	pre-rRNA 2'-O-ribose RNA methyltransferase FTSJ3 OS=Homo sapiens OX=9606 GN=FTSJ3 PE=1 SV=2	96.558	847	28.7895	29.0486	-0.259127	0.835593	Unspecific
O14744	ANM5_HUMAN	PRMT5	Protein arginine N-methyltransferase 5 OS=Homo sapiens OX=9606 GN=PRMT5 PE=1 SV=4	72.684	637	26.315	26.0561	0.258917	1.19658	Unspecific
Q53T94	TAF1B_HUMAN	TAF1B	TATA box-binding protein-associated factor RNA polymerase I subunit B OS=Homo sapiens OX=9606 GN=TAF1B PE=1 SV=1	68.832	588	22.9759	23.2348	-0.258834	0.835763	Unspecific
P40938	RFC3_HUMAN	RFC3	Replication factor C subunit 3 OS=Homo sapiens OX=9606 GN=RFC3 PE=1 SV=2	40.556	356	23.4197	23.1622	0.25745	1.19536	Unspecific
Q9Y3D9	RT23_HUMAN	MRPS23	28S ribosomal protein S23, mitochondrial OS=Homo sapiens OX=9606 GN=MRPS23 PE=1 SV=2	21.771	190	22.5017	22.7588	-0.257151	0.836738	Unspecific
Q9UNQ2	DIM1_HUMAN	DIMT1	Probable dimethyladenosine transferase OS=Homo sapiens OX=9606 GN=DIMT1 PE=1 SV=1	35.236	313	24.443	24.1865	0.256508	1.19458	Unspecific
Q8TDN6	BRX1_HUMAN	BRIX1	Ribosome biogenesis protein BRX1 homolog OS=Homo sapiens OX=9606 GN=BRIX1 PE=1 SV=2	41.401	353	24.6018	24.3455	0.256341	1.19445	Unspecific
O00303	EIF3F_HUMAN	EIF3F	Eukaryotic translation initiation factor 3 subunit F OS=Homo sapiens OX=9606 GN=EIF3F PE=1 SV=1	37.564	357	21.4344	21.1807	0.253647	1.19222	Unspecific
Q96IX5	ATPMK_HUMAN	ATP5MK	ATP synthase membrane subunit K, mitochondrial OS=Homo sapiens OX=9606 GN=ATP5MK PE=1 SV=1	6.458	58	24.2795	24.0262	0.253291	1.19192	Unspecific
Q15029	U5S1_HUMAN	EFTUD2	116 kDa U5 small nuclear ribonucleoprotein component OS=Homo sapiens OX=9606 GN=EFTUD2 PE=1 SV=1	109.436	972	27.6881	27.4363	0.25179	1.19068	Unspecific
P13639	EF2_HUMAN	EEF2	Elongation factor 2 OS=Homo sapiens OX=9606 GN=EEF2 PE=1 SV=4	95.338	858	24.9725	24.7227	0.249852	1.18908	Unspecific
Q9HB71	CYBP_HUMAN	CACYBP	Calcyclin-binding protein OS=Homo sapiens OX=9606 GN=CACYBP PE=1 SV=2	26.21	228	23.0201	22.7709	0.24914	1.1885	Unspecific
Q2VIR3	IF2GL_HUMAN	EIF2S3B	Eukaryotic translation initiation factor 2 subunit 3B OS=Homo sapiens OX=9606 GN=EIF2S3B PE=2 SV=2	51.229	472	22.3243	22.5733	-0.249006	0.841476	Unspecific	P41091
Q16531	DDB1_HUMAN	DDB1	DNA damage-binding protein 1 OS=Homo sapiens OX=9606 GN=DDB1 PE=1 SV=1	126.968	1140	23.5047	23.257	0.247746	1.18735	Unspecific
P26599	PTBP1_HUMAN	PTBP1	Polypyrimidine tract-binding protein 1 OS=Homo sapiens OX=9606 GN=PTBP1 PE=1 SV=2	59.633	557	25.9226	26.1693	-0.246716	0.842812	Unspecific
P61981	1433G_HUMAN	YWHAG	14-3-3 protein gamma OS=Homo sapiens OX=9606 GN=YWHAG PE=1 SV=2	28.303	247	22.1343	21.8876	0.246643	1.18644	Unspecific
Q14684	RRP1B_HUMAN	RRP1B	Ribosomal RNA processing protein 1 homolog B OS=Homo sapiens OX=9606 GN=RRP1B PE=1 SV=3	84.428	758	29.4143	29.6598	-0.24555	0.843494	Unspecific
P23528	COF1_HUMAN	CFL1	Cofilin-1 OS=Homo sapiens OX=9606 GN=CFL1 PE=1 SV=3	18.502	166	26.3583	26.6002	-0.241867	0.84565	Unspecific	Q9Y281
Q9Y2R5	RT17_HUMAN	MRPS17	28S ribosomal protein S17, mitochondrial OS=Homo sapiens OX=9606 GN=MRPS17 PE=1 SV=1	14.502	130	23.9389	24.1808	-0.241843	0.845664	Unspecific
Q04837	SSBP_HUMAN	SSBP1	Single-stranded DNA-binding protein, mitochondrial OS=Homo sapiens OX=9606 GN=SSBP1 PE=1 SV=1	17.26	148	22.9689	23.2102	-0.241307	0.845979	Unspecific
P55072	TERA_HUMAN	VCP	Transitional endoplasmic reticulum ATPase OS=Homo sapiens OX=9606 GN=VCP PE=1 SV=4	89.322	806	19.6858	19.4454	0.24042	1.18134	Unspecific
Q6YN16	HSDL2_HUMAN	HSDL2	Hydroxysteroid dehydrogenase-like protein 2 OS=Homo sapiens OX=9606 GN=HSDL2 PE=1 SV=1	45.395	418	21.1259	20.8858	0.240051	1.18103	Unspecific
P17980	PRS6A_HUMAN	PSMC3	26S proteasome regulatory subunit 6A OS=Homo sapiens OX=9606 GN=PSMC3 PE=1 SV=3	49.204	439	22.1696	21.9295	0.240049	1.18103	Unspecific
Q15542	TAF5_HUMAN	TAF5	Transcription initiation factor TFIID subunit 5 OS=Homo sapiens OX=9606 GN=TAF5 PE=1 SV=3	86.83	800	28.6804	28.4407	0.239655	1.18071	Unspecific
Q9HC52	CBX8_HUMAN	CBX8	Chromobox protein homolog 8 OS=Homo sapiens OX=9606 GN=CBX8 PE=1 SV=3	43.396	389	20.8566	21.0959	-0.23935	0.847127	Unspecific
Q16514	TAF12_HUMAN	TAF12	Transcription initiation factor TFIID subunit 12 OS=Homo sapiens OX=9606 GN=TAF12 PE=1 SV=1	17.924	161	25.7138	25.9529	-0.239051	0.847303	Unspecific
Q9UHX1	PUF60_HUMAN	PUF60	Poly(U)-binding-splicing factor PUF60 OS=Homo sapiens OX=9606 GN=PUF60 PE=1 SV=1	59.875	559	26.9041	27.1409	-0.236778	0.848638	Unspecific
P19784	CSK22_HUMAN	CSNK2A2	Casein kinase II subunit alpha' OS=Homo sapiens OX=9606 GN=CSNK2A2 PE=1 SV=1	41.213	350	23.8394	24.0747	-0.235296	0.84951	Unspecific
Q9Y3B9	RRP15_HUMAN	RRP15	RRP15-like protein OS=Homo sapiens OX=9606 GN=RRP15 PE=1 SV=2	31.484	282	23.7831	24.0178	-0.234775	0.849817	Unspecific
Q8IWU6	SULF1_HUMAN	SULF1	Extracellular sulfatase Sulf-1 OS=Homo sapiens OX=9606 GN=SULF1 PE=1 SV=1	101.027	871	23.3512	23.5859	-0.234647	0.849893	Unspecific
P28482	MK01_HUMAN	MAPK1	Mitogen-activated protein kinase 1 OS=Homo sapiens OX=9606 GN=MAPK1 PE=1 SV=3	41.39	360	24.7905	25.024	-0.233443	0.850602	Unspecific
Q14257	RCN2_HUMAN	RCN2	Reticulocalbin-2 OS=Homo sapiens OX=9606 GN=RCN2 PE=1 SV=1	36.876	317	26.2314	26.4647	-0.23326	0.85071	Unspecific
P83731	RL24_HUMAN	RPL24	60S ribosomal protein L24 OS=Homo sapiens OX=9606 GN=RPL24 PE=1 SV=1	17.779	157	26.6127	26.8445	-0.231721	0.851618	Unspecific
Q9UG63	ABCF2_HUMAN	ABCF2	ATP-binding cassette sub-family F member 2 OS=Homo sapiens OX=9606 GN=ABCF2 PE=1 SV=2	71.29	623	21.8277	21.5963	0.2314	1.17397	Unspecific
P20290	BTF3_HUMAN	BTF3	Transcription factor BTF3 OS=Homo sapiens OX=9606 GN=BTF3 PE=1 SV=1	22.168	206	24.4845	24.2533	0.231219	1.17383	Unspecific
P06576	ATPB_HUMAN	ATP5F1B	ATP synthase subunit beta, mitochondrial OS=Homo sapiens OX=9606 GN=ATP5F1B PE=1 SV=3	56.56	529	23.5531	23.3232	0.229894	1.17275	Unspecific
Q8WUA2	PPIL4_HUMAN	PPIL4	Peptidyl-prolyl cis-trans isomerase-like 4 OS=Homo sapiens OX=9606 GN=PPIL4 PE=1 SV=1	57.225	492	24.3618	24.59	-0.228165	0.85372	Unspecific
P55735	SEC13_HUMAN	SEC13	Protein SEC13 homolog OS=Homo sapiens OX=9606 GN=SEC13 PE=1 SV=3	35.541	322	20.649	20.4234	0.225647	1.1693	Unspecific
Q9NQT4	EXOS5_HUMAN	EXOSC5	Exosome complex component RRP46 OS=Homo sapiens OX=9606 GN=EXOSC5 PE=1 SV=1	25.249	235	22.6231	22.3981	0.224963	1.16875	Unspecific
P38919	IF4A3_HUMAN	EIF4A3	Eukaryotic initiation factor 4A-III OS=Homo sapiens OX=9606 GN=EIF4A3 PE=1 SV=4	46.871	411	25.5326	25.7557	-0.223084	0.856732	Unspecific
Q16594	TAF9_HUMAN	TAF9	Transcription initiation factor TFIID subunit 9 OS=Homo sapiens OX=9606 GN=TAF9 PE=1 SV=1	28.974	264	27.063	27.2857	-0.222672	0.856977	Unspecific
O60684	IMA7_HUMAN	KPNA6	Importin subunit alpha-7 OS=Homo sapiens OX=9606 GN=KPNA6 PE=1 SV=1	60.03	536	21.6765	21.4539	0.222586	1.16682	Unspecific
P63244	RACK1_HUMAN	RACK1	Receptor of activated protein C kinase 1 OS=Homo sapiens OX=9606 GN=RACK1 PE=1 SV=3	35.077	317	24.6139	24.3924	0.221419	1.16588	Unspecific
P35268	RL22_HUMAN	RPL22	60S ribosomal protein L22 OS=Homo sapiens OX=9606 GN=RPL22 PE=1 SV=2	14.787	128	29.4857	29.7071	-0.2214	0.857733	Unspecific
Q9NQZ2	SAS10_HUMAN	UTP3	Something about silencing protein 10 OS=Homo sapiens OX=9606 GN=UTP3 PE=1 SV=1	54.558	479	27.8162	28.0366	-0.220359	0.858352	Unspecific
Q9BZE4	GTPB4_HUMAN	GTPBP4	GTP-binding protein 4 OS=Homo sapiens OX=9606 GN=GTPBP4 PE=1 SV=3	73.964	634	27.1802	26.961	0.219139	1.16404	Unspecific
Q8IXK0	PHC2_HUMAN	PHC2	Polyhomeotic-like protein 2 OS=Homo sapiens OX=9606 GN=PHC2 PE=1 SV=1	90.713	858	23.7148	23.9327	-0.217835	0.859855	Unspecific	Q8NDX5
P46782	RS5_HUMAN	RPS5	40S ribosomal protein S5 OS=Homo sapiens OX=9606 GN=RPS5 PE=1 SV=4	22.876	204	27.949	28.1656	-0.216527	0.860635	Unspecific
O43159	RRP8_HUMAN	RRP8	Ribosomal RNA-processing protein 8 OS=Homo sapiens OX=9606 GN=RRP8 PE=1 SV=2	50.715	456	22.5499	22.7662	-0.216304	0.860768	Unspecific
P42771	CDN2A_HUMAN	CDKN2A	Cyclin-dependent kinase inhibitor 2A OS=Homo sapiens OX=9606 GN=CDKN2A PE=1 SV=2	16.533	156	24.2743	24.49	-0.215693	0.861132	Unspecific	P42772
P62826	RAN_HUMAN	RAN	GTP-binding nuclear protein Ran OS=Homo sapiens OX=9606 GN=RAN PE=1 SV=3	24.423	216	20.4372	20.6527	-0.215485	0.861257	Unspecific
Q9H329	E41LB_HUMAN	EPB41L4B	Band 4.1-like protein 4B OS=Homo sapiens OX=9606 GN=EPB41L4B PE=2 SV=2	99.713	900	24.6353	24.4205	0.2148	1.16054	Unspecific
O00165	HAX1_HUMAN	HAX1	HCLS1-associated protein X-1 OS=Homo sapiens OX=9606 GN=HAX1 PE=1 SV=2	31.621	279	20.5877	20.8022	-0.214485	0.861854	Unspecific
O00483	NDUA4_HUMAN	NDUFA4	Cytochrome c oxidase subunit NDUFA4 OS=Homo sapiens OX=9606 GN=NDUFA4 PE=1 SV=1	9.37	81	24.769	24.555	0.213931	1.15984	Unspecific
P60660	MYL6_HUMAN	MYL6	Myosin light polypeptide 6 OS=Homo sapiens OX=9606 GN=MYL6 PE=1 SV=2	16.93	151	21.6459	21.4324	0.213509	1.15951	Unspecific
P56134	ATPK_HUMAN	ATP5MF	ATP synthase subunit f, mitochondrial OS=Homo sapiens OX=9606 GN=ATP5MF PE=1 SV=3	10.918	94	24.5629	24.3496	0.21335	1.15938	Unspecific
P23284	PPIB_HUMAN	PPIB	Peptidyl-prolyl cis-trans isomerase B OS=Homo sapiens OX=9606 GN=PPIB PE=1 SV=2	23.743	216	22.8958	23.1073	-0.211502	0.863637	Unspecific
Q9NVN8	GNL3L_HUMAN	GNL3L	Guanine nucleotide-binding protein-like 3-like protein OS=Homo sapiens OX=9606 GN=GNL3L PE=1 SV=1	65.573	582	26.6999	26.911	-0.211137	0.863856	Unspecific
Q9NX20	RM16_HUMAN	MRPL16	39S ribosomal protein L16, mitochondrial OS=Homo sapiens OX=9606 GN=MRPL16 PE=1 SV=1	28.449	251	24.7017	24.9128	-0.211124	0.863864	Unspecific
P61247	RS3A_HUMAN	RPS3A	40S ribosomal protein S3a OS=Homo sapiens OX=9606 GN=RPS3A PE=1 SV=2	29.945	264	31.8034	32.0144	-0.211053	0.863907	Unspecific
Q2NL82	TSR1_HUMAN	TSR1	Pre-rRNA-processing protein TSR1 homolog OS=Homo sapiens OX=9606 GN=TSR1 PE=1 SV=1	91.81	804	25.0994	24.8886	0.210807	1.15734	Unspecific
Q68CQ4	UTP25_HUMAN	UTP25	U3 small nucleolar RNA-associated protein 25 homolog OS=Homo sapiens OX=9606 GN=UTP25 PE=1 SV=2	87.055	756	22.7468	22.5362	0.210545	1.15713	Unspecific
Q9H0U4	RAB1B_HUMAN	RAB1B	Ras-related protein Rab-1B OS=Homo sapiens OX=9606 GN=RAB1B PE=1 SV=1	22.171	201	19.8233	20.0331	-0.209808	0.864652	Unspecific	P62820
P41567	EIF1_HUMAN	EIF1	Eukaryotic translation initiation factor 1 OS=Homo sapiens OX=9606 GN=EIF1 PE=1 SV=1	12.732	113	20.2422	20.0327	0.209499	1.15629	Unspecific
P33992	MCM5_HUMAN	MCM5	DNA replication licensing factor MCM5 OS=Homo sapiens OX=9606 GN=MCM5 PE=1 SV=5	82.286	734	23.0851	22.877	0.208093	1.15516	Unspecific
P36957	ODO2_HUMAN	DLST	Dihydrolipoyllysine-residue succinyltransferase component of 2-oxoglutarate dehydrogenase complex, mitochondrial OS=Homo sapiens OX=9606 GN=DLST PE=1 SV=4	48.755	453	23.5828	23.7895	-0.206658	0.866543	Unspecific
P30050	RL12_HUMAN	RPL12	60S ribosomal protein L12 OS=Homo sapiens OX=9606 GN=RPL12 PE=1 SV=1	17.819	165	24.9408	25.1472	-0.206343	0.866731	Unspecific
Q14241	ELOA1_HUMAN	ELOA	Elongin-A OS=Homo sapiens OX=9606 GN=ELOA PE=1 SV=2	89.909	798	23.9771	24.1833	-0.206189	0.866824	Unspecific
Q13823	NOG2_HUMAN	GNL2	Nucleolar GTP-binding protein 2 OS=Homo sapiens OX=9606 GN=GNL2 PE=1 SV=1	83.655	731	26.5769	26.7819	-0.205076	0.867493	Unspecific
O43852	CALU_HUMAN	CALU	Calumenin OS=Homo sapiens OX=9606 GN=CALU PE=1 SV=2	37.107	315	26.0568	26.2615	-0.204678	0.867732	Unspecific
O96019	ACL6A_HUMAN	ACTL6A	Actin-like protein 6A OS=Homo sapiens OX=9606 GN=ACTL6A PE=1 SV=1	47.461	429	26.7661	26.5619	0.204172	1.15203	Unspecific	O94805
Q8N6L1	KTAP2_HUMAN	KRTCAP2	Keratinocyte-associated protein 2 OS=Homo sapiens OX=9606 GN=KRTCAP2 PE=1 SV=2	14.679	136	19.8571	19.6532	0.203946	1.15184	Unspecific
P21127	CD11B_HUMAN	CDK11B	Cyclin-dependent kinase 11B OS=Homo sapiens OX=9606 GN=CDK11B PE=1 SV=4	92.62	795	27.0839	27.2874	-0.203595	0.868384	Unspecific	Q9UQ88;Q13882
O00505	IMA4_HUMAN	KPNA3	Importin subunit alpha-4 OS=Homo sapiens OX=9606 GN=KPNA3 PE=1 SV=2	57.811	521	24.2121	24.0086	0.203524	1.15151	Unspecific
Q12906	ILF3_HUMAN	ILF3	Interleukin enhancer-binding factor 3 OS=Homo sapiens OX=9606 GN=ILF3 PE=1 SV=3	95.338	894	24.1154	24.3188	-0.203421	0.868489	Unspecific
P62241	RS8_HUMAN	RPS8	40S ribosomal protein S8 OS=Homo sapiens OX=9606 GN=RPS8 PE=1 SV=2	24.205	208	27.4431	27.6462	-0.203073	0.868698	Unspecific
Q8WU90	ZC3HF_HUMAN	ZC3H15	Zinc finger CCCH domain-containing protein 15 OS=Homo sapiens OX=9606 GN=ZC3H15 PE=1 SV=1	48.602	426	23.4609	23.6636	-0.202731	0.868904	Unspecific
Q8NHQ9	DDX55_HUMAN	DDX55	ATP-dependent RNA helicase DDX55 OS=Homo sapiens OX=9606 GN=DDX55 PE=1 SV=3	68.547	600	26.0191	25.8165	0.202544	1.15073	Unspecific
Q9NS69	TOM22_HUMAN	TOMM22	Mitochondrial import receptor subunit TOM22 homolog OS=Homo sapiens OX=9606 GN=TOMM22 PE=1 SV=3	15.522	142	23.6956	23.4936	0.20199	1.15028	Unspecific
Q9Y230	RUVB2_HUMAN	RUVBL2	RuvB-like 2 OS=Homo sapiens OX=9606 GN=RUVBL2 PE=1 SV=3	51.157	463	27.813	28.0138	-0.200774	0.870083	Unspecific
P61626	LYSC_HUMAN	LYZ	Lysozyme C OS=Homo sapiens OX=9606 GN=LYZ PE=1 SV=1	16.537	148	23.5525	23.7518	-0.199343	0.870947	Unspecific
Q9BVS4	RIOK2_HUMAN	RIOK2	Serine/threonine-protein kinase RIO2 OS=Homo sapiens OX=9606 GN=RIOK2 PE=1 SV=2	63.283	552	24.0696	23.8708	0.198769	1.14772	Unspecific
O60264	SMCA5_HUMAN	SMARCA5	SWI/SNF-related matrix-associated actin-dependent regulator of chromatin subfamily A member 5 OS=Homo sapiens OX=9606 GN=SMARCA5 PE=1 SV=1	121.905	1052	24.6429	24.4444	0.198534	1.14753	Unspecific
P51571	SSRD_HUMAN	SSR4	Translocon-associated protein subunit delta OS=Homo sapiens OX=9606 GN=SSR4 PE=1 SV=1	18.999	173	24.1263	23.9281	0.198148	1.14722	Unspecific
Q6NZY4	ZCHC8_HUMAN	ZCCHC8	Zinc finger CCHC domain-containing protein 8 OS=Homo sapiens OX=9606 GN=ZCCHC8 PE=1 SV=2	78.577	707	21.2854	21.4833	-0.197868	0.871838	Unspecific
P68371	TBB4B_HUMAN	TUBB4B	Tubulin beta-4B chain OS=Homo sapiens OX=9606 GN=TUBB4B PE=1 SV=1	49.831	445	28.9662	28.7688	0.197475	1.14669	Unspecific	Q3ZCM7
O95478	NSA2_HUMAN	NSA2	Ribosome biogenesis protein NSA2 homolog OS=Homo sapiens OX=9606 GN=NSA2 PE=1 SV=1	30.065	260	26.37	26.5669	-0.196953	0.872391	Unspecific
P62899	RL31_HUMAN	RPL31	60S ribosomal protein L31 OS=Homo sapiens OX=9606 GN=RPL31 PE=1 SV=1	14.463	125	30.4712	30.6637	-0.192439	0.875125	Unspecific
Q9NPJ6	MED4_HUMAN	MED4	Mediator of RNA polymerase II transcription subunit 4 OS=Homo sapiens OX=9606 GN=MED4 PE=1 SV=1	29.745	270	23.0735	22.8811	0.192388	1.14265	Unspecific
P46777	RL5_HUMAN	RPL5	60S ribosomal protein L5 OS=Homo sapiens OX=9606 GN=RPL5 PE=1 SV=3	34.363	297	22.7281	22.5363	0.191779	1.14217	Unspecific
P61326	MGN_HUMAN	MAGOH	Protein mago nashi homolog OS=Homo sapiens OX=9606 GN=MAGOH PE=1 SV=1	17.164	146	24.6861	24.8773	-0.191235	0.875856	Unspecific	Q96A72
Q15061	WDR43_HUMAN	WDR43	WD repeat-containing protein 43 OS=Homo sapiens OX=9606 GN=WDR43 PE=1 SV=3	74.891	677	23.0462	23.2361	-0.189844	0.8767	Unspecific
P61129	ZC3H6_HUMAN	ZC3H6	Zinc finger CCCH domain-containing protein 6 OS=Homo sapiens OX=9606 GN=ZC3H6 PE=1 SV=2	131.67	1189	22.7865	22.9762	-0.189706	0.876785	Unspecific
Q9H089	LSG1_HUMAN	LSG1	Large subunit GTPase 1 homolog OS=Homo sapiens OX=9606 GN=LSG1 PE=1 SV=2	75.225	658	24.4777	24.667	-0.189322	0.877018	Unspecific
P17844	DDX5_HUMAN	DDX5	Probable ATP-dependent RNA helicase DDX5 OS=Homo sapiens OX=9606 GN=DDX5 PE=1 SV=1	69.148	614	26.9503	27.1373	-0.187043	0.878404	Unspecific
Q14331	FRG1_HUMAN	FRG1	Protein FRG1 OS=Homo sapiens OX=9606 GN=FRG1 PE=1 SV=1	29.172	258	25.4543	25.2674	0.186923	1.13833	Unspecific
P06753	TPM3_HUMAN	TPM3	Tropomyosin alpha-3 chain OS=Homo sapiens OX=9606 GN=TPM3 PE=1 SV=2	32.95	285	23.8862	24.0719	-0.185708	0.879217	Unspecific	P67936;P09493;P07951
O43172	PRP4_HUMAN	PRPF4	U4/U6 small nuclear ribonucleoprotein Prp4 OS=Homo sapiens OX=9606 GN=PRPF4 PE=1 SV=2	58.449	522	29.9303	29.7447	0.185624	1.13731	Unspecific
P27635	RL10_HUMAN	RPL10	60S ribosomal protein L10 OS=Homo sapiens OX=9606 GN=RPL10 PE=1 SV=5	24.577	214	27.8965	28.0812	-0.184727	0.879815	Unspecific	Q96L21
Q8IY37	DHX37_HUMAN	DHX37	Probable ATP-dependent RNA helicase DHX37 OS=Homo sapiens OX=9606 GN=DHX37 PE=1 SV=1	129.545	1157	26.8463	26.6615	0.184724	1.1366	Unspecific
Q03701	CEBPZ_HUMAN	CEBPZ	CCAAT/enhancer-binding protein zeta OS=Homo sapiens OX=9606 GN=CEBPZ PE=1 SV=3	120.974	1054	26.9237	27.1068	-0.183137	0.880786	Unspecific
P05388	RLA0_HUMAN	RPLP0	60S acidic ribosomal protein P0 OS=Homo sapiens OX=9606 GN=RPLP0 PE=1 SV=1	34.274	317	25.6109	25.7919	-0.18095	0.882122	Unspecific	Q8NHW5
Q15014	MO4L2_HUMAN	MORF4L2	Mortality factor 4-like protein 2 OS=Homo sapiens OX=9606 GN=MORF4L2 PE=1 SV=1	32.308	288	22.5665	22.7466	-0.180057	0.882668	Unspecific	Q9UBU8
Q9NZM4	BICRA_HUMAN	BICRA	BRD4-interacting chromatin-remodeling complex-associated protein OS=Homo sapiens OX=9606 GN=BICRA PE=1 SV=2	158.49	1560	25.5917	25.7709	-0.179152	0.883222	Unspecific
P52907	CAZA1_HUMAN	CAPZA1	F-actin-capping protein subunit alpha-1 OS=Homo sapiens OX=9606 GN=CAPZA1 PE=1 SV=3	32.923	286	23.5915	23.7701	-0.178624	0.883545	Unspecific	P47755
Q96HS1	PGAM5_HUMAN	PGAM5	Serine/threonine-protein phosphatase PGAM5, mitochondrial OS=Homo sapiens OX=9606 GN=PGAM5 PE=1 SV=2	32.004	289	24.0499	23.8726	0.177347	1.1308	Unspecific
Q9BVI4	NOC4L_HUMAN	NOC4L	Nucleolar complex protein 4 homolog OS=Homo sapiens OX=9606 GN=NOC4L PE=1 SV=1	58.468	516	26.2942	26.117	0.177235	1.13071	Unspecific
Q9H0H5	RGAP1_HUMAN	RACGAP1	Rac GTPase-activating protein 1 OS=Homo sapiens OX=9606 GN=RACGAP1 PE=1 SV=1	71.027	632	21.7826	21.6065	0.176042	1.12978	Unspecific
P78362	SRPK2_HUMAN	SRPK2	SRSF protein kinase 2 OS=Homo sapiens OX=9606 GN=SRPK2 PE=1 SV=3	77.527	688	25.3815	25.557	-0.175492	0.885465	Unspecific
P51570	GALK1_HUMAN	GALK1	Galactokinase OS=Homo sapiens OX=9606 GN=GALK1 PE=1 SV=1	42.272	392	22.1171	21.9444	0.172798	1.12724	Unspecific
P00338	LDHA_HUMAN	LDHA	L-lactate dehydrogenase A chain OS=Homo sapiens OX=9606 GN=LDHA PE=1 SV=2	36.689	332	21.7786	21.6074	0.171219	1.12601	Unspecific
O43795	MYO1B_HUMAN	MYO1B	Unconventional myosin-Ib OS=Homo sapiens OX=9606 GN=MYO1B PE=1 SV=3	131.985	1136	20.0861	20.2573	-0.171173	0.88812	Unspecific
Q92820	GGH_HUMAN	GGH	Gamma-glutamyl hydrolase OS=Homo sapiens OX=9606 GN=GGH PE=1 SV=2	35.964	318	21.4317	21.6026	-0.170933	0.888268	Unspecific
Q08J23	NSUN2_HUMAN	NSUN2	RNA cytosine C(5)-methyltransferase NSUN2 OS=Homo sapiens OX=9606 GN=NSUN2 PE=1 SV=2	86.471	767	24.9472	24.7782	0.169011	1.12429	Unspecific
A2A3N6	PIPSL_HUMAN	PIPSL	Putative PIP5K1A and PSMD4-like protein OS=Homo sapiens OX=9606 GN=PIPSL PE=5 SV=1	95.048	862	22.1423	21.9734	0.168897	1.1242	Unspecific	P55036;Q99755
P61964	WDR5_HUMAN	WDR5	WD repeat-containing protein 5 OS=Homo sapiens OX=9606 GN=WDR5 PE=1 SV=1	36.588	334	24.0889	24.257	-0.168091	0.890019	Unspecific
Q8N5N7	RM50_HUMAN	MRPL50	39S ribosomal protein L50, mitochondrial OS=Homo sapiens OX=9606 GN=MRPL50 PE=1 SV=2	18.325	158	23.3684	23.5337	-0.165344	0.891716	Unspecific
P62829	RL23_HUMAN	RPL23	60S ribosomal protein L23 OS=Homo sapiens OX=9606 GN=RPL23 PE=1 SV=1	14.865	140	28.4769	28.6413	-0.164422	0.892286	Unspecific
Q9GZR7	DDX24_HUMAN	DDX24	ATP-dependent RNA helicase DDX24 OS=Homo sapiens OX=9606 GN=DDX24 PE=1 SV=1	96.332	859	25.0529	24.8902	0.162736	1.11941	Unspecific
O43447	PPIH_HUMAN	PPIH	Peptidyl-prolyl cis-trans isomerase H OS=Homo sapiens OX=9606 GN=PPIH PE=1 SV=1	19.208	177	27.3955	27.5581	-0.162579	0.893426	Unspecific
P40429	RL13A_HUMAN	RPL13A	60S ribosomal protein L13a OS=Homo sapiens OX=9606 GN=RPL13A PE=1 SV=2	23.577	203	23.1792	23.0171	0.162065	1.11889	Unspecific	Q6NVV1
P49207	RL34_HUMAN	RPL34	60S ribosomal protein L34 OS=Homo sapiens OX=9606 GN=RPL34 PE=1 SV=3	13.293	117	22.4076	22.5696	-0.162029	0.893767	Unspecific
P15880	RS2_HUMAN	RPS2	40S ribosomal protein S2 OS=Homo sapiens OX=9606 GN=RPS2 PE=1 SV=2	31.324	293	27.6197	27.7807	-0.161013	0.894397	Unspecific
O43684	BUB3_HUMAN	BUB3	Mitotic checkpoint protein BUB3 OS=Homo sapiens OX=9606 GN=BUB3 PE=1 SV=1	37.155	328	22.7416	22.9016	-0.159975	0.89504	Unspecific
P67812	SC11A_HUMAN	SEC11A	Signal peptidase complex catalytic subunit SEC11A OS=Homo sapiens OX=9606 GN=SEC11A PE=1 SV=1	20.625	179	19.9659	19.8067	0.159182	1.11665	Unspecific
P82650	RT22_HUMAN	MRPS22	28S ribosomal protein S22, mitochondrial OS=Homo sapiens OX=9606 GN=MRPS22 PE=1 SV=1	41.28	360	22.5266	22.6834	-0.156759	0.897038	Unspecific
P68104	EF1A1_HUMAN	EEF1A1	Elongation factor 1-alpha 1 OS=Homo sapiens OX=9606 GN=EEF1A1 PE=1 SV=1	50.141	462	26.7317	26.5751	0.156628	1.11468	Unspecific	Q5VTE0;Q05639
P11171	EPB41_HUMAN	EPB41	Protein 4.1 OS=Homo sapiens OX=9606 GN=EPB41 PE=1 SV=4	97.017	864	26.6133	26.4577	0.15563	1.11391	Unspecific
Q9BRR8	GPTC1_HUMAN	GPATCH1	G patch domain-containing protein 1 OS=Homo sapiens OX=9606 GN=GPATCH1 PE=1 SV=1	103.345	931	22.0157	22.1712	-0.15551	0.897815	Unspecific
Q7Z2W4	ZCCHV_HUMAN	ZC3HAV1	Zinc finger CCCH-type antiviral protein 1 OS=Homo sapiens OX=9606 GN=ZC3HAV1 PE=1 SV=3	101.431	902	21.9726	22.1268	-0.154224	0.898616	Unspecific
P18124	RL7_HUMAN	RPL7	60S ribosomal protein L7 OS=Homo sapiens OX=9606 GN=RPL7 PE=1 SV=1	29.226	248	22.4576	22.6118	-0.154211	0.898624	Unspecific
Q9Y5B6	PAXB1_HUMAN	PAXBP1	PAX3- and PAX7-binding protein 1 OS=Homo sapiens OX=9606 GN=PAXBP1 PE=1 SV=2	104.804	917	23.6412	23.4871	0.154051	1.11269	Unspecific
P12268	IMDH2_HUMAN	IMPDH2	Inosine-5'-monophosphate dehydrogenase 2 OS=Homo sapiens OX=9606 GN=IMPDH2 PE=1 SV=2	55.805	514	26.0198	25.8661	0.153708	1.11242	Unspecific	P20839
P31946	1433B_HUMAN	YWHAB	14-3-3 protein beta/alpha OS=Homo sapiens OX=9606 GN=YWHAB PE=1 SV=3	28.082	246	23.0544	23.2072	-0.152826	0.899487	Unspecific
Q9HCM4	E41L5_HUMAN	EPB41L5	Band 4.1-like protein 5 OS=Homo sapiens OX=9606 GN=EPB41L5 PE=1 SV=3	81.856	733	27.6788	27.5268	0.151966	1.11108	Unspecific
P07355	ANXA2_HUMAN	ANXA2	Annexin A2 OS=Homo sapiens OX=9606 GN=ANXA2 PE=1 SV=2	38.604	339	25.3734	25.525	-0.151658	0.900215	Unspecific	A6NMY6
Q5JTH9	RRP12_HUMAN	RRP12	RRP12-like protein OS=Homo sapiens OX=9606 GN=RRP12 PE=1 SV=2	143.702	1297	27.1871	27.0356	0.151479	1.11071	Unspecific
Q8NE71	ABCF1_HUMAN	ABCF1	ATP-binding cassette sub-family F member 1 OS=Homo sapiens OX=9606 GN=ABCF1 PE=1 SV=2	95.926	845	22.0925	21.9422	0.15028	1.10978	Unspecific
Q9BSH4	TACO1_HUMAN	TACO1	Translational activator of cytochrome c oxidase 1 OS=Homo sapiens OX=9606 GN=TACO1 PE=1 SV=1	32.477	297	23.2521	23.4018	-0.149763	0.901399	Unspecific
Q9P258	RCC2_HUMAN	RCC2	Protein RCC2 OS=Homo sapiens OX=9606 GN=RCC2 PE=1 SV=2	56.085	522	22.8353	22.9839	-0.148575	0.902141	Unspecific
O75369	FLNB_HUMAN	FLNB	Filamin-B OS=Homo sapiens OX=9606 GN=FLNB PE=1 SV=2	278.164	2602	19.7498	19.898	-0.148171	0.902394	Unspecific	P21333;Q14315
Q96GM5	SMRD1_HUMAN	SMARCD1	SWI/SNF-related matrix-associated actin-dependent regulator of chromatin subfamily D member 1 OS=Homo sapiens OX=9606 GN=SMARCD1 PE=1 SV=2	58.233	515	25.7965	25.6484	0.148048	1.10807	Unspecific	Q6STE5
P42766	RL35_HUMAN	RPL35	60S ribosomal protein L35 OS=Homo sapiens OX=9606 GN=RPL35 PE=1 SV=2	14.551	123	30.7499	30.8974	-0.147442	0.90285	Unspecific
Q15393	SF3B3_HUMAN	SF3B3	Splicing factor 3B subunit 3 OS=Homo sapiens OX=9606 GN=SF3B3 PE=1 SV=4	135.577	1217	25.8227	25.677	0.145753	1.10631	Unspecific
P68400	CSK21_HUMAN	CSNK2A1	Casein kinase II subunit alpha OS=Homo sapiens OX=9606 GN=CSNK2A1 PE=1 SV=1	45.144	391	25.9788	26.1233	-0.144507	0.904688	Unspecific	Q8NEV1
P84098	RL19_HUMAN	RPL19	60S ribosomal protein L19 OS=Homo sapiens OX=9606 GN=RPL19 PE=1 SV=1	23.466	196	26.2233	26.367	-0.143728	0.905177	Unspecific
Q9UHI8	ATS1_HUMAN	ADAMTS1	A disintegrin and metalloproteinase with thrombospondin motifs 1 OS=Homo sapiens OX=9606 GN=ADAMTS1 PE=1 SV=4	105.358	967	22.9257	23.068	-0.14233	0.906055	Unspecific
P61289	PSME3_HUMAN	PSME3	Proteasome activator complex subunit 3 OS=Homo sapiens OX=9606 GN=PSME3 PE=1 SV=1	29.506	254	23.5065	23.6476	-0.141054	0.906856	Unspecific
Q96GQ7	DDX27_HUMAN	DDX27	Probable ATP-dependent RNA helicase DDX27 OS=Homo sapiens OX=9606 GN=DDX27 PE=1 SV=2	89.835	796	30.7257	30.8665	-0.140772	0.907034	Unspecific
Q9NWT1	PK1IP_HUMAN	PAK1IP1	p21-activated protein kinase-interacting protein 1 OS=Homo sapiens OX=9606 GN=PAK1IP1 PE=1 SV=2	43.964	392	24.1123	23.9729	0.139374	1.10143	Unspecific
P38646	GRP75_HUMAN	HSPA9	Stress-70 protein, mitochondrial OS=Homo sapiens OX=9606 GN=HSPA9 PE=1 SV=2	73.681	679	27.5831	27.4446	0.138465	1.10073	Unspecific
P22087	FBRL_HUMAN	FBL	rRNA 2'-O-methyltransferase fibrillarin OS=Homo sapiens OX=9606 GN=FBL PE=1 SV=2	33.784	321	26.4795	26.615	-0.135503	0.910352	Unspecific
P36873	PP1G_HUMAN	PPP1CC	Serine/threonine-protein phosphatase PP1-gamma catalytic subunit OS=Homo sapiens OX=9606 GN=PPP1CC PE=1 SV=1	36.984	323	28.0505	27.9154	0.135149	1.09821	Unspecific
Q93009	UBP7_HUMAN	USP7	Ubiquitin carboxyl-terminal hydrolase 7 OS=Homo sapiens OX=9606 GN=USP7 PE=1 SV=2	128.302	1102	22.845	22.7102	0.134829	1.09796	Unspecific
Q15269	PWP2_HUMAN	PWP2	Periodic tryptophan protein 2 homolog OS=Homo sapiens OX=9606 GN=PWP2 PE=1 SV=2	102.452	919	21.9605	21.8301	0.130366	1.09457	Unspecific
Q13885	TBB2A_HUMAN	TUBB2A	Tubulin beta-2A chain OS=Homo sapiens OX=9606 GN=TUBB2A PE=1 SV=1	49.907	445	23.5631	23.4334	0.129749	1.0941	Unspecific
Q9Y5K5	UCHL5_HUMAN	UCHL5	Ubiquitin carboxyl-terminal hydrolase isozyme L5 OS=Homo sapiens OX=9606 GN=UCHL5 PE=1 SV=3	37.607	329	24.2642	24.135	0.1292	1.09369	Unspecific
Q9BQ67	GRWD1_HUMAN	GRWD1	Glutamate-rich WD repeat-containing protein 1 OS=Homo sapiens OX=9606 GN=GRWD1 PE=1 SV=1	49.419	446	30.0223	30.1509	-0.128515	0.914772	Unspecific
Q07021	C1QBP_HUMAN	C1QBP	Complement component 1 Q subcomponent-binding protein, mitochondrial OS=Homo sapiens OX=9606 GN=C1QBP PE=1 SV=1	31.362	282	28.5145	28.6429	-0.128353	0.914875	Unspecific
Q7L0Y3	TM10C_HUMAN	TRMT10C	tRNA methyltransferase 10 homolog C OS=Homo sapiens OX=9606 GN=TRMT10C PE=1 SV=2	47.347	403	26.8383	26.9665	-0.128194	0.914976	Unspecific
Q9BSC4	NOL10_HUMAN	NOL10	Nucleolar protein 10 OS=Homo sapiens OX=9606 GN=NOL10 PE=1 SV=1	80.302	688	23.4241	23.552	-0.127975	0.915115	Unspecific
P24666	PPAC_HUMAN	ACP1	Low molecular weight phosphotyrosine protein phosphatase OS=Homo sapiens OX=9606 GN=ACP1 PE=1 SV=3	18.042	158	22.9081	23.0354	-0.127291	0.915549	Unspecific
Q9NV31	IMP3_HUMAN	IMP3	U3 small nucleolar ribonucleoprotein protein IMP3 OS=Homo sapiens OX=9606 GN=IMP3 PE=1 SV=1	21.85	184	28.7084	28.8349	-0.126575	0.916004	Unspecific
Q92922	SMRC1_HUMAN	SMARCC1	SWI/SNF complex subunit SMARCC1 OS=Homo sapiens OX=9606 GN=SMARCC1 PE=1 SV=3	122.867	1105	26.8046	26.679	0.125688	1.09103	Unspecific
Q9Y314	NOSIP_HUMAN	NOSIP	Nitric oxide synthase-interacting protein OS=Homo sapiens OX=9606 GN=NOSIP PE=1 SV=1	33.172	301	21.1921	21.067	0.125156	1.09063	Unspecific
O95400	CD2B2_HUMAN	CD2BP2	CD2 antigen cytoplasmic tail-binding protein 2 OS=Homo sapiens OX=9606 GN=CD2BP2 PE=1 SV=1	37.646	341	22.216	22.3411	-0.125131	0.916921	Unspecific
Q9HCS7	SYF1_HUMAN	XAB2	Pre-mRNA-splicing factor SYF1 OS=Homo sapiens OX=9606 GN=XAB2 PE=1 SV=2	100.01	855	22.5577	22.6827	-0.125011	0.916997	Unspecific
Q8WUB8	PHF10_HUMAN	PHF10	PHD finger protein 10 OS=Homo sapiens OX=9606 GN=PHF10 PE=1 SV=3	56.051	498	20.5789	20.7013	-0.122311	0.918715	Unspecific
P30048	PRDX3_HUMAN	PRDX3	Thioredoxin-dependent peroxide reductase, mitochondrial OS=Homo sapiens OX=9606 GN=PRDX3 PE=1 SV=3	27.693	256	23.8949	24.017	-0.122136	0.918827	Unspecific
P28370	SMCA1_HUMAN	SMARCA1	Probable global transcription activator SNF2L1 OS=Homo sapiens OX=9606 GN=SMARCA1 PE=1 SV=2	122.605	1054	21.3652	21.2435	0.121694	1.08801	Unspecific
P00492	HPRT_HUMAN	HPRT1	Hypoxanthine-guanine phosphoribosyltransferase OS=Homo sapiens OX=9606 GN=HPRT1 PE=1 SV=2	24.579	218	23.1071	22.9856	0.12149	1.08786	Unspecific
Q92552	RT27_HUMAN	MRPS27	28S ribosomal protein S27, mitochondrial OS=Homo sapiens OX=9606 GN=MRPS27 PE=1 SV=3	47.611	414	23.61	23.4889	0.121122	1.08758	Unspecific
Q969X6	UTP4_HUMAN	UTP4	U3 small nucleolar RNA-associated protein 4 homolog OS=Homo sapiens OX=9606 GN=UTP4 PE=1 SV=1	76.89	686	23.6256	23.7449	-0.119331	0.920615	Unspecific
O43583	DENR_HUMAN	DENR	Density-regulated protein OS=Homo sapiens OX=9606 GN=DENR PE=1 SV=2	22.092	198	21.9594	22.0781	-0.118631	0.921062	Unspecific
Q9UHB9	SRP68_HUMAN	SRP68	Signal recognition particle subunit SRP68 OS=Homo sapiens OX=9606 GN=SRP68 PE=1 SV=2	70.73	627	23.2859	23.1677	0.118201	1.08538	Unspecific
Q96GC5	RM48_HUMAN	MRPL48	39S ribosomal protein L48, mitochondrial OS=Homo sapiens OX=9606 GN=MRPL48 PE=1 SV=2	23.935	212	25.3261	25.4421	-0.115973	0.92276	Unspecific
P11021	BIP_HUMAN	HSPA5	Endoplasmic reticulum chaperone BiP OS=Homo sapiens OX=9606 GN=HSPA5 PE=1 SV=2	72.333	654	27.8509	27.9665	-0.115569	0.923018	Unspecific
P13489	RINI_HUMAN	RNH1	Ribonuclease inhibitor OS=Homo sapiens OX=9606 GN=RNH1 PE=1 SV=2	49.973	461	22.933	22.8175	0.115533	1.08338	Unspecific
P62258	1433E_HUMAN	YWHAE	14-3-3 protein epsilon OS=Homo sapiens OX=9606 GN=YWHAE PE=1 SV=1	29.174	255	26.3391	26.4546	-0.115505	0.923059	Unspecific	Q04917;P31947
O95639	CPSF4_HUMAN	CPSF4	Cleavage and polyadenylation specificity factor subunit 4 OS=Homo sapiens OX=9606 GN=CPSF4 PE=1 SV=1	30.255	269	25.3386	25.4538	-0.115166	0.923276	Unspecific
Q02543	RL18A_HUMAN	RPL18A	60S ribosomal protein L18a OS=Homo sapiens OX=9606 GN=RPL18A PE=1 SV=2	20.762	176	23.2755	23.39	-0.114406	0.923763	Unspecific
O76094	SRP72_HUMAN	SRP72	Signal recognition particle subunit SRP72 OS=Homo sapiens OX=9606 GN=SRP72 PE=1 SV=3	74.606	671	26.2242	26.1099	0.11428	1.08243	Unspecific
O43913	ORC5_HUMAN	ORC5	Origin recognition complex subunit 5 OS=Homo sapiens OX=9606 GN=ORC5 PE=1 SV=1	50.283	435	19.9401	20.0535	-0.113411	0.9244	Unspecific
P55209	NP1L1_HUMAN	NAP1L1	Nucleosome assembly protein 1-like 1 OS=Homo sapiens OX=9606 GN=NAP1L1 PE=1 SV=1	45.374	391	25.9088	26.0221	-0.113367	0.924428	Unspecific
P61353	RL27_HUMAN	RPL27	60S ribosomal protein L27 OS=Homo sapiens OX=9606 GN=RPL27 PE=1 SV=2	15.798	136	26.7091	26.8215	-0.112409	0.925042	Unspecific
P35249	RFC4_HUMAN	RFC4	Replication factor C subunit 4 OS=Homo sapiens OX=9606 GN=RFC4 PE=1 SV=2	39.682	363	25.3211	25.2088	0.112326	1.08097	Unspecific
O15381	NVL_HUMAN	NVL	Nuclear valosin-containing protein-like OS=Homo sapiens OX=9606 GN=NVL PE=1 SV=1	95.051	856	20.8937	21.0057	-0.112077	0.925255	Unspecific
Q13547	HDAC1_HUMAN	HDAC1	Histone deacetylase 1 OS=Homo sapiens OX=9606 GN=HDAC1 PE=1 SV=1	55.103	482	23.5777	23.4666	0.111105	1.08006	Unspecific
Q16560	U1SBP_HUMAN	SNRNP35	U11/U12 small nuclear ribonucleoprotein 35 kDa protein OS=Homo sapiens OX=9606 GN=SNRNP35 PE=1 SV=1	29.45	246	20.1476	20.2573	-0.109738	0.926756	Unspecific
P62753	RS6_HUMAN	RPS6	40S ribosomal protein S6 OS=Homo sapiens OX=9606 GN=RPS6 PE=1 SV=1	28.681	249	28.2563	28.3647	-0.108361	0.927641	Unspecific
P10809	CH60_HUMAN	HSPD1	60 kDa heat shock protein, mitochondrial OS=Homo sapiens OX=9606 GN=HSPD1 PE=1 SV=2	61.055	573	26.1202	26.228	-0.107798	0.928003	Unspecific
Q15024	EXOS7_HUMAN	EXOSC7	Exosome complex component RRP42 OS=Homo sapiens OX=9606 GN=EXOSC7 PE=1 SV=3	31.821	291	24.2431	24.3492	-0.106079	0.92911	Unspecific
P06493	CDK1_HUMAN	CDK1	Cyclin-dependent kinase 1 OS=Homo sapiens OX=9606 GN=CDK1 PE=1 SV=3	34.095	297	21.1522	21.0471	0.105124	1.07559	Unspecific
P0DP25	CALM3_HUMAN	CALM3	Calmodulin-3 OS=Homo sapiens OX=9606 GN=CALM3 PE=1 SV=1	16.838	149	23.7769	23.6724	0.10447	1.0751	Unspecific	P0DP24;P0DP23
P78316	NOP14_HUMAN	NOP14	Nucleolar protein 14 OS=Homo sapiens OX=9606 GN=NOP14 PE=1 SV=3	97.668	857	27.2281	27.1247	0.103369	1.07428	Unspecific
Q14137	BOP1_HUMAN	BOP1	Ribosome biogenesis protein BOP1 OS=Homo sapiens OX=9606 GN=BOP1 PE=1 SV=2	83.63	746	26.9052	27.0074	-0.102242	0.931584	Unspecific
Q96CB9	NSUN4_HUMAN	NSUN4	5-methylcytosine rRNA methyltransferase NSUN4 OS=Homo sapiens OX=9606 GN=NSUN4 PE=1 SV=2	43.089	384	23.7862	23.684	0.102167	1.07338	Unspecific
Q8WY36	BBX_HUMAN	BBX	HMG box transcription factor BBX OS=Homo sapiens OX=9606 GN=BBX PE=1 SV=1	105.13	941	24.5666	24.4657	0.100934	1.07247	Unspecific
Q13610	PWP1_HUMAN	PWP1	Periodic tryptophan protein 1 homolog OS=Homo sapiens OX=9606 GN=PWP1 PE=1 SV=1	55.828	501	28.093	28.1939	-0.100849	0.932484	Unspecific
O00268	TAF4_HUMAN	TAF4	Transcription initiation factor TFIID subunit 4 OS=Homo sapiens OX=9606 GN=TAF4 PE=1 SV=2	110.114	1085	28.6542	28.7545	-0.100285	0.932849	Unspecific
Q96DI7	SNR40_HUMAN	SNRNP40	U5 small nuclear ribonucleoprotein 40 kDa protein OS=Homo sapiens OX=9606 GN=SNRNP40 PE=1 SV=1	39.311	357	24.6521	24.7516	-0.0995795	0.933305	Unspecific
Q9BSM1	PCGF1_HUMAN	PCGF1	Polycomb group RING finger protein 1 OS=Homo sapiens OX=9606 GN=PCGF1 PE=1 SV=2	30.346	259	22.979	23.0771	-0.0980784	0.934277	Unspecific
P47813	IF1AX_HUMAN	EIF1AX	Eukaryotic translation initiation factor 1A, X-chromosomal OS=Homo sapiens OX=9606 GN=EIF1AX PE=1 SV=2	16.46	144	24.772	24.8687	-0.0966928	0.935174	Unspecific	O14602
P46781	RS9_HUMAN	RPS9	40S ribosomal protein S9 OS=Homo sapiens OX=9606 GN=RPS9 PE=1 SV=3	22.591	194	27.9384	28.0347	-0.0962714	0.935448	Unspecific
P62847	RS24_HUMAN	RPS24	40S ribosomal protein S24 OS=Homo sapiens OX=9606 GN=RPS24 PE=1 SV=1	15.423	133	29.9724	30.0686	-0.0961535	0.935524	Unspecific
Q92665	RT31_HUMAN	MRPS31	28S ribosomal protein S31, mitochondrial OS=Homo sapiens OX=9606 GN=MRPS31 PE=1 SV=3	45.318	395	20.7464	20.8408	-0.0943728	0.936679	Unspecific
Q96EY1	DNJA3_HUMAN	DNAJA3	DnaJ homolog subfamily A member 3, mitochondrial OS=Homo sapiens OX=9606 GN=DNAJA3 PE=1 SV=2	52.489	480	24.8278	24.7351	0.0926864	1.06635	Unspecific
Q9Y5T5	UBP16_HUMAN	USP16	Ubiquitin carboxyl-terminal hydrolase 16 OS=Homo sapiens OX=9606 GN=USP16 PE=1 SV=1	93.57	823	24.0523	24.1442	-0.0919634	0.938245	Unspecific
Q9H8H2	DDX31_HUMAN	DDX31	Probable ATP-dependent RNA helicase DDX31 OS=Homo sapiens OX=9606 GN=DDX31 PE=1 SV=2	94.087	851	22.1302	22.0392	0.0910324	1.06513	Unspecific
Q99878	H2A1J_HUMAN	H2AC14	Histone H2A type 1-J OS=Homo sapiens OX=9606 GN=H2AC14 PE=1 SV=3	13.936	128	29.4536	29.5437	-0.0901163	0.939447	Unspecific	Q96KK5;Q9BTM1;Q16777;Q93077;Q7L7L0;Q6FI13;P20671;P0C0S8;P04908
P49759	CLK1_HUMAN	CLK1	Dual specificity protein kinase CLK1 OS=Homo sapiens OX=9606 GN=CLK1 PE=1 SV=2	57.291	484	23.1694	23.0794	0.0900592	1.06441	Unspecific	Q9HAZ1
Q99575	POP1_HUMAN	POP1	Ribonucleases P/MRP protein subunit POP1 OS=Homo sapiens OX=9606 GN=POP1 PE=1 SV=2	114.709	1024	24.3667	24.4564	-0.0897834	0.939664	Unspecific
P36405	ARL3_HUMAN	ARL3	ADP-ribosylation factor-like protein 3 OS=Homo sapiens OX=9606 GN=ARL3 PE=1 SV=2	20.456	182	21.7322	21.8219	-0.0897096	0.939712	Unspecific
Q8NDT2	RB15B_HUMAN	RBM15B	Putative RNA-binding protein 15B OS=Homo sapiens OX=9606 GN=RBM15B PE=1 SV=3	97.205	890	22.371	22.4602	-0.0891594	0.94007	Unspecific
P36542	ATPG_HUMAN	ATP5F1C	ATP synthase subunit gamma, mitochondrial OS=Homo sapiens OX=9606 GN=ATP5F1C PE=1 SV=1	32.996	298	25.6234	25.5345	0.0889847	1.06362	Unspecific
Q9BVK8	TM147_HUMAN	TMEM147	BOS complex subunit TMEM147 OS=Homo sapiens OX=9606 GN=TMEM147 PE=1 SV=1	25.261	224	20.6779	20.5889	0.0889584	1.0636	Unspecific
Q07020	RL18_HUMAN	RPL18	60S ribosomal protein L18 OS=Homo sapiens OX=9606 GN=RPL18 PE=1 SV=2	21.634	188	24.1633	24.2519	-0.0886007	0.940434	Unspecific
P59780	AP3S2_HUMAN	AP3S2	AP-3 complex subunit sigma-2 OS=Homo sapiens OX=9606 GN=AP3S2 PE=2 SV=1	22.017	193	22.6242	22.5364	0.0877279	1.0627	Unspecific
Q9NSI2	SLX9_HUMAN	SLX9	Ribosome biogenesis protein SLX9 homolog OS=Homo sapiens OX=9606 GN=SLX9 PE=1 SV=2	25.456	230	22.0802	21.9929	0.0872473	1.06234	Unspecific
P52292	IMA1_HUMAN	KPNA2	Importin subunit alpha-1 OS=Homo sapiens OX=9606 GN=KPNA2 PE=1 SV=1	57.862	529	27.4262	27.5116	-0.0854145	0.942514	Unspecific
Q15185	TEBP_HUMAN	PTGES3	Prostaglandin E synthase 3 OS=Homo sapiens OX=9606 GN=PTGES3 PE=1 SV=1	18.697	160	22.4473	22.532	-0.0846748	0.942997	Unspecific
Q15293	RCN1_HUMAN	RCN1	Reticulocalbin-1 OS=Homo sapiens OX=9606 GN=RCN1 PE=1 SV=1	38.89	331	23.5452	23.6298	-0.084569	0.943066	Unspecific
Q15544	TAF11_HUMAN	TAF11	Transcription initiation factor TFIID subunit 11 OS=Homo sapiens OX=9606 GN=TAF11 PE=1 SV=1	23.307	211	26.6469	26.5625	0.0844147	1.06026	Unspecific
P06748	NPM_HUMAN	NPM1	Nucleophosmin OS=Homo sapiens OX=9606 GN=NPM1 PE=1 SV=2	32.575	294	28.335	28.2516	0.0834074	1.05952	Unspecific
Q9HD33	RM47_HUMAN	MRPL47	39S ribosomal protein L47, mitochondrial OS=Homo sapiens OX=9606 GN=MRPL47 PE=1 SV=2	29.45	250	23.7174	23.7959	-0.0784704	0.947061	Unspecific
P49411	EFTU_HUMAN	TUFM	Elongation factor Tu, mitochondrial OS=Homo sapiens OX=9606 GN=TUFM PE=1 SV=3	49.875	455	27.9526	27.8757	0.0768798	1.05473	Unspecific
Q9Y3B7	RM11_HUMAN	MRPL11	39S ribosomal protein L11, mitochondrial OS=Homo sapiens OX=9606 GN=MRPL11 PE=1 SV=1	20.683	192	22.1405	22.0645	0.0759514	1.05406	Unspecific
P11802	CDK4_HUMAN	CDK4	Cyclin-dependent kinase 4 OS=Homo sapiens OX=9606 GN=CDK4 PE=1 SV=2	33.73	303	22.8656	22.7919	0.07364	1.05237	Unspecific
Q96TA2	YMEL1_HUMAN	YME1L1	ATP-dependent zinc metalloprotease YME1L1 OS=Homo sapiens OX=9606 GN=YME1L1 PE=1 SV=2	86.455	773	24.1535	24.0807	0.0727763	1.05174	Unspecific
Q92572	AP3S1_HUMAN	AP3S1	AP-3 complex subunit sigma-1 OS=Homo sapiens OX=9606 GN=AP3S1 PE=1 SV=1	21.732	193	26.2284	26.1563	0.0720336	1.0512	Unspecific
P46779	RL28_HUMAN	RPL28	60S ribosomal protein L28 OS=Homo sapiens OX=9606 GN=RPL28 PE=1 SV=3	15.748	137	25.8153	25.886	-0.0707581	0.952138	Unspecific
P07237	PDIA1_HUMAN	P4HB	Protein disulfide-isomerase OS=Homo sapiens OX=9606 GN=P4HB PE=1 SV=3	57.116	508	23.1768	23.2467	-0.0698205	0.952757	Unspecific
O75643	U520_HUMAN	SNRNP200	U5 small nuclear ribonucleoprotein 200 kDa helicase OS=Homo sapiens OX=9606 GN=SNRNP200 PE=1 SV=2	244.508	2136	25.6171	25.5482	0.0688399	1.04887	Unspecific
O94813	SLIT2_HUMAN	SLIT2	Slit homolog 2 protein OS=Homo sapiens OX=9606 GN=SLIT2 PE=1 SV=1	169.87	1529	28.889	28.8222	0.0668516	1.04743	Unspecific	O75093
Q09161	NCBP1_HUMAN	NCBP1	Nuclear cap-binding protein subunit 1 OS=Homo sapiens OX=9606 GN=NCBP1 PE=1 SV=1	91.839	790	24.4682	24.4022	0.0660076	1.04682	Unspecific
Q9UNF1	MAGD2_HUMAN	MAGED2	Melanoma-associated antigen D2 OS=Homo sapiens OX=9606 GN=MAGED2 PE=1 SV=2	64.954	606	23.9656	24.0303	-0.0646663	0.956166	Unspecific	Q9Y5V3
O60508	PRP17_HUMAN	CDC40	Pre-mRNA-processing factor 17 OS=Homo sapiens OX=9606 GN=CDC40 PE=1 SV=1	65.521	579	22.4485	22.5129	-0.0643802	0.956356	Unspecific
P63104	1433Z_HUMAN	YWHAZ	14-3-3 protein zeta/delta OS=Homo sapiens OX=9606 GN=YWHAZ PE=1 SV=1	27.745	245	25.0314	24.9673	0.0640883	1.04542	Unspecific
Q92750	TAF4B_HUMAN	TAF4B	Transcription initiation factor TFIID subunit 4B OS=Homo sapiens OX=9606 GN=TAF4B PE=1 SV=2	91.091	862	23.8896	23.8262	0.0633837	1.04491	Unspecific
P82933	RT09_HUMAN	MRPS9	28S ribosomal protein S9, mitochondrial OS=Homo sapiens OX=9606 GN=MRPS9 PE=1 SV=2	45.835	396	20.7285	20.6653	0.0632344	1.04481	Unspecific
Q49A26	GLYR1_HUMAN	GLYR1	Cytokine-like nuclear factor N-PAC OS=Homo sapiens OX=9606 GN=GLYR1 PE=1 SV=4	60.547	553	25.4592	25.3978	0.0614617	1.04352	Unspecific
P62861	RS30_HUMAN	FAU	FAU ubiquitin-like and ribosomal protein S30 OS=Homo sapiens OX=9606 GN=FAU PE=1 SV=2	14.39	133	30.9254	30.8642	0.0611299	1.04328	Unspecific
P62244	RS15A_HUMAN	RPS15A	40S ribosomal protein S15a OS=Homo sapiens OX=9606 GN=RPS15A PE=1 SV=2	14.84	130	26.8815	26.9413	-0.0598876	0.959339	Unspecific
P25398	RS12_HUMAN	RPS12	40S ribosomal protein S12 OS=Homo sapiens OX=9606 GN=RPS12 PE=1 SV=3	14.515	132	25.9938	26.0535	-0.0596992	0.959464	Unspecific
Q9NUL7	DDX28_HUMAN	DDX28	Probable ATP-dependent RNA helicase DDX28 OS=Homo sapiens OX=9606 GN=DDX28 PE=1 SV=2	59.581	540	23.5401	23.599	-0.0588653	0.960019	Unspecific
Q9BZJ0	CRNL1_HUMAN	CRNKL1	Crooked neck-like protein 1 OS=Homo sapiens OX=9606 GN=CRNKL1 PE=1 SV=4	100.452	848	24.2329	24.1763	0.0566333	1.04004	Unspecific
P62195	PRS8_HUMAN	PSMC5	26S proteasome regulatory subunit 8 OS=Homo sapiens OX=9606 GN=PSMC5 PE=1 SV=1	45.626	406	20.4365	20.3803	0.0562896	1.03979	Unspecific
Q9H7B2	RPF2_HUMAN	RPF2	Ribosome production factor 2 homolog OS=Homo sapiens OX=9606 GN=RPF2 PE=1 SV=2	35.583	306	22.0364	21.9809	0.0554879	1.03921	Unspecific
Q12824	SNF5_HUMAN	SMARCB1	SWI/SNF-related matrix-associated actin-dependent regulator of chromatin subfamily B member 1 OS=Homo sapiens OX=9606 GN=SMARCB1 PE=1 SV=2	44.141	385	24.0408	23.9854	0.0553869	1.03914	Unspecific
P50402	EMD_HUMAN	EMD	Emerin OS=Homo sapiens OX=9606 GN=EMD PE=1 SV=1	28.994	254	23.8928	23.8377	0.0551319	1.03895	Unspecific
P00846	ATP6_HUMAN	MT-ATP6	ATP synthase subunit a OS=Homo sapiens OX=9606 GN=MT-ATP6 PE=1 SV=1	24.817	226	20.1705	20.2249	-0.0544538	0.962959	Unspecific
Q8NEZ5	FBX22_HUMAN	FBXO22	F-box only protein 22 OS=Homo sapiens OX=9606 GN=FBXO22 PE=1 SV=1	44.508	403	20.7718	20.8241	-0.0522818	0.96441	Unspecific
O00571	DDX3X_HUMAN	DDX3X	ATP-dependent RNA helicase DDX3X OS=Homo sapiens OX=9606 GN=DDX3X PE=1 SV=3	73.243	662	26.8847	26.9366	-0.0519143	0.964656	Unspecific	O15523;Q9NQI0
Q13310	PABP4_HUMAN	PABPC4	Polyadenylate-binding protein 4 OS=Homo sapiens OX=9606 GN=PABPC4 PE=1 SV=1	70.783	644	24.2126	24.2634	-0.050818	0.965389	Unspecific
Q9Y3T9	NOC2L_HUMAN	NOC2L	Nucleolar complex protein 2 homolog OS=Homo sapiens OX=9606 GN=NOC2L PE=1 SV=4	84.919	749	28.0848	28.1353	-0.0504426	0.96564	Unspecific
O00232	PSD12_HUMAN	PSMD12	26S proteasome non-ATPase regulatory subunit 12 OS=Homo sapiens OX=9606 GN=PSMD12 PE=1 SV=3	52.904	456	20.2364	20.1878	0.0486467	1.03429	Unspecific
O60832	DKC1_HUMAN	DKC1	H/ACA ribonucleoprotein complex subunit DKC1 OS=Homo sapiens OX=9606 GN=DKC1 PE=1 SV=3	57.674	514	23.6847	23.637	0.0477516	1.03365	Unspecific
Q96CT7	CC124_HUMAN	CCDC124	Coiled-coil domain-containing protein 124 OS=Homo sapiens OX=9606 GN=CCDC124 PE=1 SV=1	25.835	223	21.5907	21.5439	0.0468038	1.03297	Unspecific
P52294	IMA5_HUMAN	KPNA1	Importin subunit alpha-5 OS=Homo sapiens OX=9606 GN=KPNA1 PE=1 SV=3	60.222	538	23.7911	23.7454	0.0457396	1.03221	Unspecific
O14949	QCR8_HUMAN	UQCRQ	Cytochrome b-c1 complex subunit 8 OS=Homo sapiens OX=9606 GN=UQCRQ PE=1 SV=4	9.906	82	24.109	24.1547	-0.0456741	0.968837	Unspecific
P42677	RS27_HUMAN	RPS27	40S ribosomal protein S27 OS=Homo sapiens OX=9606 GN=RPS27 PE=1 SV=3	9.461	84	25.6224	25.5806	0.0417955	1.02939	Unspecific	Q71UM5
Q9H3U1	UN45A_HUMAN	UNC45A	Protein unc-45 homolog A OS=Homo sapiens OX=9606 GN=UNC45A PE=1 SV=1	103.077	944	20.1754	20.1343	0.041099	1.0289	Unspecific
Q9BQ39	DDX50_HUMAN	DDX50	ATP-dependent RNA helicase DDX50 OS=Homo sapiens OX=9606 GN=DDX50 PE=1 SV=1	82.565	737	22.3276	22.2868	0.0407806	1.02867	Unspecific
Q15050	RRS1_HUMAN	RRS1	Ribosome biogenesis regulatory protein homolog OS=Homo sapiens OX=9606 GN=RRS1 PE=1 SV=2	41.193	365	23.3861	23.4268	-0.0406127	0.972242	Unspecific
Q8TAQ2	SMRC2_HUMAN	SMARCC2	SWI/SNF complex subunit SMARCC2 OS=Homo sapiens OX=9606 GN=SMARCC2 PE=1 SV=1	132.879	1214	24.5449	24.5048	0.0400426	1.02814	Unspecific
Q96SB4	SRPK1_HUMAN	SRPK1	SRSF protein kinase 1 OS=Homo sapiens OX=9606 GN=SRPK1 PE=1 SV=2	74.325	655	27.5219	27.4819	0.0400026	1.02812	Unspecific	Q9UPE1
Q9NVU7	SDA1_HUMAN	SDAD1	Protein SDA1 homolog OS=Homo sapiens OX=9606 GN=SDAD1 PE=1 SV=3	79.871	687	27.0981	27.0582	0.0399134	1.02805	Unspecific
P20700	LMNB1_HUMAN	LMNB1	Lamin-B1 OS=Homo sapiens OX=9606 GN=LMNB1 PE=1 SV=2	66.408	586	23.3643	23.3248	0.0394133	1.0277	Unspecific
Q969Q0	RL36L_HUMAN	RPL36AL	60S ribosomal protein L36a-like OS=Homo sapiens OX=9606 GN=RPL36AL PE=1 SV=3	12.469	106	26.254	26.2932	-0.0391595	0.973222	Unspecific	P83881
Q13601	KRR1_HUMAN	KRR1	KRR1 small subunit processome component homolog OS=Homo sapiens OX=9606 GN=KRR1 PE=1 SV=4	43.665	381	25.3361	25.3747	-0.038648	0.973567	Unspecific
Q9UKJ3	GPTC8_HUMAN	GPATCH8	G patch domain-containing protein 8 OS=Homo sapiens OX=9606 GN=GPATCH8 PE=1 SV=2	164.197	1502	21.1231	21.1602	-0.0371438	0.974582	Unspecific
Q00839	HNRPU_HUMAN	HNRNPU	Heterogeneous nuclear ribonucleoprotein U OS=Homo sapiens OX=9606 GN=HNRNPU PE=1 SV=6	90.584	825	28.3694	28.3355	0.0338443	1.02374	Unspecific
Q13206	DDX10_HUMAN	DDX10	Probable ATP-dependent RNA helicase DDX10 OS=Homo sapiens OX=9606 GN=DDX10 PE=1 SV=2	100.888	875	27.8957	27.9295	-0.0338022	0.976842	Unspecific
O95831	AIFM1_HUMAN	AIFM1	Apoptosis-inducing factor 1, mitochondrial OS=Homo sapiens OX=9606 GN=AIFM1 PE=1 SV=1	66.901	613	24.4218	24.3885	0.0333117	1.02336	Unspecific
Q9NR30	DDX21_HUMAN	DDX21	Nucleolar RNA helicase 2 OS=Homo sapiens OX=9606 GN=DDX21 PE=1 SV=5	87.344	783	24.2704	24.3036	-0.0331944	0.977254	Unspecific
O15371	EIF3D_HUMAN	EIF3D	Eukaryotic translation initiation factor 3 subunit D OS=Homo sapiens OX=9606 GN=EIF3D PE=1 SV=1	63.973	548	22.1021	22.0704	0.0317195	1.02223	Unspecific
Q5T280	CI114_HUMAN	SPOUT1	Putative methyltransferase C9orf114 OS=Homo sapiens OX=9606 GN=SPOUT1 PE=1 SV=3	42.009	376	27.9087	27.8777	0.0309622	1.02169	Unspecific
P13674	P4HA1_HUMAN	P4HA1	Prolyl 4-hydroxylase subunit alpha-1 OS=Homo sapiens OX=9606 GN=P4HA1 PE=1 SV=2	61.049	534	22.7649	22.7365	0.0283943	1.01988	Unspecific
O43143	DHX15_HUMAN	DHX15	ATP-dependent RNA helicase DHX15 OS=Homo sapiens OX=9606 GN=DHX15 PE=1 SV=2	90.933	795	26.6435	26.6718	-0.0283452	0.980544	Unspecific
P82664	RT10_HUMAN	MRPS10	28S ribosomal protein S10, mitochondrial OS=Homo sapiens OX=9606 GN=MRPS10 PE=1 SV=2	22.999	201	22.7989	22.8263	-0.0273975	0.981189	Unspecific
Q9UMS4	PRP19_HUMAN	PRPF19	Pre-mRNA-processing factor 19 OS=Homo sapiens OX=9606 GN=PRPF19 PE=1 SV=1	55.181	504	28.0428	28.0699	-0.027083	0.981403	Unspecific
P56537	IF6_HUMAN	EIF6	Eukaryotic translation initiation factor 6 OS=Homo sapiens OX=9606 GN=EIF6 PE=1 SV=1	26.599	245	24.1214	24.0951	0.0262453	1.01836	Unspecific
Q6NYC1	JMJD6_HUMAN	JMJD6	Bifunctional arginine demethylase and lysyl-hydroxylase JMJD6 OS=Homo sapiens OX=9606 GN=JMJD6 PE=1 SV=1	46.462	403	22.4696	22.4955	-0.0258985	0.982209	Unspecific
Q96G21	IMP4_HUMAN	IMP4	U3 small nucleolar ribonucleoprotein protein IMP4 OS=Homo sapiens OX=9606 GN=IMP4 PE=1 SV=1	33.757	291	28.1744	28.1488	0.0255623	1.01788	Unspecific
P67775	PP2AA_HUMAN	PPP2CA	Serine/threonine-protein phosphatase 2A catalytic subunit alpha isoform OS=Homo sapiens OX=9606 GN=PPP2CA PE=1 SV=1	35.594	309	25.1777	25.203	-0.0252463	0.982653	Unspecific	P62714;P60510
Q96CX2	KCD12_HUMAN	KCTD12	BTB/POZ domain-containing protein KCTD12 OS=Homo sapiens OX=9606 GN=KCTD12 PE=1 SV=1	35.701	325	23.0116	22.987	0.0245362	1.01715	Unspecific
Q9BQA1	MEP50_HUMAN	WDR77	Methylosome protein 50 OS=Homo sapiens OX=9606 GN=WDR77 PE=1 SV=1	36.724	342	25.6846	25.6603	0.0243337	1.01701	Unspecific
Q13268	DHRS2_HUMAN	DHRS2	Dehydrogenase/reductase SDR family member 2, mitochondrial OS=Homo sapiens OX=9606 GN=DHRS2 PE=1 SV=4	29.927	280	24.0511	24.0275	0.0235978	1.01649	Unspecific
Q9Y3F4	STRAP_HUMAN	STRAP	Serine-threonine kinase receptor-associated protein OS=Homo sapiens OX=9606 GN=STRAP PE=1 SV=1	38.438	350	23.4578	23.4812	-0.0234751	0.98386	Unspecific
O75475	PSIP1_HUMAN	PSIP1	PC4 and SFRS1-interacting protein OS=Homo sapiens OX=9606 GN=PSIP1 PE=1 SV=1	60.103	530	22.5796	22.6023	-0.0226535	0.98442	Unspecific
O00560	SDCB1_HUMAN	SDCBP	Syntenin-1 OS=Homo sapiens OX=9606 GN=SDCBP PE=1 SV=1	32.444	298	23.4271	23.405	0.02217	1.01549	Unspecific
Q7L804	RFIP2_HUMAN	RAB11FIP2	Rab11 family-interacting protein 2 OS=Homo sapiens OX=9606 GN=RAB11FIP2 PE=1 SV=1	58.279	512	24.8945	24.9158	-0.0213512	0.985309	Unspecific	Q6WKZ4
O75367	H2AY_HUMAN	MACROH2A1	Core histone macro-H2A.1 OS=Homo sapiens OX=9606 GN=MACROH2A1 PE=1 SV=5	39.184	369	22.8732	22.8929	-0.0196387	0.98648	Unspecific
Q9HDC5	JPH1_HUMAN	JPH1	Junctophilin-1 OS=Homo sapiens OX=9606 GN=JPH1 PE=1 SV=2	71.686	661	23.212	23.2312	-0.0191592	0.986808	Unspecific
Q8WYH8	ING5_HUMAN	ING5	Inhibitor of growth protein 5 OS=Homo sapiens OX=9606 GN=ING5 PE=1 SV=1	27.751	240	23.7003	23.7189	-0.0186143	0.98718	Unspecific
Q8WTT2	NOC3L_HUMAN	NOC3L	Nucleolar complex protein 3 homolog OS=Homo sapiens OX=9606 GN=NOC3L PE=1 SV=1	92.548	800	28.8242	28.8422	-0.0180692	0.987554	Unspecific
Q8NBQ5	DHB11_HUMAN	HSD17B11	Estradiol 17-beta-dehydrogenase 11 OS=Homo sapiens OX=9606 GN=HSD17B11 PE=1 SV=3	32.936	300	19.6921	19.6741	0.017931	1.01251	Unspecific
Q9UDW1	QCR9_HUMAN	UQCR10	Cytochrome b-c1 complex subunit 9 OS=Homo sapiens OX=9606 GN=UQCR10 PE=1 SV=3	7.308	63	24.7422	24.7599	-0.0177804	0.987751	Unspecific
Q5JPH6	SYEM_HUMAN	EARS2	Probable glutamate--tRNA ligase, mitochondrial OS=Homo sapiens OX=9606 GN=EARS2 PE=1 SV=2	58.689	523	20.6195	20.6348	-0.0153	0.989451	Unspecific
Q15369	ELOC_HUMAN	ELOC	Elongin-C OS=Homo sapiens OX=9606 GN=ELOC PE=1 SV=1	12.473	112	24.7811	24.7661	0.0149394	1.01041	Unspecific
P56182	RRP1_HUMAN	RRP1	Ribosomal RNA processing protein 1 homolog A OS=Homo sapiens OX=9606 GN=RRP1 PE=1 SV=1	52.839	461	24.1476	24.1611	-0.0135219	0.990671	Unspecific
P23396	RS3_HUMAN	RPS3	40S ribosomal protein S3 OS=Homo sapiens OX=9606 GN=RPS3 PE=1 SV=2	26.688	243	29.2641	29.2507	0.0133986	1.00933	Unspecific
P63261	ACTG_HUMAN	ACTG1	Actin, cytoplasmic 2 OS=Homo sapiens OX=9606 GN=ACTG1 PE=1 SV=1	41.793	375	28.148	28.1361	0.0118352	1.00824	Unspecific
P32119	PRDX2_HUMAN	PRDX2	Peroxiredoxin-2 OS=Homo sapiens OX=9606 GN=PRDX2 PE=1 SV=5	21.892	198	25.3313	25.3429	-0.0116066	0.991987	Unspecific
Q9NY61	AATF_HUMAN	AATF	Protein AATF OS=Homo sapiens OX=9606 GN=AATF PE=1 SV=1	63.133	560	25.7972	25.7856	0.0115764	1.00806	Unspecific
Q9UJV9	DDX41_HUMAN	DDX41	Probable ATP-dependent RNA helicase DDX41 OS=Homo sapiens OX=9606 GN=DDX41 PE=1 SV=2	69.838	622	33.0956	33.105	-0.00933756	0.993549	Unspecific
Q9H6R0	DHX33_HUMAN	DHX33	ATP-dependent RNA helicase DHX33 OS=Homo sapiens OX=9606 GN=DHX33 PE=1 SV=2	78.874	707	19.4133	19.4043	0.00893827	1.00621	Unspecific
Q9UIG0	BAZ1B_HUMAN	BAZ1B	Tyrosine-protein kinase BAZ1B OS=Homo sapiens OX=9606 GN=BAZ1B PE=1 SV=2	170.903	1483	24.8556	24.8639	-0.00833985	0.994236	Unspecific
Q09028	RBBP4_HUMAN	RBBP4	Histone-binding protein RBBP4 OS=Homo sapiens OX=9606 GN=RBBP4 PE=1 SV=3	47.656	425	25.7496	25.7414	0.00823205	1.00572	Unspecific
P35250	RFC2_HUMAN	RFC2	Replication factor C subunit 2 OS=Homo sapiens OX=9606 GN=RFC2 PE=1 SV=3	39.157	354	22.1658	22.1591	0.00669993	1.00465	Unspecific
P62140	PP1B_HUMAN	PPP1CB	Serine/threonine-protein phosphatase PP1-beta catalytic subunit OS=Homo sapiens OX=9606 GN=PPP1CB PE=1 SV=3	37.187	327	25.0641	25.0705	-0.00648366	0.995516	Unspecific
P14406	CX7A2_HUMAN	COX7A2	Cytochrome c oxidase subunit 7A2, mitochondrial OS=Homo sapiens OX=9606 GN=COX7A2 PE=1 SV=1	9.396	83	23.3577	23.364	-0.00629443	0.995647	Unspecific
Q86W42	THOC6_HUMAN	THOC6	THO complex subunit 6 homolog OS=Homo sapiens OX=9606 GN=THOC6 PE=1 SV=1	37.535	341	22.9651	22.9591	0.00605608	1.00421	Unspecific
P21675	TAF1_HUMAN	TAF1	Transcription initiation factor TFIID subunit 1 OS=Homo sapiens OX=9606 GN=TAF1 PE=1 SV=2	212.677	1872	25.7969	25.802	-0.00503956	0.996513	Unspecific	Q8IZX4
Q6DKI1	RL7L_HUMAN	RPL7L1	60S ribosomal protein L7-like 1 OS=Homo sapiens OX=9606 GN=RPL7L1 PE=1 SV=2	29.669	255	24.9938	24.9888	0.00501777	1.00348	Unspecific
Q9H9F9	ARP5_HUMAN	ACTR5	Actin-related protein 5 OS=Homo sapiens OX=9606 GN=ACTR5 PE=1 SV=2	68.298	607	24.5851	24.581	0.00413314	1.00287	Unspecific
P27348	1433T_HUMAN	YWHAQ	14-3-3 protein theta OS=Homo sapiens OX=9606 GN=YWHAQ PE=1 SV=1	27.764	245	24.7855	24.7825	0.00294647	1.00204	Unspecific
O00170	AIP_HUMAN	AIP	AH receptor-interacting protein OS=Homo sapiens OX=9606 GN=AIP PE=1 SV=3	37.664	330	20.6321	20.6298	0.0023301	1.00162	Unspecific
Q9BS26	ERP44_HUMAN	ERP44	Endoplasmic reticulum resident protein 44 OS=Homo sapiens OX=9606 GN=ERP44 PE=1 SV=1	46.971	406	22.6228	22.6213	0.00151971	1.00105	Unspecific

## Sheet: Peptide
Sequence	Leading protein	Gene	Description	Unique	Length	Position	Missed cleavages	Mass(Da)	Intensity Flag	Intensity IgG	Proteins	MS/MS Count	Protein group IDs
TSAVPSTSTMSQEPELLISGMEKPLPLR	Q86WV6	STING1	Stimulator of interferon genes protein OS=Homo sapiens OX=9606 GN=STING1 PE=1 SV=1	yes	28	[348-375]	1	2998.54	2878600000	22338000		10	821
LYILLPLDCGVPDNLSMADPNIR	Q86WV6	STING1	Stimulator of interferon genes protein OS=Homo sapiens OX=9606 GN=STING1 PE=1 SV=1	yes	23	[198-220]	0	2598.32	45602000	0		2	821
TSAVPSTSTMSQEPELLISGMEK	Q86WV6	STING1	Stimulator of interferon genes protein OS=Homo sapiens OX=9606 GN=STING1 PE=1 SV=1	yes	23	[348-370]	0	2422.16	54137000	0		5	821
LIAYQEPADDSSFSLSQEVLR	Q86WV6	STING1	Stimulator of interferon genes protein OS=Homo sapiens OX=9606 GN=STING1 PE=1 SV=1	yes	21	[311-331]	0	2367.16	2947900000	39996000		5	821
GNFNVAHGLAWSYYIGYLR	Q86WV6	STING1	Stimulator of interferon genes protein OS=Homo sapiens OX=9606 GN=STING1 PE=1 SV=1	yes	19	[151-169]	0	2200.09	36141000	0		1	821
FLDKLPQQTGDHAGIKDR	Q86WV6	STING1	Stimulator of interferon genes protein OS=Homo sapiens OX=9606 GN=STING1 PE=1 SV=1	yes	18	[221-238]	2	2038.06	21500000	0		2	821
TLEDILADAPESQNNCR	Q86WV6	STING1	Stimulator of interferon genes protein OS=Homo sapiens OX=9606 GN=STING1 PE=1 SV=1	yes	17	[294-310]	0	1944.88	404070000	6333800		3	821
FLDKLPQQTGDHAGIK	Q86WV6	STING1	Stimulator of interferon genes protein OS=Homo sapiens OX=9606 GN=STING1 PE=1 SV=1	yes	16	[221-236]	1	1766.93	679890000	12783000		8	821
VYSNSIYELLENGQR	Q86WV6	STING1	Stimulator of interferon genes protein OS=Homo sapiens OX=9606 GN=STING1 PE=1 SV=1	yes	15	[239-253]	0	1783.87	3654300000	54064000		4	821
LPQQTGDHAGIKDR	Q86WV6	STING1	Stimulator of interferon genes protein OS=Homo sapiens OX=9606 GN=STING1 PE=1 SV=1	yes	14	[225-238]	1	1534.79	108750000	0		1	821
GLAPAEISAVCEK	Q86WV6	STING1	Stimulator of interferon genes protein OS=Homo sapiens OX=9606 GN=STING1 PE=1 SV=1	yes	13	[138-150]	0	1343.68	329880000	5254700		4	821
QEEKEEVTVGSLK	Q86WV6	STING1	Stimulator of interferon genes protein OS=Homo sapiens OX=9606 GN=STING1 PE=1 SV=1	yes	13	[335-347]	1	1474.75	1701200000	5247100		8	821
LPQQTGDHAGIK	Q86WV6	STING1	Stimulator of interferon genes protein OS=Homo sapiens OX=9606 GN=STING1 PE=1 SV=1	yes	12	[225-236]	0	1263.66	1510300000	0		6	821
TYNQHYNNLLR	Q86WV6	STING1	Stimulator of interferon genes protein OS=Homo sapiens OX=9606 GN=STING1 PE=1 SV=1	yes	11	[181-191]	0	1434.7	973490000	13796000		4	821
LILPELQAR	Q86WV6	STING1	Stimulator of interferon genes protein OS=Homo sapiens OX=9606 GN=STING1 PE=1 SV=1	yes	9	[170-178]	0	1051.64	1694100000	27831000		19	821
ACLGCPLR	Q86WV6	STING1	Stimulator of interferon genes protein OS=Homo sapiens OX=9606 GN=STING1 PE=1 SV=1	yes	8	[87-94]	0	945.452	29881000	0		1	821
EILLEMIHSIQNSQDMR	O95816	BAG2	BAG family molecular chaperone regulator 2 OS=Homo sapiens OX=9606 GN=BAG2 PE=1 SV=1	yes	17	[54-70]	0	2056.01	5407200	0		1	182
FQSIVIGCALEDQK	O95816	BAG2	BAG family molecular chaperone regulator 2 OS=Homo sapiens OX=9606 GN=BAG2 PE=1 SV=1	yes	14	[155-168]	0	1606.8	3936700	0		1	182
TLTVEVSVETIR	O95816	BAG2	BAG family molecular chaperone regulator 2 OS=Homo sapiens OX=9606 GN=BAG2 PE=1 SV=1	yes	12	[91-102]	0	1345.75	10105000	0		1	182
LLESLDQLELR	O95816	BAG2	BAG family molecular chaperone regulator 2 OS=Homo sapiens OX=9606 GN=BAG2 PE=1 SV=1	yes	11	[28-38]	0	1327.73	24630000	3383700		1	182
FLDDLGNAK	O95816	BAG2	BAG family molecular chaperone regulator 2 OS=Homo sapiens OX=9606 GN=BAG2 PE=1 SV=1	yes	9	[124-132]	0	991.497	5438100	877270		0	182
IQVWLYEQVNMR	P62304	SNRPE	Small nuclear ribonucleoprotein E OS=Homo sapiens OX=9606 GN=SNRPE PE=1 SV=1	yes	12	[31-42]	0	1577.8	9864700	0		1	528
VMVQPINLIFR	P62304	SNRPE	Small nuclear ribonucleoprotein E OS=Homo sapiens OX=9606 GN=SNRPE PE=1 SV=1	yes	11	[13-23]	0	1328.76	44609000	67356000		4	528
EHPGAEDASDEQNSQSSMEHSMNSSEK	Q4VC05	BCL7A	B-cell CLL/lymphoma 7 protein family member A OS=Homo sapiens OX=9606 GN=BCL7A PE=1 SV=1	yes	27	[141-167]	0	2947.15	18760000	0		1	748
WVTVGDTSLR	Q4VC05	BCL7A	B-cell CLL/lymphoma 7 protein family member A OS=Homo sapiens OX=9606 GN=BCL7A PE=1 SV=1	no	10	[35-44]	0	1132.59	6008800	8494100	Q9BQE9;Q8WUZ0	1	748;889
TGEAETITSHYLFALGVYR	P24390	KDELR1	ER lumen protein-retaining receptor 1 OS=Homo sapiens OX=9606 GN=KDELR1 PE=1 SV=1	yes	19	[141-159]	0	2127.06	28393000	1994200		1	316
SQVLFAVVFTAR	P24390	KDELR1	ER lumen protein-retaining receptor 1 OS=Homo sapiens OX=9606 GN=KDELR1 PE=1 SV=1	yes	12	[36-47]	0	1336.75	4982100	0		1	316
GMGGAFVLVLYDELK	P12236	SLC25A6	ADP/ATP translocase 3 OS=Homo sapiens OX=9606 GN=SLC25A6 PE=1 SV=4	yes	15	[281-295]	0	1610.84	1504400	0		1	256
DFLAGGIAAAISK	P12236	SLC25A6	ADP/ATP translocase 3 OS=Homo sapiens OX=9606 GN=SLC25A6 PE=1 SV=4	yes	13	[11-23]	0	1232.68	21479000	13212000		2	256
EILVGDVGVTITDPFK	P60981	DSTN	Destrin OS=Homo sapiens OX=9606 GN=DSTN PE=1 SV=3	yes	16	[54-69]	0	1701.92	18098000	0		1	493
LTLDTIFVPNTGK	Q9Y277	VDAC3	Voltage-dependent anion-selective channel protein 3 OS=Homo sapiens OX=9606 GN=VDAC3 PE=1 SV=1	yes	13	[97-109]	0	1417.78	10188000	0		1	1191
LSQNNFALGYK	Q9Y277	VDAC3	Voltage-dependent anion-selective channel protein 3 OS=Homo sapiens OX=9606 GN=VDAC3 PE=1 SV=1	yes	11	[164-174]	0	1253.64	3275900	0		1	1191
GQNDLMGTAEDFADQFLR	O15260	SURF4	Surfeit locus protein 4 OS=Homo sapiens OX=9606 GN=SURF4 PE=1 SV=3	yes	18	[2-19]	0	2026.91	25433000	620380		3	96
LCLISTFLEDGIR	O15260	SURF4	Surfeit locus protein 4 OS=Homo sapiens OX=9606 GN=SURF4 PE=1 SV=3	yes	13	[31-43]	0	1535.8	3887100	0		1	96
MWFQWSEQR	O15260	SURF4	Surfeit locus protein 4 OS=Homo sapiens OX=9606 GN=SURF4 PE=1 SV=3	yes	9	[44-52]	0	1296.57	1394100	0		1	96
ALLANALTSALR	P57088	TMEM33	Transmembrane protein 33 OS=Homo sapiens OX=9606 GN=TMEM33 PE=1 SV=2	yes	12	[58-69]	0	1212.72	2346300	0		1	485
LSANQQNILK	P57088	TMEM33	Transmembrane protein 33 OS=Homo sapiens OX=9606 GN=TMEM33 PE=1 SV=2	yes	10	[149-158]	0	1127.63	5612200	1263400		1	485
LDTAMWLSR	P57088	TMEM33	Transmembrane protein 33 OS=Homo sapiens OX=9606 GN=TMEM33 PE=1 SV=2	yes	9	[23-31]	0	1091.54	1618500	0		1	485
TLFNELR	P57088	TMEM33	Transmembrane protein 33 OS=Homo sapiens OX=9606 GN=TMEM33 PE=1 SV=2	yes	7	[206-212]	0	891.481	3813300	0		1	485
VEGDTCSLNEFTITGSTYAPIGEVHK	P16615	ATP2A2	Sarcoplasmic/endoplasmic reticulum calcium ATPase 2 OS=Homo sapiens OX=9606 GN=ATP2A2 PE=1 SV=1	yes	26	[372-397]	0	2824.32	1783700	0		1	278
TASEMVLADDNFSTIVAAVEEGR	P16615	ATP2A2	Sarcoplasmic/endoplasmic reticulum calcium ATPase 2 OS=Homo sapiens OX=9606 GN=ATP2A2 PE=1 SV=1	no	23	[728-750]	0	2424.15	8577700	0	O14983	2	278
TVEEVLGHFGVNESTGLSLEQVK	P16615	ATP2A2	Sarcoplasmic/endoplasmic reticulum calcium ATPase 2 OS=Homo sapiens OX=9606 GN=ATP2A2 PE=1 SV=1	yes	23	[8-30]	0	2471.25	37267000	1725700		1	278
DIVPGDIVEIAVGDKVPADIR	P16615	ATP2A2	Sarcoplasmic/endoplasmic reticulum calcium ATPase 2 OS=Homo sapiens OX=9606 GN=ATP2A2 PE=1 SV=1	yes	21	[144-164]	1	2190.19	11489000	0		2	278
AMGVVVATGVNTEIGK	P16615	ATP2A2	Sarcoplasmic/endoplasmic reticulum calcium ATPase 2 OS=Homo sapiens OX=9606 GN=ATP2A2 PE=1 SV=1	yes	16	[219-234]	0	1544.82	5599100	0		2	278
DIVPGDIVEIAVGDK	P16615	ATP2A2	Sarcoplasmic/endoplasmic reticulum calcium ATPase 2 OS=Homo sapiens OX=9606 GN=ATP2A2 PE=1 SV=1	yes	15	[144-158]	0	1538.82	4186400	0		1	278
VDQSILTGESVSVIK	P16615	ATP2A2	Sarcoplasmic/endoplasmic reticulum calcium ATPase 2 OS=Homo sapiens OX=9606 GN=ATP2A2 PE=1 SV=1	no	15	[175-189]	0	1573.86	15555000	1033400	O14983	1	278
VGEATETALTCLVEK	P16615	ATP2A2	Sarcoplasmic/endoplasmic reticulum calcium ATPase 2 OS=Homo sapiens OX=9606 GN=ATP2A2 PE=1 SV=1	no	15	[437-451]	0	1619.81	5420800	0	Q93084	1	278
IGIFGQDEDVTSK	P16615	ATP2A2	Sarcoplasmic/endoplasmic reticulum calcium ATPase 2 OS=Homo sapiens OX=9606 GN=ATP2A2 PE=1 SV=1	yes	13	[638-650]	0	1407.69	7647300	727430		1	278
ISLPVILMDETLK	P16615	ATP2A2	Sarcoplasmic/endoplasmic reticulum calcium ATPase 2 OS=Homo sapiens OX=9606 GN=ATP2A2 PE=1 SV=1	yes	13	[972-984]	0	1470.84	3903000	0		1	278
NMLFSGTNIAAGK	P16615	ATP2A2	Sarcoplasmic/endoplasmic reticulum calcium ATPase 2 OS=Homo sapiens OX=9606 GN=ATP2A2 PE=1 SV=1	no	13	[206-218]	0	1322.67	5217500	0	O14983	2	278
MNVFDTELK	P16615	ATP2A2	Sarcoplasmic/endoplasmic reticulum calcium ATPase 2 OS=Homo sapiens OX=9606 GN=ATP2A2 PE=1 SV=1	yes	9	[452-460]	0	1095.53	1154300	0		1	278
VVGESLSPAFHLQLEESTGSR	O15269	SPTLC1	Serine palmitoyltransferase 1 OS=Homo sapiens OX=9606 GN=SPTLC1 PE=1 SV=1	yes	21	[385-405]	0	2242.12	4514700	0		1	97
EKEELIEEWQPEPLVPPVPK	O15269	SPTLC1	Serine palmitoyltransferase 1 OS=Homo sapiens OX=9606 GN=SPTLC1 PE=1 SV=1	yes	20	[56-75]	1	2385.25	2853100	0		1	97
IFLEESLSFGVLGEHGR	O15269	SPTLC1	Serine palmitoyltransferase 1 OS=Homo sapiens OX=9606 GN=SPTLC1 PE=1 SV=1	yes	17	[271-287]	0	1888.97	1822100	0		1	97
VVVTVEQTEEELER	O15269	SPTLC1	Serine palmitoyltransferase 1 OS=Homo sapiens OX=9606 GN=SPTLC1 PE=1 SV=1	yes	14	[446-459]	0	1658.84	2871500	795380		1	97
ESASPTIPNLDLLEAHTK	O75151	PHF2	Lysine-specific demethylase PHF2 OS=Homo sapiens OX=9606 GN=PHF2 PE=1 SV=4	yes	18	[536-553]	0	1934.99	3322900	0		1	138
VASIETGLAAAAAK	O75151	PHF2	Lysine-specific demethylase PHF2 OS=Homo sapiens OX=9606 GN=PHF2 PE=1 SV=4	no	14	[927-940]	0	1271.71	3541400	3725100	Q9UPP1	2	138;1185
VLNVTNLEFSDTR	O75151	PHF2	Lysine-specific demethylase PHF2 OS=Homo sapiens OX=9606 GN=PHF2 PE=1 SV=4	yes	13	[189-201]	0	1506.77	2335200	3713200		1	138
HLLEAFK	O75151	PHF2	Lysine-specific demethylase PHF2 OS=Homo sapiens OX=9606 GN=PHF2 PE=1 SV=4	yes	7	[376-382]	0	856.481	2019400	0		1	138
LLQTDDEEEAGLLELLK	P55060	CSE1L	Exportin-2 OS=Homo sapiens OX=9606 GN=CSE1L PE=1 SV=3	yes	17	[252-268]	0	1928	5326000	0		1	467
AADEEAFEDNSEEYIR	P55060	CSE1L	Exportin-2 OS=Homo sapiens OX=9606 GN=CSE1L PE=1 SV=3	yes	16	[356-371]	0	1886.78	1995600	303250		1	467
YGALALQEIFDGIQPK	P55060	CSE1L	Exportin-2 OS=Homo sapiens OX=9606 GN=CSE1L PE=1 SV=3	yes	16	[801-816]	0	1761.93	2723600	0		1	467
ILFSSLILISK	P55060	CSE1L	Exportin-2 OS=Homo sapiens OX=9606 GN=CSE1L PE=1 SV=3	yes	11	[207-217]	0	1232.77	1598900	0		1	467
VADGGGAGGTFQPYLDTLR	Q9Y5M8	SRPRB	Signal recognition particle receptor subunit beta OS=Homo sapiens OX=9606 GN=SRPRB PE=1 SV=3	yes	19	[9-27]	0	1893.92	2237700	971130		1	1234
AIVFVVDSAAFQR	Q9Y5M8	SRPRB	Signal recognition particle receptor subunit beta OS=Homo sapiens OX=9606 GN=SRPRB PE=1 SV=3	yes	13	[138-150]	0	1421.77	4253300	0		1	1234
EFEFSQLPLK	Q9Y5M8	SRPRB	Signal recognition particle receptor subunit beta OS=Homo sapiens OX=9606 GN=SRPRB PE=1 SV=3	yes	10	[231-240]	0	1236.64	3194000	0		1	1234
LIQQQLEK	Q9Y5M8	SRPRB	Signal recognition particle receptor subunit beta OS=Homo sapiens OX=9606 GN=SRPRB PE=1 SV=3	yes	8	[192-199]	0	998.576	1626500	0		1	1234
FIQLLSDQSDQSVLIQK	O95373	IPO7	Importin-7 OS=Homo sapiens OX=9606 GN=IPO7 PE=1 SV=1	yes	17	[185-201]	0	1961.05	3921500	0		1	171
ENIVEAIIHSPELIR	O95373	IPO7	Importin-7 OS=Homo sapiens OX=9606 GN=IPO7 PE=1 SV=1	yes	15	[93-107]	0	1731.95	1985200	0		1	171
AFAVGVQQVLLK	O95373	IPO7	Importin-7 OS=Homo sapiens OX=9606 GN=IPO7 PE=1 SV=1	yes	12	[295-306]	0	1271.76	1961600	0		1	171
QLQDIATLADQR	O95373	IPO7	Importin-7 OS=Homo sapiens OX=9606 GN=IPO7 PE=1 SV=1	yes	12	[991-1002]	0	1370.72	1191100	0		1	171
EYNEFAEVFLK	O95373	IPO7	Importin-7 OS=Homo sapiens OX=9606 GN=IPO7 PE=1 SV=1	yes	11	[284-294]	0	1387.67	2748100	0		1	171
LQYAVSGLEPLAWSEDHR	Q9UKN8	GTF3C4	General transcription factor 3C polypeptide 4 OS=Homo sapiens OX=9606 GN=GTF3C4 PE=1 SV=2	yes	18	[60-77]	0	2070.02	3347100	0		1	1168
QLIPIFTDVALK	Q9UKN8	GTF3C4	General transcription factor 3C polypeptide 4 OS=Homo sapiens OX=9606 GN=GTF3C4 PE=1 SV=2	yes	12	[449-460]	0	1356.8	3708500	2771400		2	1168
LVLLELNFLPTTGTK	P48556	PSMD8	26S proteasome non-ATPase regulatory subunit 8 OS=Homo sapiens OX=9606 GN=PSMD8 PE=1 SV=2	yes	15	[121-135]	0	1657.97	2674400	421790		1	424
DILEIGAQWSILR	P48556	PSMD8	26S proteasome non-ATPase regulatory subunit 8 OS=Homo sapiens OX=9606 GN=PSMD8 PE=1 SV=2	yes	13	[146-158]	0	1512.83	1953700	0		1	424
ILFFNTPK	P48556	PSMD8	26S proteasome non-ATPase regulatory subunit 8 OS=Homo sapiens OX=9606 GN=PSMD8 PE=1 SV=2	yes	8	[290-297]	0	978.554	1395100	0		1	424
LPLQLDDAVRPEAEGEEEGR	P14868	DARS1	Aspartate--tRNA ligase, cytoplasmic OS=Homo sapiens OX=9606 GN=DARS1 PE=1 SV=2	yes	20	[152-171]	1	2222.08	4446800	2489400		1	268
ESIVDVEGVVR	P14868	DARS1	Aspartate--tRNA ligase, cytoplasmic OS=Homo sapiens OX=9606 GN=DARS1 PE=1 SV=2	yes	11	[111-121]	0	1200.63	1486600	1059900		0	268
ALHHGIDLEK	P14868	DARS1	Aspartate--tRNA ligase, cytoplasmic OS=Homo sapiens OX=9606 GN=DARS1 PE=1 SV=2	yes	10	[442-451]	0	1131.6	2201100	0		1	268
TGDFQLHTNVNDGTEFGGSIYQK	P45880	VDAC2	Voltage-dependent anion-selective channel protein 2 OS=Homo sapiens OX=9606 GN=VDAC2 PE=1 SV=2	yes	23	[186-208]	0	2527.16	57996000	2803200		1	408
WNTDNTLGTEIAIEDQICQGLK	P45880	VDAC2	Voltage-dependent anion-selective channel protein 2 OS=Homo sapiens OX=9606 GN=VDAC2 PE=1 SV=2	yes	22	[86-107]	0	2518.2	3487200	0		1	408
SCSGVEFSTSGSSNTDTGK	P45880	VDAC2	Voltage-dependent anion-selective channel protein 2 OS=Homo sapiens OX=9606 GN=VDAC2 PE=1 SV=2	yes	19	[46-64]	0	1906.79	3800600	0		1	408
LTFDTTFSPNTGK	P45880	VDAC2	Voltage-dependent anion-selective channel protein 2 OS=Homo sapiens OX=9606 GN=VDAC2 PE=1 SV=2	yes	13	[108-120]	0	1427.69	30319000	2298300		1	408
YQLDPTASISAK	P45880	VDAC2	Voltage-dependent anion-selective channel protein 2 OS=Homo sapiens OX=9606 GN=VDAC2 PE=1 SV=2	yes	12	[236-247]	0	1292.66	25540000	2078300		1	408
LTLSALVDGK	P45880	VDAC2	Voltage-dependent anion-selective channel protein 2 OS=Homo sapiens OX=9606 GN=VDAC2 PE=1 SV=2	yes	10	[268-277]	0	1015.59	20893000	0		1	408
GFGFGLVK	P45880	VDAC2	Voltage-dependent anion-selective channel protein 2 OS=Homo sapiens OX=9606 GN=VDAC2 PE=1 SV=2	yes	8	[32-39]	0	823.459	15442000	0		1	408
NNFAVGYR	P45880	VDAC2	Voltage-dependent anion-selective channel protein 2 OS=Homo sapiens OX=9606 GN=VDAC2 PE=1 SV=2	yes	8	[178-185]	0	939.456	9303500	0		1	408
KEEENASVIDSAELQAYPALVVEK	P78527	PRKDC	DNA-dependent protein kinase catalytic subunit OS=Homo sapiens OX=9606 GN=PRKDC PE=1 SV=3	yes	24	[3426-3449]	1	2631.33	6756600	1352700		1	587
NLDLAVLELMQSSVDNTK	P78527	PRKDC	DNA-dependent protein kinase catalytic subunit OS=Homo sapiens OX=9606 GN=PRKDC PE=1 SV=3	yes	18	[1574-1591]	0	1989.01	1946600	0		1	587
TVGALQVLGTEAQSSLLK	P78527	PRKDC	DNA-dependent protein kinase catalytic subunit OS=Homo sapiens OX=9606 GN=PRKDC PE=1 SV=3	yes	18	[1275-1292]	0	1814.01	6390200	1754500		1	587
LLLQGEADQSLLTFIDK	P78527	PRKDC	DNA-dependent protein kinase catalytic subunit OS=Homo sapiens OX=9606 GN=PRKDC PE=1 SV=3	yes	17	[3051-3067]	0	1903.03	5319100	651650		1	587
TVSLLDENNVSSYLSK	P78527	PRKDC	DNA-dependent protein kinase catalytic subunit OS=Homo sapiens OX=9606 GN=PRKDC PE=1 SV=3	yes	16	[3303-3318]	0	1767.89	4399700	0		1	587
MEVQEQEEDISSLIR	P78527	PRKDC	DNA-dependent protein kinase catalytic subunit OS=Homo sapiens OX=9606 GN=PRKDC PE=1 SV=3	yes	15	[3218-3232]	0	1804.85	1831800	0		1	587
SDPGLLTNTMDVFVK	P78527	PRKDC	DNA-dependent protein kinase catalytic subunit OS=Homo sapiens OX=9606 GN=PRKDC PE=1 SV=3	yes	15	[3993-4007]	0	1635.82	2444800	0		1	587
DVDFMYVELIQR	P78527	PRKDC	DNA-dependent protein kinase catalytic subunit OS=Homo sapiens OX=9606 GN=PRKDC PE=1 SV=3	yes	12	[380-391]	0	1526.74	4238000	0		2	587
LNESTFDTQITK	P78527	PRKDC	DNA-dependent protein kinase catalytic subunit OS=Homo sapiens OX=9606 GN=PRKDC PE=1 SV=3	yes	12	[1858-1869]	0	1395.69	1913000	0		1	587
NLLIFENLIDLK	P78527	PRKDC	DNA-dependent protein kinase catalytic subunit OS=Homo sapiens OX=9606 GN=PRKDC PE=1 SV=3	yes	12	[1974-1985]	0	1443.83	3758600	0		1	587
QLFSSLFSGILK	P78527	PRKDC	DNA-dependent protein kinase catalytic subunit OS=Homo sapiens OX=9606 GN=PRKDC PE=1 SV=3	yes	12	[2807-2818]	0	1338.75	1895600	0		1	587
VTELALTASDR	P78527	PRKDC	DNA-dependent protein kinase catalytic subunit OS=Homo sapiens OX=9606 GN=PRKDC PE=1 SV=3	yes	11	[914-924]	0	1174.62	1272000	0		1	587
HGDLPDIQIK	P78527	PRKDC	DNA-dependent protein kinase catalytic subunit OS=Homo sapiens OX=9606 GN=PRKDC PE=1 SV=3	yes	10	[2777-2786]	0	1134.6	1543000	0		1	587
DFGLLVFVR	P78527	PRKDC	DNA-dependent protein kinase catalytic subunit OS=Homo sapiens OX=9606 GN=PRKDC PE=1 SV=3	yes	9	[62-70]	0	1064.6	1707000	0		1	587
LPLISGFYK	P78527	PRKDC	DNA-dependent protein kinase catalytic subunit OS=Homo sapiens OX=9606 GN=PRKDC PE=1 SV=3	yes	9	[660-668]	0	1036.6	1697900	0		1	587
EIFNFVLK	P78527	PRKDC	DNA-dependent protein kinase catalytic subunit OS=Homo sapiens OX=9606 GN=PRKDC PE=1 SV=3	yes	8	[247-254]	0	1008.56	2548100	0		1	587
LSFAVPFR	P78527	PRKDC	DNA-dependent protein kinase catalytic subunit OS=Homo sapiens OX=9606 GN=PRKDC PE=1 SV=3	yes	8	[892-899]	0	935.523	1657800	0		1	587
LLQIIER	P78527	PRKDC	DNA-dependent protein kinase catalytic subunit OS=Homo sapiens OX=9606 GN=PRKDC PE=1 SV=3	yes	7	[3468-3474]	0	883.549	1240300	0		1	587
DTLVQGLNEAGDDLEAVAK	Q9Y6E2	BZW2	eIF5-mimic protein 1 OS=Homo sapiens OX=9606 GN=BZW2 PE=1 SV=1	yes	19	[32-50]	0	1956.96	2970900	791610		1	1242
LLELFPVNR	Q9Y6E2	BZW2	eIF5-mimic protein 1 OS=Homo sapiens OX=9606 GN=BZW2 PE=1 SV=1	yes	9	[216-224]	0	1099.64	1635400	0		1	1242
IVVLFYK	Q9Y6E2	BZW2	eIF5-mimic protein 1 OS=Homo sapiens OX=9606 GN=BZW2 PE=1 SV=1	no	7	[363-369]	0	880.542	1264100	0	Q7L1Q6	1	1242
LVVVISNIESGEVLER	Q13257	MAD2L1	Mitotic spindle assembly checkpoint protein MAD2A OS=Homo sapiens OX=9606 GN=MAD2L1 PE=1 SV=1	yes	16	[84-99]	0	1754.98	3997400	0		1	648
TVQLTSSELESTLETLK	P42704	LRPPRC	Leucine-rich PPR motif-containing protein, mitochondrial OS=Homo sapiens OX=9606 GN=LRPPRC PE=1 SV=3	yes	17	[656-672]	0	1877.98	2482700	1049900		1	402
EQNIVFNAETYSNLIK	P42704	LRPPRC	Leucine-rich PPR motif-containing protein, mitochondrial OS=Homo sapiens OX=9606 GN=LRPPRC PE=1 SV=3	yes	16	[1060-1075]	0	1881.95	2990500	0		1	402
VYLQNEYK	P42704	LRPPRC	Leucine-rich PPR motif-containing protein, mitochondrial OS=Homo sapiens OX=9606 GN=LRPPRC PE=1 SV=3	yes	8	[171-178]	0	1055.53	904050	0		1	402
QTVFYMEDYLTVK	Q99873	PRMT1	Protein arginine N-methyltransferase 1 OS=Homo sapiens OX=9606 GN=PRMT1 PE=1 SV=3	yes	13	[314-326]	0	1635.79	2394200	0		1	971
WLAPDGLIFPDR	Q99873	PRMT1	Protein arginine N-methyltransferase 1 OS=Homo sapiens OX=9606 GN=PRMT1 PE=1 SV=3	yes	12	[184-195]	0	1398.73	2213500	1657200		0	971
ATLYVTAIEDR	Q99873	PRMT1	Protein arginine N-methyltransferase 1 OS=Homo sapiens OX=9606 GN=PRMT1 PE=1 SV=3	yes	11	[196-206]	0	1250.65	3395900	3154700		0	971
QDPPSVVVTSHQAPGEK	P25311	AZGP1	Zinc-alpha-2-glycoprotein OS=Homo sapiens OX=9606 GN=AZGP1 PE=1 SV=2	yes	17	[204-220]	0	1774.88	1730400	0		1	323
YSLTYIYTGLSK	P25311	AZGP1	Zinc-alpha-2-glycoprotein OS=Homo sapiens OX=9606 GN=AZGP1 PE=1 SV=2	yes	12	[28-39]	0	1407.73	2889000	0		2	323
AGEVQEPELR	P25311	AZGP1	Zinc-alpha-2-glycoprotein OS=Homo sapiens OX=9606 GN=AZGP1 PE=1 SV=2	yes	10	[242-251]	0	1126.56	1473300	0		1	323
SFTDLYIQIIR	Q8NI60	COQ8A	Atypical kinase COQ8A, mitochondrial OS=Homo sapiens OX=9606 GN=COQ8A PE=1 SV=1	yes	11	[517-527]	0	1367.74	2842300	0		1	871
VALLDFGATR	Q8NI60	COQ8A	Atypical kinase COQ8A, mitochondrial OS=Homo sapiens OX=9606 GN=COQ8A PE=1 SV=1	yes	10	[503-512]	0	1061.59	1605700	964620		1	871
AHPVFYQGTYSQALNDAK	Q96CS3	FAF2	FAS-associated factor 2 OS=Homo sapiens OX=9606 GN=FAF2 PE=1 SV=2	yes	18	[150-167]	0	2008.96	2635800	1002600		1	929
QQQDEAYLASLR	Q96CS3	FAF2	FAS-associated factor 2 OS=Homo sapiens OX=9606 GN=FAF2 PE=1 SV=2	yes	12	[291-302]	0	1420.69	1796800	0		1	929
LIIWDSYTTNK	P62879	GNB2	Guanine nucleotide-binding protein G(I)/G(S)/G(T) subunit beta-2 OS=Homo sapiens OX=9606 GN=GNB2 PE=1 SV=3	no	11	[79-89]	0	1352.7	3211900	0	P62873;Q9HAV0	1	548
LLVSASQDGK	P62879	GNB2	Guanine nucleotide-binding protein G(I)/G(S)/G(T) subunit beta-2 OS=Homo sapiens OX=9606 GN=GNB2 PE=1 SV=3	no	10	[69-78]	0	1016.55	0	0	P62873;Q9HAV0;P16520	1	548
VHAIPLR	P62879	GNB2	Guanine nucleotide-binding protein G(I)/G(S)/G(T) subunit beta-2 OS=Homo sapiens OX=9606 GN=GNB2 PE=1 SV=3	no	7	[90-96]	0	804.497	1340900	0	P62873;P16520	1	548
LSVQGEVSTFTGK	Q14165	MLEC	Malectin OS=Homo sapiens OX=9606 GN=MLEC PE=1 SV=1	yes	13	[178-190]	0	1351.7	2679100	0		1	673
LYIEFVK	Q14165	MLEC	Malectin OS=Homo sapiens OX=9606 GN=MLEC PE=1 SV=1	yes	7	[191-197]	0	910.516	2283900	0		1	673
IHQESELHSYLSR	Q9UNE7	STUB1	E3 ubiquitin-protein ligase CHIP OS=Homo sapiens OX=9606 GN=STUB1 PE=1 SV=2	yes	13	[155-167]	0	1597.78	2748900	0		1	1178
LNFGDDIPSALR	Q9UNE7	STUB1	E3 ubiquitin-protein ligase CHIP OS=Homo sapiens OX=9606 GN=STUB1 PE=1 SV=2	yes	12	[129-140]	0	1316.67	3737700	2116300		1	1178
ALELDGQSVK	Q9UNE7	STUB1	E3 ubiquitin-protein ligase CHIP OS=Homo sapiens OX=9606 GN=STUB1 PE=1 SV=2	yes	10	[86-95]	0	1058.56	1823200	0		1	1178
GAVHDVKDVLDSVL	P81605	DCD	Dermcidin OS=Homo sapiens OX=9606 GN=DCD PE=1 SV=2	yes	14	[97-110]	1	1465.78	17868000	1735900		2	589
HLQELMDGLTAK	Q969P6	TOP1MT	DNA topoisomerase I, mitochondrial OS=Homo sapiens OX=9606 GN=TOP1MT PE=1 SV=1	yes	12	[412-423]	0	1354.69	6928100	0		1	918
ATGYLELSNWPEVAPDPSVR	O00203	AP3B1	AP-3 complex subunit beta-1 OS=Homo sapiens OX=9606 GN=AP3B1 PE=1 SV=3	yes	20	[630-649]	0	2200.08	1893600	0		1	59
LEILTNLANEANISTLLR	O00203	AP3B1	AP-3 complex subunit beta-1 OS=Homo sapiens OX=9606 GN=AP3B1 PE=1 SV=3	yes	18	[390-407]	0	1997.12	1951600	0		1	59
YAEEQQDLALLSISTFQR	O00203	AP3B1	AP-3 complex subunit beta-1 OS=Homo sapiens OX=9606 GN=AP3B1 PE=1 SV=3	no	18	[105-122]	0	2111.05	1393600	0	Q13367	1	59
NASELFPAVVK	O00203	AP3B1	AP-3 complex subunit beta-1 OS=Homo sapiens OX=9606 GN=AP3B1 PE=1 SV=3	yes	11	[75-85]	0	1173.64	997810	0		1	59
LQILNLGAK	O00203	AP3B1	AP-3 complex subunit beta-1 OS=Homo sapiens OX=9606 GN=AP3B1 PE=1 SV=3	yes	9	[534-542]	0	968.602	2007900	1276100		1	59
LSQEQVDNFTLDINTAYAR	Q16891	IMMT	MICOS complex subunit MIC60 OS=Homo sapiens OX=9606 GN=IMMT PE=1 SV=1	yes	19	[527-545]	0	2197.07	3053800	0		1	736
ELDSITPEVLPGWK	Q16891	IMMT	MICOS complex subunit MIC60 OS=Homo sapiens OX=9606 GN=IMMT PE=1 SV=1	yes	14	[372-385]	0	1582.82	3738200	1129400		1	736
IDQLNRELAEQK	Q16891	IMMT	MICOS complex subunit MIC60 OS=Homo sapiens OX=9606 GN=IMMT PE=1 SV=1	yes	12	[412-423]	1	1455.77	0	3672000		1	736
APVNTAELTDLLIQQNHIGSVIK	Q9P287	BCCIP	BRCA2 and CDKN1A-interacting protein OS=Homo sapiens OX=9606 GN=BCCIP PE=1 SV=1	yes	23	[85-107]	0	2473.35	6519800	5047800		1	1139
LLQQLFLK	Q9P287	BCCIP	BRCA2 and CDKN1A-interacting protein OS=Homo sapiens OX=9606 GN=BCCIP PE=1 SV=1	yes	8	[77-84]	0	1001.63	1640600	0		2	1139
ILFIGGITAPTVR	P48651	PTDSS1	Phosphatidylserine synthase 1 OS=Homo sapiens OX=9606 GN=PTDSS1 PE=1 SV=1	yes	13	[324-336]	0	1356.81	2541300	0		1	426
NNSELLNNLGNFINR	P56192	MARS1	Methionine--tRNA ligase, cytoplasmic OS=Homo sapiens OX=9606 GN=MARS1 PE=1 SV=2	yes	15	[642-656]	0	1730.87	2217000	0		1	481
GFVLQDTVEQLR	P56192	MARS1	Methionine--tRNA ligase, cytoplasmic OS=Homo sapiens OX=9606 GN=MARS1 PE=1 SV=2	yes	12	[377-388]	0	1403.74	1856600	0		1	481
VMDIPYLNLEGPDLQPK	O95453	PARN	Poly(A)-specific ribonuclease PARN OS=Homo sapiens OX=9606 GN=PARN PE=1 SV=1	yes	17	[427-443]	0	1940.99	3621700	2886700		2	175
DIINNTSLAELEK	O95453	PARN	Poly(A)-specific ribonuclease PARN OS=Homo sapiens OX=9606 GN=PARN PE=1 SV=1	yes	13	[336-348]	0	1458.76	6313800	0		1	175
QAAAFTASVQHVEAELSAQIR	Q9P086	MED11	Mediator of RNA polymerase II transcription subunit 11 OS=Homo sapiens OX=9606 GN=MED11 PE=1 SV=2	yes	21	[48-68]	0	2226.14	5854400	3581600		2	1133
EIGAILQNAGTVILELSK	Q9P086	MED11	Mediator of RNA polymerase II transcription subunit 11 OS=Homo sapiens OX=9606 GN=MED11 PE=1 SV=2	yes	18	[20-37]	0	1868.06	3747700	0		1	1133
VPFLPGDSDLDQLTR	P50613	CDK7	Cyclin-dependent kinase 7 OS=Homo sapiens OX=9606 GN=CDK7 PE=1 SV=1	yes	15	[210-224]	0	1671.85	3364400	0		1	438
HWPGAPEDQDDKDGGDFSGTGGLPDYSAANPIK	Q8IWU5	SULF2	Extracellular sulfatase Sulf-2 OS=Homo sapiens OX=9606 GN=SULF2 PE=1 SV=1	yes	33	[566-598]	1	3413.51	2106200	1797600		1	830
LLDTERPVNR	Q8IWU5	SULF2	Extracellular sulfatase Sulf-2 OS=Homo sapiens OX=9606 GN=SULF2 PE=1 SV=1	yes	10	[389-398]	1	1211.66	2782000	0		1	830
GEDVPLTEQTVSQVLQSAK	P61923	COPZ1	Coatomer subunit zeta-1 OS=Homo sapiens OX=9606 GN=COPZ1 PE=1 SV=1	yes	19	[150-168]	0	2028.04	1977500	1537800		1	508
TDSEIALLEGLTVVYK	P61923	COPZ1	Coatomer subunit zeta-1 OS=Homo sapiens OX=9606 GN=COPZ1 PE=1 SV=1	yes	16	[55-70]	0	1749.94	1901100	0		1	508
SVDPENNPTLVEVLEGVVR	Q9Y5L0	TNPO3	Transportin-3 OS=Homo sapiens OX=9606 GN=TNPO3 PE=1 SV=3	yes	19	[450-468]	0	2065.07	2126200	0		1	1232
SLDSFLLSPEAAVGLLK	Q9Y5L0	TNPO3	Transportin-3 OS=Homo sapiens OX=9606 GN=TNPO3 PE=1 SV=3	yes	17	[547-563]	0	1758.98	2101000	0		1	1232
SVHAWEISDQLLQIR	Q9Y5L0	TNPO3	Transportin-3 OS=Homo sapiens OX=9606 GN=TNPO3 PE=1 SV=3	yes	15	[40-54]	0	1793.94	1326400	0		1	1232
LPETVHTAVR	Q9Y5L0	TNPO3	Transportin-3 OS=Homo sapiens OX=9606 GN=TNPO3 PE=1 SV=3	yes	10	[469-478]	0	1121.62	1129100	0		1	1232
QIEGLTQHQR	Q9Y6Q3	ZFP37	Zinc finger protein 37 homolog OS=Homo sapiens OX=9606 GN=ZFP37 PE=2 SV=3	yes	10	[528-537]	0	1208.63	5153100	0		1	1244
SFNHSLSDTR	Q9Y6Q3	ZFP37	Zinc finger protein 37 homolog OS=Homo sapiens OX=9606 GN=ZFP37 PE=2 SV=3	yes	10	[211-220]	0	1162.54	2976300	0		1	1244
YNSSLTEHVR	Q9Y6Q3	ZFP37	Zinc finger protein 37 homolog OS=Homo sapiens OX=9606 GN=ZFP37 PE=2 SV=3	yes	10	[416-425]	0	1204.58	0	3218300		1	1244
VELSDVQNPAISITENVLHFK	Q9P035	HACD3	Very-long-chain (3R)-3-hydroxyacyl-CoA dehydratase 3 OS=Homo sapiens OX=9606 GN=HACD3 PE=1 SV=2	yes	21	[23-43]	0	2352.23	32125000	4266700		2	1132
MENQVLTPHVYWAQR	Q9P035	HACD3	Very-long-chain (3R)-3-hydroxyacyl-CoA dehydratase 3 OS=Homo sapiens OX=9606 GN=HACD3 PE=1 SV=2	yes	15	[1-15]	0	1870.91	3525600	0		0	1132
LESEGSPETLTNLR	Q9P035	HACD3	Very-long-chain (3R)-3-hydroxyacyl-CoA dehydratase 3 OS=Homo sapiens OX=9606 GN=HACD3 PE=1 SV=2	yes	14	[133-146]	0	1544.77	11600000	3388700		2	1132
WLDESDAEMELR	Q9P035	HACD3	Very-long-chain (3R)-3-hydroxyacyl-CoA dehydratase 3 OS=Homo sapiens OX=9606 GN=HACD3 PE=1 SV=2	yes	12	[110-121]	0	1492.65	1665100	0		1	1132
FSFTLPYPVK	Q9P035	HACD3	Very-long-chain (3R)-3-hydroxyacyl-CoA dehydratase 3 OS=Homo sapiens OX=9606 GN=HACD3 PE=1 SV=2	yes	10	[310-319]	0	1197.64	18088000	2380700		1	1132
GVAVDGLNQLTVTTGSEGLLK	Q8NI36	WDR36	WD repeat-containing protein 36 OS=Homo sapiens OX=9606 GN=WDR36 PE=1 SV=1	yes	21	[544-564]	0	2071.12	2533500	0		1	870
ILLGSEQGSLQLWNVK	Q8NI36	WDR36	WD repeat-containing protein 36 OS=Homo sapiens OX=9606 GN=WDR36 PE=1 SV=1	yes	16	[220-235]	0	1783.98	1423500	1631200		1	870
QDWGPITSISFR	Q8NI36	WDR36	WD repeat-containing protein 36 OS=Homo sapiens OX=9606 GN=WDR36 PE=1 SV=1	yes	12	[287-298]	0	1405.7	0	0		1	870
LLYTFPGWK	Q8NI36	WDR36	WD repeat-containing protein 36 OS=Homo sapiens OX=9606 GN=WDR36 PE=1 SV=1	yes	9	[239-247]	0	1123.61	1157100	0		1	870
LAEVTEEEWLSIPEVGDAR	O94906	PRPF6	Pre-mRNA-processing factor 6 OS=Homo sapiens OX=9606 GN=PRPF6 PE=1 SV=1	yes	19	[149-167]	0	2142.05	2267900	901650		1	166
ALEHVPNSVR	O94906	PRPF6	Pre-mRNA-processing factor 6 OS=Homo sapiens OX=9606 GN=PRPF6 PE=1 SV=1	yes	10	[396-405]	0	1120.6	1144700	0		1	166
ESLEALLQR	O94906	PRPF6	Pre-mRNA-processing factor 6 OS=Homo sapiens OX=9606 GN=PRPF6 PE=1 SV=1	yes	9	[591-599]	0	1057.58	0	0		1	166
ELLYGGTSPTAETILK	O95793	STAU1	Double-stranded RNA-binding protein Staufen homolog 1 OS=Homo sapiens OX=9606 GN=STAU1 PE=1 SV=2	yes	16	[458-473]	0	1691.9	1982500	2372600		2	181
NAAENMLEILGFK	O95793	STAU1	Double-stranded RNA-binding protein Staufen homolog 1 OS=Homo sapiens OX=9606 GN=STAU1 PE=1 SV=2	yes	13	[343-355]	0	1448.73	2148700	0		1	181
FLPGYVGGIQEGAVTPAGVVNK	Q9UBM7	DHCR7	7-dehydrocholesterol reductase OS=Homo sapiens OX=9606 GN=DHCR7 PE=1 SV=1	yes	22	[121-142]	0	2172.16	2823300	0		1	1144
YTAAVPYR	Q9UBM7	DHCR7	7-dehydrocholesterol reductase OS=Homo sapiens OX=9606 GN=DHCR7 PE=1 SV=1	yes	8	[462-469]	0	939.481	1520100	0		1	1144
LSDIWAK	Q9UBM7	DHCR7	7-dehydrocholesterol reductase OS=Homo sapiens OX=9606 GN=DHCR7 PE=1 SV=1	yes	7	[82-88]	0	831.449	920070	0		1	1144
QEPSQGTTTFAVTSILR	P01876	IGHA1	Immunoglobulin heavy constant alpha 1 OS=Homo sapiens OX=9606 GN=IGHA1 PE=1 SV=3	yes	17	[283-299]	0	1834.94	2362400	2487000		1	194
DASGVTFTWTPSSGK	P01876	IGHA1	Immunoglobulin heavy constant alpha 1 OS=Homo sapiens OX=9606 GN=IGHA1 PE=1 SV=3	yes	15	[154-168]	0	1539.72	1130600	0		1	194
LQVGEVVTTIPTIGFNVETVTYK	P40616	ARL1	ADP-ribosylation factor-like protein 1 OS=Homo sapiens OX=9606 GN=ARL1 PE=1 SV=1	yes	23	[37-59]	0	2507.35	2413100	0		1	391
AILVVFANK	P40616	ARL1	ADP-ribosylation factor-like protein 1 OS=Homo sapiens OX=9606 GN=ARL1 PE=1 SV=1	yes	9	[119-127]	0	973.596	1677900	0		1	391
IAAGESLALLFELAR	O00458	IFRD1	Interferon-related developmental regulator 1 OS=Homo sapiens OX=9606 GN=IFRD1 PE=1 SV=4	yes	15	[284-298]	0	1572.89	1736600	0		1	70
ELLFLSNANPSLLER	P51398	DAP3	28S ribosomal protein S29, mitochondrial OS=Homo sapiens OX=9606 GN=DAP3 PE=1 SV=1	yes	15	[379-393]	0	1714.93	2899900	2698800		2	445
SPIAPEELALVHNLR	P51398	DAP3	28S ribosomal protein S29, mitochondrial OS=Homo sapiens OX=9606 GN=DAP3 PE=1 SV=1	yes	15	[280-294]	0	1657.92	1381000	0		1	445
VLYAYGYYTGEPSK	O14880	MGST3	Microsomal glutathione S-transferase 3 OS=Homo sapiens OX=9606 GN=MGST3 PE=1 SV=1	yes	14	[98-111]	0	1609.77	3938800	0		1	87
IASGLGLAWIVGR	O14880	MGST3	Microsomal glutathione S-transferase 3 OS=Homo sapiens OX=9606 GN=MGST3 PE=1 SV=1	yes	13	[85-97]	0	1311.77	2069800	0		1	87
VGDYVYFENSSSNPYLVR	O94776	MTA2	Metastasis-associated protein MTA2 OS=Homo sapiens OX=9606 GN=MTA2 PE=1 SV=1	yes	18	[8-25]	0	2107.99	1638700	0		1	163
QIDQFLVVAR	O94776	MTA2	Metastasis-associated protein MTA2 OS=Homo sapiens OX=9606 GN=MTA2 PE=1 SV=1	no	10	[189-198]	0	1187.67	2223200	1489600	Q9BTC8;Q13330	1	163
NFEVEADDLVTISELGR	P46734	MAP2K3	Dual specificity mitogen-activated protein kinase kinase 3 OS=Homo sapiens OX=9606 GN=MAP2K3 PE=1 SV=2	yes	17	[56-72]	0	1905.93	2285100	0		1	412
QQLQVTGDASESAEDIFFR	Q8WUQ7	CACTIN	Splicing factor Cactin OS=Homo sapiens OX=9606 GN=CACTIN PE=1 SV=3	yes	19	[590-608]	0	2140.01	1708500	0		1	888
TYNQLQVIFQGIEGK	Q8WUQ7	CACTIN	Splicing factor Cactin OS=Homo sapiens OX=9606 GN=CACTIN PE=1 SV=3	yes	15	[410-424]	0	1736.91	2252100	3105900		2	888
AAEALHGEADSSGVLAAVDATVNK	Q14554	PDIA5	Protein disulfide-isomerase A5 OS=Homo sapiens OX=9606 GN=PDIA5 PE=1 SV=1	yes	24	[318-341]	0	2295.13	1965300	0		1	683
FHISEFPTLK	Q14554	PDIA5	Protein disulfide-isomerase A5 OS=Homo sapiens OX=9606 GN=PDIA5 PE=1 SV=1	yes	10	[347-356]	0	1217.64	3813900	5002900		1	683
LAAVDATVNQVLASR	Q15084	PDIA6	Protein disulfide-isomerase A6 OS=Homo sapiens OX=9606 GN=PDIA6 PE=1 SV=1	yes	15	[217-231]	0	1526.84	1588600	1657100		1	697
NLEPEWAAAASEVK	Q15084	PDIA6	Protein disulfide-isomerase A6 OS=Homo sapiens OX=9606 GN=PDIA6 PE=1 SV=1	yes	14	[195-208]	0	1513.74	1553300	0		1	697
GYFNEELSEILSDPSDDTK	P15924	DSP	Desmoplakin OS=Homo sapiens OX=9606 GN=DSP PE=1 SV=3	yes	19	[2395-2413]	0	2157.96	1607100	1524500		1	273
GFFDPNTEENLTYLQLK	P15924	DSP	Desmoplakin OS=Homo sapiens OX=9606 GN=DSP PE=1 SV=3	yes	17	[2414-2430]	0	2027.98	1985800	0		1	273
SDPDLVAQNIDVVLNR	Q9UBU9	NXF1	Nuclear RNA export factor 1 OS=Homo sapiens OX=9606 GN=NXF1 PE=1 SV=1	yes	16	[234-249]	0	1766.92	1837500	1698500		1	1146
LNVVAFLNELPK	Q9UBU9	NXF1	Nuclear RNA export factor 1 OS=Homo sapiens OX=9606 GN=NXF1 PE=1 SV=1	yes	12	[460-471]	0	1355.78	1643000	0		1	1146
DFLLKPELLR	O00148	DDX39A	ATP-dependent RNA helicase DDX39A OS=Homo sapiens OX=9606 GN=DDX39A PE=1 SV=2	no	10	[48-57]	1	1242.73	0	5753300	Q13838	1	55
ELAFQISK	O00148	DDX39A	ATP-dependent RNA helicase DDX39A OS=Homo sapiens OX=9606 GN=DDX39A PE=1 SV=2	no	8	[123-130]	0	934.512	1618100	1962400	Q13838	1	55
DVQEIFR	O00148	DDX39A	ATP-dependent RNA helicase DDX39A OS=Homo sapiens OX=9606 GN=DDX39A PE=1 SV=2	no	7	[209-215]	0	905.461	900070	0	Q13838	1	55
LSQQHSQPLPTGPGLEGFEEDGAALGPEAGEEVLPR	O95696	BRD1	Bromodomain-containing protein 1 OS=Homo sapiens OX=9606 GN=BRD1 PE=1 SV=1	yes	36	[755-790]	0	3711.8	2013500	0		1	179
LTPLTVLLR	O95696	BRD1	Bromodomain-containing protein 1 OS=Homo sapiens OX=9606 GN=BRD1 PE=1 SV=1	yes	9	[564-572]	0	1024.66	2049800	2019800		2	179
DVVFNYLHATAFQGTPLAQAVEGPSENVR	P31930	UQCRC1	Cytochrome b-c1 complex subunit 1, mitochondrial OS=Homo sapiens OX=9606 GN=UQCRC1 PE=1 SV=3	yes	29	[181-209]	0	3129.55	1405100	0		1	351
ADLTEYLSTHYK	P31930	UQCRC1	Cytochrome b-c1 complex subunit 1, mitochondrial OS=Homo sapiens OX=9606 GN=UQCRC1 PE=1 SV=3	yes	12	[214-225]	0	1439.69	1272200	983040		1	351
ESTLEAIGYICQDIDPEQLQDK	Q14974	KPNB1	Importin subunit beta-1 OS=Homo sapiens OX=9606 GN=KPNB1 PE=1 SV=2	yes	22	[148-169]	0	2564.2	2884200	0		1	689
VQHQDALQISDVVMASLLR	Q14974	KPNB1	Importin subunit beta-1 OS=Homo sapiens OX=9606 GN=KPNB1 PE=1 SV=2	yes	19	[595-613]	0	2122.12	4174500	0		1	689
LQQVLQMESHIQSTSDR	Q14974	KPNB1	Importin subunit beta-1 OS=Homo sapiens OX=9606 GN=KPNB1 PE=1 SV=2	yes	17	[558-574]	0	1998.98	2076700	0		1	689
GALQYLVPILTQTLTK	Q14974	KPNB1	Importin subunit beta-1 OS=Homo sapiens OX=9606 GN=KPNB1 PE=1 SV=2	yes	16	[317-332]	0	1758.03	3923500	0		1	689
AAVENLPTFLVELSR	Q14974	KPNB1	Importin subunit beta-1 OS=Homo sapiens OX=9606 GN=KPNB1 PE=1 SV=2	yes	15	[28-42]	0	1657.9	9045100	1696600		1	689
LAATNALLNSLEFTK	Q14974	KPNB1	Importin subunit beta-1 OS=Homo sapiens OX=9606 GN=KPNB1 PE=1 SV=2	yes	15	[192-206]	0	1604.88	12616000	2292400		1	689
YMEAFKPFLGIGLK	Q14974	KPNB1	Importin subunit beta-1 OS=Homo sapiens OX=9606 GN=KPNB1 PE=1 SV=2	yes	14	[646-659]	1	1612.87	3348300	0		1	689
SDYDMVDYLNELR	Q14974	KPNB1	Importin subunit beta-1 OS=Homo sapiens OX=9606 GN=KPNB1 PE=1 SV=2	yes	13	[750-762]	0	1631.71	1559900	686790		1	689
SNEILTAIIQGMR	Q14974	KPNB1	Importin subunit beta-1 OS=Homo sapiens OX=9606 GN=KPNB1 PE=1 SV=2	yes	13	[170-182]	0	1444.77	6613400	653630		1	689
SSAYESLMEIVK	Q14974	KPNB1	Importin subunit beta-1 OS=Homo sapiens OX=9606 GN=KPNB1 PE=1 SV=2	yes	12	[526-537]	0	1355.66	3089900	0		1	689
VAALQNLVK	Q14974	KPNB1	Importin subunit beta-1 OS=Homo sapiens OX=9606 GN=KPNB1 PE=1 SV=2	yes	9	[235-243]	0	954.586	2539700	711030		0	689
TLATWATK	Q14974	KPNB1	Importin subunit beta-1 OS=Homo sapiens OX=9606 GN=KPNB1 PE=1 SV=2	yes	8	[860-867]	0	890.486	2376800	0		1	689
VLAQQGEYSEAIPILR	Q14318	FKBP8	Peptidyl-prolyl cis-trans isomerase FKBP8 OS=Homo sapiens OX=9606 GN=FKBP8 PE=1 SV=2	yes	16	[315-330]	0	1785.96	1793200	0		1	678
ADFVLAANSYDLAIK	Q14318	FKBP8	Peptidyl-prolyl cis-trans isomerase FKBP8 OS=Homo sapiens OX=9606 GN=FKBP8 PE=1 SV=2	yes	15	[235-249]	0	1609.84	2072200	0		1	678
SAELPDAVGPIVQLQEK	Q96PU8	QKI	KH domain-containing RNA-binding protein QKI OS=Homo sapiens OX=9606 GN=QKI PE=1 SV=1	yes	17	[69-85]	0	1792.96	3284700	1942300		1	955
EYPDFNFVGR	Q96PU8	QKI	KH domain-containing RNA-binding protein QKI OS=Homo sapiens OX=9606 GN=QKI PE=1 SV=1	yes	10	[92-101]	0	1242.57	1909800	0		1	955
PAHLLQDDISSSYTTTTTITAPPSR	O00767	SCD	Stearoyl-CoA desaturase OS=Homo sapiens OX=9606 GN=SCD PE=1 SV=2	yes	25	[2-26]	0	2672.33	3147100	0		1	80
GSTLDLSDLEAEK	O00767	SCD	Stearoyl-CoA desaturase OS=Homo sapiens OX=9606 GN=SCD PE=1 SV=2	yes	13	[197-209]	0	1376.67	1718900	0		1	80
EMVPEFVVPDLTGFK	Q8IXM3	MRPL41	39S ribosomal protein L41, mitochondrial OS=Homo sapiens OX=9606 GN=MRPL41 PE=1 SV=1	yes	15	[55-69]	0	1706.86	1881400	0		1	835
LFQLYPR	Q8IXM3	MRPL41	39S ribosomal protein L41, mitochondrial OS=Homo sapiens OX=9606 GN=MRPL41 PE=1 SV=1	yes	7	[127-133]	0	935.523	1467400	1721900		1	835
DLQEFIPLINQITAK	O43592	XPOT	Exportin-T OS=Homo sapiens OX=9606 GN=XPOT PE=1 SV=2	yes	15	[738-752]	0	1741.96	2251000	322020		1	116
LAQVSPELLLASVR	O43592	XPOT	Exportin-T OS=Homo sapiens OX=9606 GN=XPOT PE=1 SV=2	yes	14	[415-428]	0	1494.88	3853900	935680		1	116
LLQYSDALEHLLTTGQGVVLER	O95299	NDUFA10	NADH dehydrogenase [ubiquinone] 1 alpha subcomplex subunit 10, mitochondrial OS=Homo sapiens OX=9606 GN=NDUFA10 PE=1 SV=1	yes	22	[140-161]	0	2454.31	2784600	0		1	170
YVLGMQELFR	Q96J01	THOC3	THO complex subunit 3 OS=Homo sapiens OX=9606 GN=THOC3 PE=1 SV=1	yes	10	[34-43]	0	1254.64	1723900	2141600		2	948
TASVFLLEK	Q96J01	THOC3	THO complex subunit 3 OS=Homo sapiens OX=9606 GN=THOC3 PE=1 SV=1	yes	9	[78-86]	0	1006.57	1911400	0		1	948
VIVDANNLTVEIENELNIIHK	Q8WWY3	PRPF31	U4/U6 small nuclear ribonucleoprotein Prp31 OS=Homo sapiens OX=9606 GN=PRPF31 PE=1 SV=2	yes	21	[92-112]	0	2389.29	6347300	469670		1	893
MSFIAPNLSIIIGASTAAK	Q8WWY3	PRPF31	U4/U6 small nuclear ribonucleoprotein Prp31 OS=Homo sapiens OX=9606 GN=PRPF31 PE=1 SV=2	yes	19	[212-230]	0	1904.04	3482600	1660000		1	893
VNVVSILGITGSVLAK	Q7Z4Q2	HEATR3	HEAT repeat-containing protein 3 OS=Homo sapiens OX=9606 GN=HEATR3 PE=1 SV=2	yes	16	[557-572]	0	1568.95	4467300	0		1	809
MAKPEEVLVVENDQGEVVR	O14980	XPO1	Exportin-1 OS=Homo sapiens OX=9606 GN=XPO1 PE=1 SV=1	yes	19	[424-442]	1	2140.08	3241800	0		1	93
LLSEEVFDFSSGQITQVK	O14980	XPO1	Exportin-1 OS=Homo sapiens OX=9606 GN=XPO1 PE=1 SV=1	yes	18	[173-190]	0	2026.03	6328300	999650		1	93
LFVTGLFSLNQDIPAFK	O14980	XPO1	Exportin-1 OS=Homo sapiens OX=9606 GN=XPO1 PE=1 SV=1	yes	17	[996-1012]	0	1909.03	1700900	0		1	93
ETLVYLTHLDYVDTER	O14980	XPO1	Exportin-1 OS=Homo sapiens OX=9606 GN=XPO1 PE=1 SV=1	yes	16	[459-474]	0	1965.97	3962800	0		1	93
EFAGEDTSDLFLEER	O14980	XPO1	Exportin-1 OS=Homo sapiens OX=9606 GN=XPO1 PE=1 SV=1	yes	15	[1024-1038]	0	1756.78	4377100	1057400		1	93
VDTILEFSQNMNTK	O14980	XPO1	Exportin-1 OS=Homo sapiens OX=9606 GN=XPO1 PE=1 SV=1	yes	14	[63-76]	0	1638.79	2658700	905870		1	93
AVGHPFVIQLGR	O14980	XPO1	Exportin-1 OS=Homo sapiens OX=9606 GN=XPO1 PE=1 SV=1	yes	12	[701-712]	0	1292.74	780380	0		0	93
NVDILKDPETVK	O14980	XPO1	Exportin-1 OS=Homo sapiens OX=9606 GN=XPO1 PE=1 SV=1	yes	12	[675-686]	1	1369.75	2493700	0		1	93
YYGLQILENVIK	O14980	XPO1	Exportin-1 OS=Homo sapiens OX=9606 GN=XPO1 PE=1 SV=1	yes	12	[77-88]	0	1451.8	6998400	1215000		1	93
LVLDSIIWAFK	O14980	XPO1	Exportin-1 OS=Homo sapiens OX=9606 GN=XPO1 PE=1 SV=1	yes	11	[873-883]	0	1303.75	2063600	0		1	93
LNMILVQILK	O14980	XPO1	Exportin-1 OS=Homo sapiens OX=9606 GN=XPO1 PE=1 SV=1	yes	10	[130-139]	0	1183.74	1397300	0		0	93
YVVGLIIK	O14980	XPO1	Exportin-1 OS=Homo sapiens OX=9606 GN=XPO1 PE=1 SV=1	yes	8	[105-112]	0	903.579	1359400	0		1	93
DFLVQIK	O14980	XPO1	Exportin-1 OS=Homo sapiens OX=9606 GN=XPO1 PE=1 SV=1	yes	7	[1017-1023]	0	861.496	2361200	0		1	93
VLTVGDRTGVK	Q15572	TAF1C	TATA box-binding protein-associated factor RNA polymerase I subunit C OS=Homo sapiens OX=9606 GN=TAF1C PE=1 SV=2	yes	11	[399-409]	1	1143.66	4999500	0		0	720
EGSEEDLDALEHMFR	P31944	CASP14	Caspase-14 OS=Homo sapiens OX=9606 GN=CASP14 PE=1 SV=2	yes	15	[30-44]	0	1776.76	1568000	0		1	354
LENLFEALNNK	P31944	CASP14	Caspase-14 OS=Homo sapiens OX=9606 GN=CASP14 PE=1 SV=2	yes	11	[105-115]	0	1303.68	2100600	1114600		1	354
FLEEYLSSTPQR	P61803	DAD1	Dolichyl-diphosphooligosaccharide--protein glycosyltransferase subunit DAD1 OS=Homo sapiens OX=9606 GN=DAD1 PE=1 SV=3	yes	12	[12-23]	0	1468.72	2343000	0		1	507
LVGSQEELASWGHEYVR	Q13200	PSMD2	26S proteasome non-ATPase regulatory subunit 2 OS=Homo sapiens OX=9606 GN=PSMD2 PE=1 SV=3	yes	17	[144-160]	0	1958.95	1775300	0		1	644
LNILDTLSK	Q13200	PSMD2	26S proteasome non-ATPase regulatory subunit 2 OS=Homo sapiens OX=9606 GN=PSMD2 PE=1 SV=3	yes	9	[704-712]	0	1015.59	1041500	573230		1	644
EGPAVVGQFIQDVK	Q86VP6	CAND1	Cullin-associated NEDD8-dissociated protein 1 OS=Homo sapiens OX=9606 GN=CAND1 PE=1 SV=2	yes	14	[813-826]	0	1485.78	2222500	0		1	819
ISGSILNELIGLVR	Q86VP6	CAND1	Cullin-associated NEDD8-dissociated protein 1 OS=Homo sapiens OX=9606 GN=CAND1 PE=1 SV=2	yes	14	[730-743]	0	1482.88	1242100	0		1	819
ITSEALLVTQQLVK	Q86VP6	CAND1	Cullin-associated NEDD8-dissociated protein 1 OS=Homo sapiens OX=9606 GN=CAND1 PE=1 SV=2	yes	14	[535-548]	0	1541.9	2100500	544640		1	819
LGTLSALDILIK	Q86VP6	CAND1	Cullin-associated NEDD8-dissociated protein 1 OS=Homo sapiens OX=9606 GN=CAND1 PE=1 SV=2	yes	12	[668-679]	0	1255.78	3578700	611370		1	819
LTLIDPETLLPR	Q86VP6	CAND1	Cullin-associated NEDD8-dissociated protein 1 OS=Homo sapiens OX=9606 GN=CAND1 PE=1 SV=2	yes	12	[958-969]	0	1379.8	1334700	0		1	819
QFLILNDFPSVNEAIDQR	Q15528	MED22	Mediator of RNA polymerase II transcription subunit 22 OS=Homo sapiens OX=9606 GN=MED22 PE=1 SV=2	yes	18	[84-101]	0	2118.07	2055700	0		1	715
VLIQVGYEPLPPTIGR	Q9Y6C9	MTCH2	Mitochondrial carrier homolog 2 OS=Homo sapiens OX=9606 GN=MTCH2 PE=1 SV=1	yes	16	[26-41]	0	1751	2544300	0		1	1241
LFLLQQPLAPSGLTLK	Q6NTF9	RHBDD2	Rhomboid domain-containing protein 2 OS=Homo sapiens OX=9606 GN=RHBDD2 PE=1 SV=2	yes	16	[36-51]	0	1738.04	2014200	0		1	779
VGSHITGGDIYGIVSENSLIK	P38606	ATP6V1A	V-type proton ATPase catalytic subunit A OS=Homo sapiens OX=9606 GN=ATP6V1A PE=1 SV=2	yes	21	[143-163]	0	2158.13	3918800	0		1	383
EASIYTGITLSEYFR	P38606	ATP6V1A	V-type proton ATPase catalytic subunit A OS=Homo sapiens OX=9606 GN=ATP6V1A PE=1 SV=2	yes	15	[324-338]	0	1748.86	1463500	0		1	383
NDLSPASSGNAVYDFFIGR	Q14739	LBR	Delta(14)-sterol reductase LBR OS=Homo sapiens OX=9606 GN=LBR PE=1 SV=2	yes	19	[354-372]	0	2028.95	9489800	1890400		1	687
VVEGTPLIDGR	Q14739	LBR	Delta(14)-sterol reductase LBR OS=Homo sapiens OX=9606 GN=LBR PE=1 SV=2	yes	11	[280-290]	0	1154.63	4081500	1079800		1	687
TDEFQLHTNVNDGTEFGGSIYQK	P21796	VDAC1	Voltage-dependent anion-selective channel protein 1 OS=Homo sapiens OX=9606 GN=VDAC1 PE=1 SV=2	yes	23	[175-197]	0	2599.18	9415600	1831400		1	303
SENGLEFTSSGSANTETTK	P21796	VDAC1	Voltage-dependent anion-selective channel protein 1 OS=Homo sapiens OX=9606 GN=VDAC1 PE=1 SV=2	yes	19	[35-53]	0	1958.87	1671400	552260		1	303
WNTDNTLGTEITVEDQLAR	P21796	VDAC1	Voltage-dependent anion-selective channel protein 1 OS=Homo sapiens OX=9606 GN=VDAC1 PE=1 SV=2	yes	19	[75-93]	0	2175.04	4732300	0		1	303
VTQSNFAVGYK	P21796	VDAC1	Voltage-dependent anion-selective channel protein 1 OS=Homo sapiens OX=9606 GN=VDAC1 PE=1 SV=2	yes	11	[164-174]	0	1212.61	2915300	451210		1	303
WTEYGLTFTEK	P21796	VDAC1	Voltage-dependent anion-selective channel protein 1 OS=Homo sapiens OX=9606 GN=VDAC1 PE=1 SV=2	yes	11	[64-74]	0	1373.65	5358200	0		1	303
LTLSALLDGK	P21796	VDAC1	Voltage-dependent anion-selective channel protein 1 OS=Homo sapiens OX=9606 GN=VDAC1 PE=1 SV=2	yes	10	[257-266]	0	1029.61	10539000	2007600		2	303
ASNNDLNVATNFLLQH	Q8NBM4	UBAC2	Ubiquitin-associated domain-containing protein 2 OS=Homo sapiens OX=9606 GN=UBAC2 PE=1 SV=1	yes	16	[329-344]	0	1769.87	4278900	0		1	855
LEVELALK	Q8TDY2	RB1CC1	RB1-inducible coiled-coil protein 1 OS=Homo sapiens OX=9606 GN=RB1CC1 PE=1 SV=3	yes	8	[1060-1067]	0	913.548	2314200	0		1	880
GSVDSNWIVGATLEK	O96008	TOMM40	Mitochondrial import receptor subunit TOM40 homolog OS=Homo sapiens OX=9606 GN=TOMM40 PE=1 SV=1	yes	15	[316-330]	0	1574.79	3042800	673620		1	186
FVNWQVDGEYR	O96008	TOMM40	Mitochondrial import receptor subunit TOM40 homolog OS=Homo sapiens OX=9606 GN=TOMM40 PE=1 SV=1	yes	11	[185-195]	0	1411.65	1869200	485870		1	186
AVVEVNIPVESEVNLK	Q9NRZ9	HELLS	Lymphoid-specific helicase OS=Homo sapiens OX=9606 GN=HELLS PE=1 SV=1	yes	16	[544-559]	0	1737.95	1835500	0		1	1090
LDDLFLESFEITDVKPLK	Q9NRX1	PNO1	RNA-binding protein PNO1 OS=Homo sapiens OX=9606 GN=PNO1 PE=1 SV=1	yes	18	[155-172]	1	2121.12	1966900	1029900		1	1089
IFTPIVEHLGLQIR	Q9NRX1	PNO1	RNA-binding protein PNO1 OS=Homo sapiens OX=9606 GN=PNO1 PE=1 SV=1	yes	14	[95-108]	0	1634.95	0	0		1	1089
EALQLWSALQLK	Q9HA64	FN3KRP	Ketosamine-3-kinase OS=Homo sapiens OX=9606 GN=FN3KRP PE=1 SV=2	yes	12	[188-199]	0	1398.79	2421600	0		1	1057
GAALDVHESEPFSFSQGPLK	Q13363	CTBP1	C-terminal-binding protein 1 OS=Homo sapiens OX=9606 GN=CTBP1 PE=1 SV=2	yes	20	[286-305]	0	2115.03	2280500	0		2	653
GETLGIIGLGR	Q13363	CTBP1	C-terminal-binding protein 1 OS=Homo sapiens OX=9606 GN=CTBP1 PE=1 SV=2	yes	11	[174-184]	0	1084.62	0	0		1	653
LDPYDSSEDDK	O43236	SEPTIN4	Septin-4 OS=Homo sapiens OX=9606 GN=SEPTIN4 PE=1 SV=1	yes	11	[112-122]	0	1282.52	480440000	892900000		4	109
TVAGGAWTYNTTSAVTVK	P61513	RPL37A	60S ribosomal protein L37a OS=Homo sapiens OX=9606 GN=RPL37A PE=1 SV=2	yes	18	[63-80]	0	1825.92	101760000	127480000		4	503
IPQVFLK	A0PJZ3	GXYLT2	Glucoside xylosyltransferase 2 OS=Homo sapiens OX=9606 GN=GXYLT2 PE=2 SV=2	yes	7	[413-419]	0	843.522	72678000	74064000		2	46
ELYLANK	Q9UNS1	TIMELESS	Protein timeless homolog OS=Homo sapiens OX=9606 GN=TIMELESS PE=1 SV=2	yes	7	[832-838]	0	849.46	60663000	126270000		2	1182
VLEGNEQFINAAK	P35030	PRSS3	Trypsin-3 OS=Homo sapiens OX=9606 GN=PRSS3 PE=1 SV=2	yes	13	[137-149]	0	1431.74	41411000	80890000		2	362
LPLLPCARAYVSPR	A6NED2	RCCD1	RCC1 domain-containing protein 1 OS=Homo sapiens OX=9606 GN=RCCD1 PE=1 SV=1	yes	14	[134-147]	1	1611.89	87697000	104110000		2	48
LELPLSR	Q86XN8	MEX3D	RNA-binding protein MEX3D OS=Homo sapiens OX=9606 GN=MEX3D PE=1 SV=3	yes	7	[525-531]	0	826.491	82715000	98746000		2	824
PIPQWIR	Q59GN2	RPL39P5	Putative 60S ribosomal protein L39-like 5 OS=Homo sapiens OX=9606 GN=RPL39P5 PE=5 SV=2	no	7	[22-28]	0	908.523	52666000	76657000	P62891	3	551
ATSVLPR	Q9P0W8	SPATA7	Spermatogenesis-associated protein 7 OS=Homo sapiens OX=9606 GN=SPATA7 PE=1 SV=3	yes	7	[9-15]	0	742.434	46829000	84128000		3	1136
VEILANDQGNR	P17066	HSPA6	Heat shock 70 kDa protein 6 OS=Homo sapiens OX=9606 GN=HSPA6 PE=1 SV=2	no	11	[28-38]	0	1227.62	101030000	75149000	P48741	2	281
ILATSDIAVR	Q6TDU7	DNAI7	Dynein axonemal intermediate chain 7 OS=Homo sapiens OX=9606 GN=DNAI7 PE=1 SV=2	yes	10	[242-251]	0	1057.61	25925000	47000000		2	790
HDSEQDNSDNNTIFVQGLGENVTIESVADYFK	P35637	FUS	RNA-binding protein FUS OS=Homo sapiens OX=9606 GN=FUS PE=1 SV=1	yes	32	[275-306]	0	3584.62	7561500	32697000		2	371
HLESFYEKPPPGLIK	Q8TA86	RP9	Retinitis pigmentosa 9 protein OS=Homo sapiens OX=9606 GN=RP9 PE=1 SV=2	yes	15	[47-61]	1	1753.94	2955600	7293300		2	872
EPPEQELQR	Q8TA86	RP9	Retinitis pigmentosa 9 protein OS=Homo sapiens OX=9606 GN=RP9 PE=1 SV=2	yes	9	[20-28]	0	1124.55	0	7141600		1	872
VYVGNLGNNGNK	P84103	SRSF3	Serine/arginine-rich splicing factor 3 OS=Homo sapiens OX=9606 GN=SRSF3 PE=1 SV=1	yes	12	[12-23]	0	1247.63	19862000	27404000		2	602
AFGYYGPLR	P84103	SRSF3	Serine/arginine-rich splicing factor 3 OS=Homo sapiens OX=9606 GN=SRSF3 PE=1 SV=1	yes	9	[29-37]	0	1042.52	24264000	35953000		2	602
AGLELLK	Q9NTI5	PDS5B	Sister chromatid cohesion protein PDS5 homolog B OS=Homo sapiens OX=9606 GN=PDS5B PE=1 SV=1	yes	7	[648-654]	0	742.459	48781000	48346000		2	1094
HLDLYAR	O94823	ATP10B	Phospholipid-transporting ATPase VB OS=Homo sapiens OX=9606 GN=ATP10B PE=1 SV=2	yes	7	[825-831]	0	886.466	24303000	27443000		1	165
ILQDVADEEIAALPR	O60783	MRPS14	28S ribosomal protein S14, mitochondrial OS=Homo sapiens OX=9606 GN=MRPS14 PE=1 SV=1	yes	15	[66-80]	0	1651.88	13563000	18445000		1	132
IITLAGPTNAIFK	Q15366	PCBP2	Poly(rC)-binding protein 2 OS=Homo sapiens OX=9606 GN=PCBP2 PE=1 SV=1	yes	13	[58-70]	0	1357.8	20207000	25471000		2	705
AAGVNVEPFWPGLFAK	P05386	RPLP1	60S acidic ribosomal protein P1 OS=Homo sapiens OX=9606 GN=RPLP1 PE=1 SV=1	yes	16	[34-49]	0	1701.89	19499000	18351000		2	206
TNIIPVLEDAR	A6NHQ2	FBLL1	rRNA/tRNA 2'-O-methyltransferase fibrillarin-like protein 1 OS=Homo sapiens OX=9606 GN=FBLL1 PE=3 SV=2	yes	11	[220-230]	0	1239.68	26828000	35677000		2	49
YGPIADVSIVYDQQSR	P62995	TRA2B	Transformer-2 protein homolog beta OS=Homo sapiens OX=9606 GN=TRA2B PE=1 SV=1	yes	16	[141-156]	0	1809.89	0	6793700		2	560
GFAFVYFENVDDAK	P62995	TRA2B	Transformer-2 protein homolog beta OS=Homo sapiens OX=9606 GN=TRA2B PE=1 SV=1	yes	14	[160-173]	0	1620.75	12052000	14107000		2	560
FFESFGDLSTPDAVMGNPK	P68871	HBB	Hemoglobin subunit beta OS=Homo sapiens OX=9606 GN=HBB PE=1 SV=2	yes	19	[42-60]	0	2057.94	0	4035500		1	581
VNVDEVGGEALGR	P68871	HBB	Hemoglobin subunit beta OS=Homo sapiens OX=9606 GN=HBB PE=1 SV=2	yes	13	[19-31]	0	1313.66	0	4994400		1	581
VVAGVANALAHK	P68871	HBB	Hemoglobin subunit beta OS=Homo sapiens OX=9606 GN=HBB PE=1 SV=2	no	12	[134-145]	0	1148.67	0	2266300	P02042	1	581
LLVVYPWTQR	P68871	HBB	Hemoglobin subunit beta OS=Homo sapiens OX=9606 GN=HBB PE=1 SV=2	no	10	[32-41]	0	1273.72	1987400	9618000	P02042;CON__P02070;P69892;P69891;P02100;CON__Q3SX09	1	581
NEISGTLEDDFLK	Q6ZUT1	NKAPD1	Uncharacterized protein NKAPD1 OS=Homo sapiens OX=9606 GN=NKAPD1 PE=1 SV=2	yes	13	[77-89]	0	1479.71	7749900	18532000		2	796
EIAQDFK	Q71DI3	H3C15	Histone H3.2 OS=Homo sapiens OX=9606 GN=H3C15 PE=1 SV=3	no	7	[74-80]	0	849.423	12481000	19131000	Q16695;P84243;P68431	2	580
STELLIR	Q71DI3	H3C15	Histone H3.2 OS=Homo sapiens OX=9606 GN=H3C15 PE=1 SV=3	no	7	[58-64]	0	830.486	0	8655800	Q16695;P84243;P68431;Q6NXT2;Q5TEC6	2	580
GTEDFIVESLDASFR	P43307	SSR1	Translocon-associated protein subunit alpha OS=Homo sapiens OX=9606 GN=SSR1 PE=1 SV=3	yes	15	[111-125]	0	1684.79	18209000	11378000		2	406
LTPEELER	O95399	UTS2	Urotensin-2 OS=Homo sapiens OX=9606 GN=UTS2 PE=1 SV=1	yes	8	[42-49]	0	985.508	0	10142000		1	173
YKEELIEK	Q9UNX3	RPL26L1	60S ribosomal protein L26-like 1 OS=Homo sapiens OX=9606 GN=RPL26L1 PE=1 SV=1	yes	8	[135-142]	1	1050.56	25337000	29523000		2	1183
LSGLNAFDIAEELVK	O95983	MBD3	Methyl-CpG-binding domain protein 3 OS=Homo sapiens OX=9606 GN=MBD3 PE=1 SV=1	yes	15	[143-157]	0	1617.86	6572900	7038300		2	185
GHTVTEPIQPLEPELPGEGQPEAR	O15446	POLR1G	DNA-directed RNA polymerase I subunit RPA34 OS=Homo sapiens OX=9606 GN=POLR1G PE=1 SV=1	yes	24	[431-454]	0	2580.28	8246300	13055000		2	102
QEQINTEPLEDTVLSPTK	O15446	POLR1G	DNA-directed RNA polymerase I subunit RPA34 OS=Homo sapiens OX=9606 GN=POLR1G PE=1 SV=1	yes	18	[271-288]	0	2041.02	0	0		1	102
YELQIQK	P26951	IL3RA	Interleukin-3 receptor subunit alpha OS=Homo sapiens OX=9606 GN=IL3RA PE=1 SV=1	yes	7	[238-244]	0	920.497	637220	15918000		2	333
AEDNADTLALVFEAPNQEK	P12004	PCNA	Proliferating cell nuclear antigen OS=Homo sapiens OX=9606 GN=PCNA PE=1 SV=1	yes	19	[92-110]	0	2073.99	6326800	6899100		1	254
ATENDIANFFSPLNPIR	P31942	HNRNPH3	Heterogeneous nuclear ribonucleoprotein H3 OS=Homo sapiens OX=9606 GN=HNRNPH3 PE=1 SV=2	yes	17	[206-222]	0	1917.96	2903700	13062000		2	352
LAANFSLAPITK	Q9Y4F3	MARF1	Meiosis regulator and mRNA stability factor 1 OS=Homo sapiens OX=9606 GN=MARF1 PE=1 SV=6	yes	12	[1730-1741]	0	1244.71	9148100	11292000		2	1226
KEELNAISGPNEFAEFYNR	Q12874	SF3A3	Splicing factor 3A subunit 3 OS=Homo sapiens OX=9606 GN=SF3A3 PE=1 SV=1	yes	19	[69-87]	1	2227.05	0	2285700		1	636
SLESLDTSLFAK	Q12874	SF3A3	Splicing factor 3A subunit 3 OS=Homo sapiens OX=9606 GN=SF3A3 PE=1 SV=1	yes	12	[292-303]	0	1309.68	0	5680900		2	636
SALLALGLK	Q12874	SF3A3	Splicing factor 3A subunit 3 OS=Homo sapiens OX=9606 GN=SF3A3 PE=1 SV=1	yes	9	[265-273]	0	884.569	1107900	1936900		2	636
DALVMAQILK	Q9HBM6	TAF9B	Transcription initiation factor TFIID subunit 9B OS=Homo sapiens OX=9606 GN=TAF9B PE=1 SV=1	yes	10	[15-24]	0	1100.63	29580000	27129000		3	1063
ELTVDNSFEFEK	Q9UHA3	RSL24D1	Probable ribosome biogenesis protein RLP24 OS=Homo sapiens OX=9606 GN=RSL24D1 PE=1 SV=1	yes	12	[62-73]	0	1456.67	11934000	16102000		2	1153
LYITGGR	Q8WZ60	KLHL6	Kelch-like protein 6 OS=Homo sapiens OX=9606 GN=KLHL6 PE=1 SV=3	yes	7	[560-566]	0	778.434	7298900	9619300		2	898
HVDAHATLSDGVVVQVMGLLSNSGQPER	Q9UN86	G3BP2	Ras GTPase-activating protein-binding protein 2 OS=Homo sapiens OX=9606 GN=G3BP2 PE=1 SV=2	yes	28	[79-106]	0	2915.46	24182000	210950000		8	1177
NSSYVHGGVDASGKPQEAVYGQNDIHHK	Q9UN86	G3BP2	Ras GTPase-activating protein-binding protein 2 OS=Homo sapiens OX=9606 GN=G3BP2 PE=1 SV=2	yes	28	[37-64]	1	2993.4	2523400	13969000		1	1177
LPNFGFVVFDDSEPVQR	Q9UN86	G3BP2	Ras GTPase-activating protein-binding protein 2 OS=Homo sapiens OX=9606 GN=G3BP2 PE=1 SV=2	yes	17	[371-387]	0	1964.96	7300700	43963000		2	1177
FMQTFVLAPEGSVPNK	Q9UN86	G3BP2	Ras GTPase-activating protein-binding protein 2 OS=Homo sapiens OX=9606 GN=G3BP2 PE=1 SV=2	yes	16	[108-123]	0	1763.89	988120	14804000		2	1177
EFFMSFGNVVELR	Q9UN86	G3BP2	Ras GTPase-activating protein-binding protein 2 OS=Homo sapiens OX=9606 GN=G3BP2 PE=1 SV=2	yes	13	[349-361]	0	1573.76	0	2455500		1	1177
LVAIVDVIDQNR	P50914	RPL14	60S ribosomal protein L14 OS=Homo sapiens OX=9606 GN=RPL14 PE=1 SV=4	yes	12	[24-35]	0	1353.76	9445300	10594000		2	439
VQLVGLDEESSEFICR	P61962	DCAF7	DDB1- and CUL4-associated factor 7 OS=Homo sapiens OX=9606 GN=DCAF7 PE=1 SV=1	yes	16	[47-62]	0	1879.9	3161700	3462500		2	509
GVYPDLLATSGDYLR	P61962	DCAF7	DDB1- and CUL4-associated factor 7 OS=Homo sapiens OX=9606 GN=DCAF7 PE=1 SV=1	yes	15	[82-96]	0	1638.83	0	5655600		1	509
MVLPNLLEHETMAEVK	Q8N474	SFRP1	Secreted frizzled-related protein 1 OS=Homo sapiens OX=9606 GN=SFRP1 PE=1 SV=1	yes	16	[76-91]	0	1852.94	3581700	0		1	844
SQYLLTAIHK	Q8N474	SFRP1	Secreted frizzled-related protein 1 OS=Homo sapiens OX=9606 GN=SFRP1 PE=1 SV=1	yes	10	[277-286]	0	1172.66	0	9393800		2	844
GFGFVTFSSMAEVDAAMAAR	P22626	HNRNPA2B1	Heterogeneous nuclear ribonucleoproteins A2/B1 OS=Homo sapiens OX=9606 GN=HNRNPA2B1 PE=1 SV=2	yes	20	[63-82]	0	2063.94	1089900	9660100		1	310
KLFIGGLSFETTEESLR	P22626	HNRNPA2B1	Heterogeneous nuclear ribonucleoproteins A2/B1 OS=Homo sapiens OX=9606 GN=HNRNPA2B1 PE=1 SV=2	yes	17	[22-38]	1	1926.01	1023600	7911100		0	310
LFIGGLSFETTEESLR	P22626	HNRNPA2B1	Heterogeneous nuclear ribonucleoproteins A2/B1 OS=Homo sapiens OX=9606 GN=HNRNPA2B1 PE=1 SV=2	yes	16	[23-38]	0	1797.91	4363200	31657000		1	310
EAPEGWQTPK	Q9NWT8	AURKAIP1	Aurora kinase A-interacting protein OS=Homo sapiens OX=9606 GN=AURKAIP1 PE=1 SV=1	yes	10	[184-193]	0	1141.54	7999900	11858000		1	1112
FQDGDLTLYQSNTILR	P09211	GSTP1	Glutathione S-transferase P OS=Homo sapiens OX=9606 GN=GSTP1 PE=1 SV=2	yes	16	[56-71]	0	1882.94	3868600	6638200		1	233
TQLIQQVEQLK	Q9Y5Q3	MAFB	Transcription factor MafB OS=Homo sapiens OX=9606 GN=MAFB PE=1 SV=2	yes	11	[271-281]	0	1326.75	3366300	5083200		2	1235
SPAGLQVLNDYLADK	P24534	EEF1B2	Elongation factor 1-beta OS=Homo sapiens OX=9606 GN=EEF1B2 PE=1 SV=3	yes	15	[8-22]	0	1602.83	0	6594100		1	317
SIQADGLVWGSSK	P24534	EEF1B2	Elongation factor 1-beta OS=Homo sapiens OX=9606 GN=EEF1B2 PE=1 SV=3	yes	13	[164-176]	0	1346.68	1817300	2259000		2	317
LQIQCVVEDDK	P24534	EEF1B2	Elongation factor 1-beta OS=Homo sapiens OX=9606 GN=EEF1B2 PE=1 SV=3	no	11	[187-197]	0	1345.65	0	3575500	P29692	1	317
DGIDDESYGQIFKPIISK	Q92769	HDAC2	Histone deacetylase 2 OS=Homo sapiens OX=9606 GN=HDAC2 PE=1 SV=2	yes	18	[231-248]	1	2024.01	8479800	8760400		1	908
TVIIHDRPDITHPR	Q9NWH9	SLTM	SAFB-like transcription modulator OS=Homo sapiens OX=9606 GN=SLTM PE=1 SV=2	yes	14	[855-868]	1	1668.91	5163400	8684500		2	1110
PLHSSGINVNAAPFQSMQTVFNMNAPVPPVNEPETLK	Q14444	CAPRIN1	Caprin-1 OS=Homo sapiens OX=9606 GN=CAPRIN1 PE=1 SV=2	yes	37	[500-536]	0	3974.97	0	3694000		1	680
LNEQYEHASIHLWDLLEGK	Q14444	CAPRIN1	Caprin-1 OS=Homo sapiens OX=9606 GN=CAPRIN1 PE=1 SV=2	yes	19	[203-221]	0	2294.13	9545200	57414000		2	680
TVLELQYVLDKLGDDEVR	Q14444	CAPRIN1	Caprin-1 OS=Homo sapiens OX=9606 GN=CAPRIN1 PE=1 SV=2	yes	18	[148-165]	1	2104.11	3806700	24240000		3	680
YQEVTNNLEFAK	Q14444	CAPRIN1	Caprin-1 OS=Homo sapiens OX=9606 GN=CAPRIN1 PE=1 SV=2	yes	12	[99-110]	0	1454.7	1480800	3311500		1	680
TVLELQYVLDK	Q14444	CAPRIN1	Caprin-1 OS=Homo sapiens OX=9606 GN=CAPRIN1 PE=1 SV=2	yes	11	[148-158]	0	1319.73	4901900	25488000		2	680
LLGGVTIAQGGVLPNIQAVLLPK	Q96QV6	H2AC1	Histone H2A type 1-A OS=Homo sapiens OX=9606 GN=H2AC1 PE=1 SV=3	no	23	[97-119]	0	2270.37	19818000	5209000	P16104	2	275
TSAQVAVFHLQEIAEDELAR	Q96KM6	ZNF512B	Zinc finger protein 512B OS=Homo sapiens OX=9606 GN=ZNF512B PE=1 SV=1	yes	20	[685-704]	0	2226.13	4333900	3388900		1	949
GFSVVADTPELQR	Q14847	LASP1	LIM and SH3 domain protein 1 OS=Homo sapiens OX=9606 GN=LASP1 PE=1 SV=2	yes	13	[97-109]	0	1417.72	3586900	4000500		1	688
EQISDIDDAVR	P53999	SUB1	Activated RNA polymerase II transcriptional coactivator p15 OS=Homo sapiens OX=9606 GN=SUB1 PE=1 SV=3	yes	11	[115-125]	0	1259.6	4422200	6185200		2	465
YEGILYTIDTENSTVALAK	Q8ND56	LSM14A	Protein LSM14 homolog A OS=Homo sapiens OX=9606 GN=LSM14A PE=1 SV=3	yes	19	[22-40]	0	2100.06	3719900	8208200		2	861
HVDAHATLNDGVVVQVMGLLSNNNQALR	Q13283	G3BP1	Ras GTPase-activating protein-binding protein 1 OS=Homo sapiens OX=9606 GN=G3BP1 PE=1 SV=1	yes	28	[79-106]	0	2984.53	13688000	117600000		5	651
HPDSHQLFIGNLPHEVDKSELK	Q13283	G3BP1	Ras GTPase-activating protein-binding protein 1 OS=Homo sapiens OX=9606 GN=G3BP1 PE=1 SV=1	yes	22	[336-357]	1	2539.28	5101200	30130000		5	651
SSSPAPADIAQTVQEDLR	Q13283	G3BP1	Ras GTPase-activating protein-binding protein 1 OS=Homo sapiens OX=9606 GN=G3BP1 PE=1 SV=1	yes	18	[230-247]	0	1883.92	1568300	4833800		2	651
LPNFGFVVFDDSEPVQK	Q13283	G3BP1	Ras GTPase-activating protein-binding protein 1 OS=Homo sapiens OX=9606 GN=G3BP1 PE=1 SV=1	yes	17	[377-393]	0	1936.96	5939900	34592000		2	651
SELKDFFQSYGNVVELR	Q13283	G3BP1	Ras GTPase-activating protein-binding protein 1 OS=Homo sapiens OX=9606 GN=G3BP1 PE=1 SV=1	yes	17	[354-370]	1	2030.01	653820	3847400		1	651
FMQTFVLAPEGSVANK	Q13283	G3BP1	Ras GTPase-activating protein-binding protein 1 OS=Homo sapiens OX=9606 GN=G3BP1 PE=1 SV=1	yes	16	[108-123]	0	1737.88	0	10468000		1	651
QYYTLLNQAPDMLHR	Q13283	G3BP1	Ras GTPase-activating protein-binding protein 1 OS=Homo sapiens OX=9606 GN=G3BP1 PE=1 SV=1	yes	15	[18-32]	0	1861.91	1143600	5495700		1	651
DFFQSYGNVVELR	Q13283	G3BP1	Ras GTPase-activating protein-binding protein 1 OS=Homo sapiens OX=9606 GN=G3BP1 PE=1 SV=1	yes	13	[358-370]	0	1572.76	2566200	12628000		2	651
FYVHNDIFR	Q13283	G3BP1	Ras GTPase-activating protein-binding protein 1 OS=Homo sapiens OX=9606 GN=G3BP1 PE=1 SV=1	yes	9	[124-132]	0	1209.59	949460	4387500		1	651
VLVALYEEPEKPNSALDFLK	Q99417	MYCBP	c-Myc-binding protein OS=Homo sapiens OX=9606 GN=MYCBP PE=1 SV=3	yes	20	[30-49]	1	2274.21	2624800	9796000		2	960
EIFLTVPVGGGESLR	Q53HL2	CDCA8	Borealin OS=Homo sapiens OX=9606 GN=CDCA8 PE=1 SV=2	yes	15	[226-240]	0	1572.85	0	5679700		1	752
EVDNLYNIEILR	Q53HL2	CDCA8	Borealin OS=Homo sapiens OX=9606 GN=CDCA8 PE=1 SV=2	yes	12	[49-60]	0	1489.78	2011400	3255400		2	752
TSQEELLAEVVQGQSR	Q6PJT7	ZC3H14	Zinc finger CCCH domain-containing protein 14 OS=Homo sapiens OX=9606 GN=ZC3H14 PE=1 SV=1	yes	16	[389-404]	0	1772.89	3316200	5032300		2	788
NPELSTQLIDIIHTAAAR	Q9NXF1	TEX10	Testis-expressed protein 10 OS=Homo sapiens OX=9606 GN=TEX10 PE=1 SV=2	yes	18	[566-583]	0	1962.05	2328500	1951400		1	1119
GFGFVTYATVEEVDAAMNAR	P09651	HNRNPA1	Heterogeneous nuclear ribonucleoprotein A1 OS=Homo sapiens OX=9606 GN=HNRNPA1 PE=1 SV=5	no	20	[56-75]	0	2147	2061200	13078000	A0A2R8Y4L2	2	234
LFIGGLSFETTDESLR	P09651	HNRNPA1	Heterogeneous nuclear ribonucleoprotein A1 OS=Homo sapiens OX=9606 GN=HNRNPA1 PE=1 SV=5	no	16	[16-31]	0	1783.9	5170000	27304000	Q32P51	2	234
GFAFVTFDDHDSVDK	P09651	HNRNPA1	Heterogeneous nuclear ribonucleoprotein A1 OS=Homo sapiens OX=9606 GN=HNRNPA1 PE=1 SV=5	no	15	[147-161]	0	1698.75	1845300	6265400	A0A2R8Y4L2;Q32P51	1	234
EIWELIGIPEDQR	O43663	PRC1	Protein regulator of cytokinesis 1 OS=Homo sapiens OX=9606 GN=PRC1 PE=1 SV=2	yes	13	[24-36]	0	1596.81	4079100	3981800		1	118
SQNEAVCEGLR	O43663	PRC1	Protein regulator of cytokinesis 1 OS=Homo sapiens OX=9606 GN=PRC1 PE=1 SV=2	yes	11	[230-240]	0	1261.57	0	3191300		2	118
LIHPDEDISLEER	O43670	ZNF207	BUB3-interacting and GLEBS motif-containing protein ZNF207 OS=Homo sapiens OX=9606 GN=ZNF207 PE=1 SV=1	yes	13	[363-375]	0	1564.77	2995700	5546900		1	119
DLVPDLSNFYAQYK	P21912	SDHB	Succinate dehydrogenase [ubiquinone] iron-sulfur subunit, mitochondrial OS=Homo sapiens OX=9606 GN=SDHB PE=1 SV=3	yes	14	[138-151]	0	1671.81	5385800	4204400		2	304
MLSLAAK	Q9BXT6	MOV10L1	RNA helicase Mov10l1 OS=Homo sapiens OX=9606 GN=MOV10L1 PE=1 SV=1	yes	7	[1-7]	0	732.42	7017900	7829900		2	1005
VDVGGSEPASLSYLSFEGATK	Q9NQT5	EXOSC3	Exosome complex component RRP40 OS=Homo sapiens OX=9606 GN=EXOSC3 PE=1 SV=3	yes	21	[131-151]	0	2113.02	10026000	7325000		1	1083
GYAYVEFENPDEAEK	Q15287	RNPS1	RNA-binding protein with serine-rich domain 1 OS=Homo sapiens OX=9606 GN=RNPS1 PE=1 SV=1	yes	15	[204-218]	0	1759.76	2237500	5590700		2	701
YTIHSQLEHLQSK	Q9BWJ5	SF3B5	Splicing factor 3B subunit 5 OS=Homo sapiens OX=9606 GN=SF3B5 PE=1 SV=1	yes	13	[5-17]	0	1582.81	4509600	6539800		2	1000
LLEQALVIEEQLR	Q14839	CHD4	Chromodomain-helicase-DNA-binding protein 4 OS=Homo sapiens OX=9606 GN=CHD4 PE=1 SV=2	no	13	[1788-1800]	0	1552.88	3810900	3505900	Q8TDI0;Q12873	2	635
LSQAYAISAGVSLEGQQLFQTIHK	Q3MHD2	LSM12	Protein LSM12 OS=Homo sapiens OX=9606 GN=LSM12 PE=1 SV=2	yes	24	[99-122]	0	2588.36	9507400	45451000		2	743
NIVVMEEVVITPPYQVENCK	Q3MHD2	LSM12	Protein LSM12 OS=Homo sapiens OX=9606 GN=LSM12 PE=1 SV=2	yes	20	[133-152]	0	2360.18	988940	7757400		1	743
LQGEVVAFDYQSK	Q3MHD2	LSM12	Protein LSM12 OS=Homo sapiens OX=9606 GN=LSM12 PE=1 SV=2	yes	13	[25-37]	0	1482.74	2224900	2834500		1	743
QVLDLYALFR	A6NKF2	ARID3C	AT-rich interactive domain-containing protein 3C OS=Homo sapiens OX=9606 GN=ARID3C PE=1 SV=1	yes	10	[143-152]	0	1236.69	2245300	2444400		2	50
KEEQEVQATLESEEVDLNAGLHGNWTLENAK	Q08211	DHX9	ATP-dependent RNA helicase A OS=Homo sapiens OX=9606 GN=DHX9 PE=1 SV=4	yes	31	[152-182]	1	3480.66	5226100	28581000		3	626
VILSTNIAETSITINDVVYVIDSCK	Q08211	DHX9	ATP-dependent RNA helicase A OS=Homo sapiens OX=9606 GN=DHX9 PE=1 SV=4	yes	25	[709-733]	0	2766.44	891380	17220000		2	626
KFESEILEAISQNSVVIIR	Q08211	DHX9	ATP-dependent RNA helicase A OS=Homo sapiens OX=9606 GN=DHX9 PE=1 SV=4	yes	19	[392-410]	1	2174.19	1382100	7370500		2	626
FESEILEAISQNSVVIIR	Q08211	DHX9	ATP-dependent RNA helicase A OS=Homo sapiens OX=9606 GN=DHX9 PE=1 SV=4	yes	18	[393-410]	0	2046.1	722540	3416300		1	626
TTQVPQFILDDFIQNDR	Q08211	DHX9	ATP-dependent RNA helicase A OS=Homo sapiens OX=9606 GN=DHX9 PE=1 SV=4	yes	17	[418-434]	0	2049.02	1810400	4711900		2	626
ELDALDANDELTPLGR	Q08211	DHX9	ATP-dependent RNA helicase A OS=Homo sapiens OX=9606 GN=DHX9 PE=1 SV=4	yes	16	[838-853]	0	1740.85	2599300	5222500		2	626
DINTDFLLVVLR	Q08211	DHX9	ATP-dependent RNA helicase A OS=Homo sapiens OX=9606 GN=DHX9 PE=1 SV=4	yes	12	[517-528]	0	1416.8	1773300	1260900		1	626
SFIAEMTIYIK	Q08211	DHX9	ATP-dependent RNA helicase A OS=Homo sapiens OX=9606 GN=DHX9 PE=1 SV=4	yes	11	[210-220]	0	1314.69	1036900	4826500		1	626
YPSPFFVFGEK	Q08211	DHX9	ATP-dependent RNA helicase A OS=Homo sapiens OX=9606 GN=DHX9 PE=1 SV=4	yes	11	[1038-1048]	0	1316.64	1554800	2335100		2	626
FQDLGAAYEVLSDSEK	Q9UBS4	DNAJB11	DnaJ homolog subfamily B member 11 OS=Homo sapiens OX=9606 GN=DNAJB11 PE=1 SV=1	yes	16	[67-82]	0	1770.83	3722800	3968700		2	1145
TAQALAQLAAQHSQSGSTTTSSWDMGSTTQSPSLVQYDLK	Q14157	UBAP2L	Ubiquitin-associated protein 2-like OS=Homo sapiens OX=9606 GN=UBAP2L PE=1 SV=2	yes	40	[368-407]	0	4181.98	0	12449000		1	672
IFTASNVSSVPLPAENVTITAGQR	Q14157	UBAP2L	Ubiquitin-associated protein 2-like OS=Homo sapiens OX=9606 GN=UBAP2L PE=1 SV=2	yes	24	[258-281]	0	2471.3	0	11405000		1	672
FPLDYYSIPFPTPTTPLTGR	Q14157	UBAP2L	Ubiquitin-associated protein 2-like OS=Homo sapiens OX=9606 GN=UBAP2L PE=1 SV=2	yes	20	[830-849]	0	2282.16	702770	7789500		1	672
QAFTPSSTMMEVFLQEK	Q14157	UBAP2L	Ubiquitin-associated protein 2-like OS=Homo sapiens OX=9606 GN=UBAP2L PE=1 SV=2	yes	17	[422-438]	0	1972.93	843760	3904500		1	672
IDLAVLLGK	Q14157	UBAP2L	Ubiquitin-associated protein 2-like OS=Homo sapiens OX=9606 GN=UBAP2L PE=1 SV=2	yes	9	[282-290]	0	940.596	2492600	10429000		2	672
GLIVYQLENQPSEFR	P78406	RAE1	mRNA export factor RAE1 OS=Homo sapiens OX=9606 GN=RAE1 PE=1 SV=1	yes	15	[191-205]	0	1791.92	2864400	3682400		2	586
ENISNAQALLEYHLSYLQEVEQLR	P51116	FXR2	RNA-binding protein FXR2 OS=Homo sapiens OX=9606 GN=FXR2 PE=1 SV=2	yes	24	[352-375]	0	2859.44	2419900	10427000		2	443
DVHEDSVTIFFENNWQSER	P51116	FXR2	RNA-binding protein FXR2 OS=Homo sapiens OX=9606 GN=FXR2 PE=1 SV=2	yes	19	[32-50]	0	2351.05	1019400	4404200		1	443
QLAAAFQEEFTVR	P51116	FXR2	RNA-binding protein FXR2 OS=Homo sapiens OX=9606 GN=FXR2 PE=1 SV=2	yes	13	[224-236]	0	1508.76	848580	3731500		1	443
VSGLEPATVDWAFDLTK	Q86UY6	NAA40	N-alpha-acetyltransferase 40 OS=Homo sapiens OX=9606 GN=NAA40 PE=1 SV=1	yes	17	[62-78]	0	1847.93	9430600	7215900		2	817
LLIYWASTR	P06312	IGKV4-1	Immunoglobulin kappa variable 4-1 OS=Homo sapiens OX=9606 GN=IGKV4-1 PE=1 SV=1	yes	9	[72-80]	0	1121.62	0	3773900		1	211
SPLLDQVQTFLPQMAR	Q8N5I9	NOPCHAP1	NOP protein chaperone 1 OS=Homo sapiens OX=9606 GN=NOPCHAP1 PE=1 SV=2	yes	16	[66-81]	0	1842.97	2068500	2692100		1	848
ALAESWNAAFLESSAK	Q15382	RHEB	GTP-binding protein Rheb OS=Homo sapiens OX=9606 GN=RHEB PE=1 SV=1	yes	16	[136-151]	0	1693.83	2848000	2545200		1	708
QFLLYLDESNALGK	Q6ZYL4	GTF2H5	General transcription factor IIH subunit 5 OS=Homo sapiens OX=9606 GN=GTF2H5 PE=1 SV=1	yes	14	[18-31]	0	1609.84	6540400	3605000		2	797
IADPFVLSR	P08048	ZFY	Zinc finger Y-chromosomal protein OS=Homo sapiens OX=9606 GN=ZFY PE=1 SV=3	no	9	[695-703]	0	1016.57	2954900	3827700	P17010	2	224
INEELESQYQQSMDSK	O00193	SMAP	Small acidic protein OS=Homo sapiens OX=9606 GN=SMAP PE=1 SV=1	yes	16	[76-91]	0	1927.85	3128600	4316500		2	58
IPQSHIQQICETILTSGENLAR	O43813	LANCL1	Glutathione S-transferase LANCL1 OS=Homo sapiens OX=9606 GN=LANCL1 PE=1 SV=1	yes	22	[174-195]	0	2507.28	0	4467200		1	123
SLAEGYFDAAGR	O43813	LANCL1	Glutathione S-transferase LANCL1 OS=Homo sapiens OX=9606 GN=LANCL1 PE=1 SV=1	yes	12	[16-27]	0	1255.58	1517000	2017200		2	123
QGAIVAVTGDGVNDSPALK	P05023	ATP1A1	Sodium/potassium-transporting ATPase subunit alpha-1 OS=Homo sapiens OX=9606 GN=ATP1A1 PE=1 SV=1	no	19	[708-726]	0	1810.94	3483900	768020	P13637;P50993	1	203
GVGIISEGNETVEDIAAR	P05023	ATP1A1	Sodium/potassium-transporting ATPase subunit alpha-1 OS=Homo sapiens OX=9606 GN=ATP1A1 PE=1 SV=1	no	18	[630-647]	0	1828.92	2849300	814500	P13637;P50993	1	203
VDNSSLTGESEPQTR	P05023	ATP1A1	Sodium/potassium-transporting ATPase subunit alpha-1 OS=Homo sapiens OX=9606 GN=ATP1A1 PE=1 SV=1	no	15	[213-227]	0	1618.74	1843100	0	P13637;P50993;P20648	1	203
AVFQANQENLPILK	P05023	ATP1A1	Sodium/potassium-transporting ATPase subunit alpha-1 OS=Homo sapiens OX=9606 GN=ATP1A1 PE=1 SV=1	yes	14	[431-444]	0	1583.87	2778500	0		1	203
SPDFTNENPLETR	P05023	ATP1A1	Sodium/potassium-transporting ATPase subunit alpha-1 OS=Homo sapiens OX=9606 GN=ATP1A1 PE=1 SV=1	yes	13	[228-240]	0	1518.7	2095100	0		1	203
TIQFVDWCPTGFK	Q71U36	TUBA1A	Tubulin alpha-1A chain OS=Homo sapiens OX=9606 GN=TUBA1A PE=1 SV=1	no	13	[340-352]	0	1597.76	5718700	4493100	P0DPH8;P0DPH7;Q6PEY2	2	799
IFYPEIEEVQALDDTER	P33316	DUT	Deoxyuridine 5'-triphosphate nucleotidohydrolase, mitochondrial OS=Homo sapiens OX=9606 GN=DUT PE=1 SV=4	yes	17	[225-241]	0	2065.98	0	4357700		1	358
LTTPTYGDLNHLVSATMSGVTTSLR	Q9BUF5	TUBB6	Tubulin beta-6 chain OS=Homo sapiens OX=9606 GN=TUBB6 PE=1 SV=1	yes	25	[217-241]	0	2634.33	2241700	0		1	991
MASTFIGNSTAIQELFK	Q9BUF5	TUBB6	Tubulin beta-6 chain OS=Homo sapiens OX=9606 GN=TUBB6 PE=1 SV=1	yes	17	[363-379]	0	1856.93	0	8073100		1	991
LYIGNLSENAAPSDLESIFK	O00425	IGF2BP3	Insulin-like growth factor 2 mRNA-binding protein 3 OS=Homo sapiens OX=9606 GN=IGF2BP3 PE=1 SV=2	yes	20	[4-23]	0	2180.1	1086400	4731200		1	69
LLVPTQFVGAIIGK	O00425	IGF2BP3	Insulin-like growth factor 2 mRNA-binding protein 3 OS=Homo sapiens OX=9606 GN=IGF2BP3 PE=1 SV=2	yes	14	[200-213]	0	1454.89	2019700	7009200		1	69
FIIENTDLAVANSIR	P19387	POLR2C	DNA-directed RNA polymerase II subunit RPB3 OS=Homo sapiens OX=9606 GN=POLR2C PE=1 SV=2	yes	15	[21-35]	0	1674.89	3526200	3763900		2	292
DFYAAHPSADAANGSNEDRGEVADEDKR	P35226	BMI1	Polycomb complex protein BMI-1 OS=Homo sapiens OX=9606 GN=BMI1 PE=1 SV=2	yes	28	[96-123]	2	3006.3	4079300	4965800		1	364
TLQDIVYK	P35226	BMI1	Polycomb complex protein BMI-1 OS=Homo sapiens OX=9606 GN=BMI1 PE=1 SV=2	no	8	[74-81]	0	978.539	193940	2354300	P35227	1	364
LLLFSSATDAAIR	Q12788	TBL3	Transducin beta-like protein 3 OS=Homo sapiens OX=9606 GN=TBL3 PE=1 SV=2	yes	13	[166-178]	0	1376.77	0	1291200		0	632
VNILEVASGAVLR	Q12788	TBL3	Transducin beta-like protein 3 OS=Homo sapiens OX=9606 GN=TBL3 PE=1 SV=2	yes	13	[47-59]	0	1339.78	2585100	2658300		1	632
QTFNPTDTNALVAAVAFGK	Q96G25	MED8	Mediator of RNA polymerase II transcription subunit 8 OS=Homo sapiens OX=9606 GN=MED8 PE=1 SV=2	yes	19	[171-189]	0	1964	2764500	3450600		2	939
TEDFIIDTLELR	Q01780	EXOSC10	Exosome component 10 OS=Homo sapiens OX=9606 GN=EXOSC10 PE=1 SV=2	yes	12	[335-346]	0	1463.75	2224000	0		1	610
EAFDLFDADGTGTIDVK	P41208	CETN2	Centrin-2 OS=Homo sapiens OX=9606 GN=CETN2 PE=1 SV=1	yes	17	[35-51]	0	1812.84	4203200	4707800		2	395
NMLTEELYGNTFQLYK	Q15397	PUM3	Pumilio homolog 3 OS=Homo sapiens OX=9606 GN=PUM3 PE=1 SV=3	yes	16	[269-284]	0	1962.94	1791700	0		1	710
QAFEELRDDLVELSK	Q15397	PUM3	Pumilio homolog 3 OS=Homo sapiens OX=9606 GN=PUM3 PE=1 SV=3	yes	15	[197-211]	1	1790.9	3906400	3540100		1	710
SAAASNLSGLSLQEAQQILNVSK	Q9Y3D7	PAM16	Mitochondrial import inner membrane translocase subunit TIM16 OS=Homo sapiens OX=9606 GN=PAM16 PE=1 SV=2	yes	23	[45-67]	0	2328.23	5868700	5895600		2	1218
YIEGLSAESNSISK	Q86U86	PBRM1	Protein polybromo-1 OS=Homo sapiens OX=9606 GN=PBRM1 PE=1 SV=1	yes	14	[1613-1626]	0	1496.74	1674100	0		1	816
LVGTEWR	Q86U86	PBRM1	Protein polybromo-1 OS=Homo sapiens OX=9606 GN=PBRM1 PE=1 SV=1	yes	7	[1412-1418]	0	859.455	1080100	0		1	816
YTQLQYIGEGAYGMVSSAYDHVR	P27361	MAPK3	Mitogen-activated protein kinase 3 OS=Homo sapiens OX=9606 GN=MAPK3 PE=1 SV=4	yes	23	[42-64]	0	2607.21	2431500	0		1	335
DVYIVQDLMETDLYK	P27361	MAPK3	Mitogen-activated protein kinase 3 OS=Homo sapiens OX=9606 GN=MAPK3 PE=1 SV=4	no	15	[100-114]	0	1843.89	8268500	4827200	P28482	2	339;335
YIHSANVLHR	P27361	MAPK3	Mitogen-activated protein kinase 3 OS=Homo sapiens OX=9606 GN=MAPK3 PE=1 SV=4	no	10	[139-148]	0	1208.64	6380200	11424000	P31152;Q16659;P28482	1	339;335
APEIMLNSK	P27361	MAPK3	Mitogen-activated protein kinase 3 OS=Homo sapiens OX=9606 GN=MAPK3 PE=1 SV=4	no	9	[195-203]	0	1001.52	3238600	2836900	P28482	1	339;335
NYLQSLPSK	P27361	MAPK3	Mitogen-activated protein kinase 3 OS=Homo sapiens OX=9606 GN=MAPK3 PE=1 SV=4	yes	9	[279-287]	0	1048.56	1107600	1140800		1	335
EQYLELVSAALR	Q8NC60	NOA1	Nitric oxide-associated protein 1 OS=Homo sapiens OX=9606 GN=NOA1 PE=1 SV=2	yes	12	[199-210]	0	1390.75	1535700	1208700		1	859
GLSTESILIPR	Q5VSP4	LCN1P1	Putative lipocalin 1-like protein 1 OS=Homo sapiens OX=9606 GN=LCN1P1 PE=5 SV=1	no	11	[142-152]	0	1184.68	6814900	8350500	P31025	2	347
AENLQLLTENELHR	O94992	HEXIM1	Protein HEXIM1 OS=Homo sapiens OX=9606 GN=HEXIM1 PE=1 SV=1	yes	14	[334-347]	0	1678.86	3110700	3974400		2	168
FLGATTDTTVLEANAVLLGIQESK	Q9Y2Q9	MRPS28	28S ribosomal protein S28, mitochondrial OS=Homo sapiens OX=9606 GN=MRPS28 PE=1 SV=1	yes	24	[153-176]	0	2490.32	1635800	967760		1	1197
IFHIVENDLYIDFGGK	Q9Y2Q9	MRPS28	28S ribosomal protein S28, mitochondrial OS=Homo sapiens OX=9606 GN=MRPS28 PE=1 SV=1	yes	16	[104-119]	0	1878.95	1252300	0		1	1197
AVQAFVDGSAIQVLK	Q9NUQ6	SPATS2L	SPATS2-like protein OS=Homo sapiens OX=9606 GN=SPATS2L PE=1 SV=2	yes	15	[43-57]	0	1544.86	3320300	4240900		2	1100
LFVGGLSFDTNEQSLEQVFSK	Q14011	CIRBP	Cold-inducible RNA-binding protein OS=Homo sapiens OX=9606 GN=CIRBP PE=1 SV=1	yes	21	[8-28]	0	2344.16	603320	5259500		1	669
QEGLTFFGTELAPVR	Q96AQ6	PBXIP1	Pre-B-cell leukemia transcription factor-interacting protein 1 OS=Homo sapiens OX=9606 GN=PBXIP1 PE=1 SV=1	yes	15	[597-611]	0	1663.86	3870600	3398200		2	923
QKEQLEAEAQALR	Q96AQ6	PBXIP1	Pre-B-cell leukemia transcription factor-interacting protein 1 OS=Homo sapiens OX=9606 GN=PBXIP1 PE=1 SV=1	yes	13	[383-395]	1	1512.79	0	0		1	923
LQLSPWESSVVNR	Q14244	MAP7	Ensconsin OS=Homo sapiens OX=9606 GN=MAP7 PE=1 SV=1	yes	13	[216-228]	0	1513.79	3100000	2906100		2	675
TGIVDISILTTGMSATSR	P33991	MCM4	DNA replication licensing factor MCM4 OS=Homo sapiens OX=9606 GN=MCM4 PE=1 SV=5	yes	18	[778-795]	0	1821.95	1677500	0		1	359
ELYLQVIQYMR	Q9BRS2	RIOK1	Serine/threonine-protein kinase RIO1 OS=Homo sapiens OX=9606 GN=RIOK1 PE=1 SV=2	yes	11	[302-312]	0	1454.76	1491300	0		1	980
GLGTGTLYIAESR	P54105	CLNS1A	Methylosome subunit pICln OS=Homo sapiens OX=9606 GN=CLNS1A PE=1 SV=1	yes	13	[31-43]	0	1336.7	4478100	5233800		2	466
YVQLPADEVDTQLLQDAAR	Q9Y333	LSM2	U6 snRNA-associated Sm-like protein LSm2 OS=Homo sapiens OX=9606 GN=LSM2 PE=1 SV=1	yes	19	[69-87]	0	2144.07	1950400	2760800		1	1207
QTSAILQQHYGGDIPASVAELVALPGVGPK	P78549	NTHL1	Endonuclease III-like protein 1 OS=Homo sapiens OX=9606 GN=NTHL1 PE=1 SV=2	yes	30	[191-220]	0	3015.6	2330700	548480		1	588
GLTVDSILQTDDATLGK	P78549	NTHL1	Endonuclease III-like protein 1 OS=Homo sapiens OX=9606 GN=NTHL1 PE=1 SV=2	yes	17	[158-174]	0	1745.9	0	4240300		1	588
ELGIWEPLAVK	P49368	CCT3	T-complex protein 1 subunit gamma OS=Homo sapiens OX=9606 GN=CCT3 PE=1 SV=4	yes	11	[492-502]	0	1253.7	4014300	2313800		0	428
IVLLDSSLEYK	P49368	CCT3	T-complex protein 1 subunit gamma OS=Homo sapiens OX=9606 GN=CCT3 PE=1 SV=4	yes	11	[238-248]	0	1278.71	3254500	1650800		1	428
TAVETAVLLLR	P49368	CCT3	T-complex protein 1 subunit gamma OS=Homo sapiens OX=9606 GN=CCT3 PE=1 SV=4	yes	11	[508-518]	0	1184.71	3780200	1949100		0	428
AQPLEDLAGFTELSETSGHTQESLTAGK	P46013	MKI67	Proliferation marker protein Ki-67 OS=Homo sapiens OX=9606 GN=MKI67 PE=1 SV=2	yes	28	[2673-2700]	0	2916.4	1965300	0		1	410
AFKQPAK	P46013	MKI67	Proliferation marker protein Ki-67 OS=Homo sapiens OX=9606 GN=MKI67 PE=1 SV=2	yes	7	[2884-2890]	1	788.454	0	0		0	410
VMEVTFQGEYPATLVSQGAEIIPSGTEHPVFPK	Q7Z417	NUFIP2	FMR1-interacting protein NUFIP2 OS=Homo sapiens OX=9606 GN=NUFIP2 PE=1 SV=1	yes	33	[531-563]	0	3557.78	1561800	12560000		2	808
DYEIESQNPLASPTNTLLGSAK	Q7Z417	NUFIP2	FMR1-interacting protein NUFIP2 OS=Homo sapiens OX=9606 GN=NUFIP2 PE=1 SV=1	yes	22	[618-639]	0	2347.15	0	3714000		2	808
NLSSDEATNPISR	Q7Z417	NUFIP2	FMR1-interacting protein NUFIP2 OS=Homo sapiens OX=9606 GN=NUFIP2 PE=1 SV=1	yes	13	[110-122]	0	1402.67	2941900	4068800		2	808
WVPPLIGELYGLR	Q9P0J0	NDUFA13	NADH dehydrogenase [ubiquinone] 1 alpha subcomplex subunit 13 OS=Homo sapiens OX=9606 GN=NDUFA13 PE=1 SV=3	yes	13	[116-128]	0	1511.85	1509800	591070		1	1134
LQIEDFEAR	Q9P0J0	NDUFA13	NADH dehydrogenase [ubiquinone] 1 alpha subcomplex subunit 13 OS=Homo sapiens OX=9606 GN=NDUFA13 PE=1 SV=3	yes	9	[60-68]	0	1119.56	4821200	0		2	1134
VEQESLLTAFR	Q9UBB4	ATXN10	Ataxin-10 OS=Homo sapiens OX=9606 GN=ATXN10 PE=1 SV=1	yes	11	[123-133]	0	1291.68	1973100	0		1	1142
LLDEVFFSEK	P25789	PSMA4	Proteasome subunit alpha type-4 OS=Homo sapiens OX=9606 GN=PSMA4 PE=1 SV=1	yes	10	[55-64]	0	1225.62	1253900	0		1	328
VLDIIYQPQAIFR	Q9NVX2	NLE1	Notchless protein homolog 1 OS=Homo sapiens OX=9606 GN=NLE1 PE=1 SV=4	yes	13	[87-99]	0	1574.88	2245200	2953200		2	1107
LLVSGSSDSTLK	Q9NVX2	NLE1	Notchless protein homolog 1 OS=Homo sapiens OX=9606 GN=NLE1 PE=1 SV=4	yes	12	[428-439]	0	1205.65	0	0		1	1107
VIEVSHWGNIAVEENVDLK	P04843	RPN1	Dolichyl-diphosphooligosaccharide--protein glycosyltransferase subunit 1 OS=Homo sapiens OX=9606 GN=RPN1 PE=1 SV=1	yes	19	[233-251]	0	2150.1	3223600	0		1	200
NLVEQHIQDIVVHYTFNK	P04843	RPN1	Dolichyl-diphosphooligosaccharide--protein glycosyltransferase subunit 1 OS=Homo sapiens OX=9606 GN=RPN1 PE=1 SV=1	yes	18	[415-432]	0	2196.13	3490200	0		1	200
FVDHVFDEQVIDSLTVK	P04843	RPN1	Dolichyl-diphosphooligosaccharide--protein glycosyltransferase subunit 1 OS=Homo sapiens OX=9606 GN=RPN1 PE=1 SV=1	yes	17	[355-371]	0	1990	5303400	1401700		1	200
VTAEVVLAHLGGGSTSR	P04843	RPN1	Dolichyl-diphosphooligosaccharide--protein glycosyltransferase subunit 1 OS=Homo sapiens OX=9606 GN=RPN1 PE=1 SV=1	yes	17	[49-65]	0	1652.88	1950200	0		1	200
ATSFLLALEPELEAR	P04843	RPN1	Dolichyl-diphosphooligosaccharide--protein glycosyltransferase subunit 1 OS=Homo sapiens OX=9606 GN=RPN1 PE=1 SV=1	yes	15	[66-80]	0	1658.89	6720300	2085100		1	200
TILPAAAQDVYYR	P04843	RPN1	Dolichyl-diphosphooligosaccharide--protein glycosyltransferase subunit 1 OS=Homo sapiens OX=9606 GN=RPN1 PE=1 SV=1	yes	13	[282-294]	0	1479.77	2439400	837580		1	200
ALTSEIALLQSR	P04843	RPN1	Dolichyl-diphosphooligosaccharide--protein glycosyltransferase subunit 1 OS=Homo sapiens OX=9606 GN=RPN1 PE=1 SV=1	yes	12	[525-536]	0	1300.74	3580900	1011600		1	200
NIEIDSPYEISR	P04843	RPN1	Dolichyl-diphosphooligosaccharide--protein glycosyltransferase subunit 1 OS=Homo sapiens OX=9606 GN=RPN1 PE=1 SV=1	yes	12	[380-391]	0	1434.7	3565700	1141700		1	200
SEDLLDYGPFR	P04843	RPN1	Dolichyl-diphosphooligosaccharide--protein glycosyltransferase subunit 1 OS=Homo sapiens OX=9606 GN=RPN1 PE=1 SV=1	yes	11	[194-204]	0	1310.61	2809400	0		2	200
NNIAMALEVTYR	P24539	ATP5PB	ATP synthase F(0) complex subunit B1, mitochondrial OS=Homo sapiens OX=9606 GN=ATP5PB PE=1 SV=2	yes	12	[172-183]	0	1393.7	1466400	1153100		1	318
NEDGTWLTPNEFEVEGK	Q9HB58	SP110	Sp110 nuclear body protein OS=Homo sapiens OX=9606 GN=SP110 PE=1 SV=5	yes	17	[491-507]	0	1963.88	2959000	3748200		1	1060
ENLVEALQELK	Q96MN5	TCEANC2	Transcription elongation factor A N-terminal and central domain-containing protein 2 OS=Homo sapiens OX=9606 GN=TCEANC2 PE=1 SV=1	yes	11	[57-67]	0	1284.69	3504200	5058800		2	951
LVGLESFSLAFASVQK	O75691	UTP20	Small subunit processome component 20 homolog OS=Homo sapiens OX=9606 GN=UTP20 PE=1 SV=3	yes	16	[2703-2718]	0	1694.92	1540300	0		1	155
CSEGVFLLTTTPRPVIVEPLEQLDDEDGLPEK	P23246	SFPQ	Splicing factor, proline- and glutamine-rich OS=Homo sapiens OX=9606 GN=SFPQ PE=1 SV=2	yes	32	[431-462]	1	3595.8	4241300	18462000		2	312
NLSPYVSNELLEEAFSQFGPIER	P23246	SFPQ	Splicing factor, proline- and glutamine-rich OS=Homo sapiens OX=9606 GN=SFPQ PE=1 SV=2	yes	23	[377-399]	0	2638.29	4222500	27173000		2	312
DKLESEMEDAYHEHQANLLR	P23246	SFPQ	Splicing factor, proline- and glutamine-rich OS=Homo sapiens OX=9606 GN=SFPQ PE=1 SV=2	yes	20	[517-536]	1	2427.11	13206000	32640000		2	312
PVIVEPLEQLDDEDGLPEK	P23246	SFPQ	Splicing factor, proline- and glutamine-rich OS=Homo sapiens OX=9606 GN=SFPQ PE=1 SV=2	yes	19	[444-462]	0	2134.07	17253000	66748000		2	312
LFVGNLPADITEDEFKR	P23246	SFPQ	Splicing factor, proline- and glutamine-rich OS=Homo sapiens OX=9606 GN=SFPQ PE=1 SV=2	yes	17	[299-315]	1	1963.01	42483000	225930000		5	312
LFVGNLPADITEDEFK	P23246	SFPQ	Splicing factor, proline- and glutamine-rich OS=Homo sapiens OX=9606 GN=SFPQ PE=1 SV=2	yes	16	[299-314]	0	1806.9	12053000	61452000		2	312
FAQHGTFEYEYSQR	P23246	SFPQ	Splicing factor, proline- and glutamine-rich OS=Homo sapiens OX=9606 GN=SFPQ PE=1 SV=2	yes	14	[480-493]	0	1761.77	4510800	8635100		2	312
CSEGVFLLTTTPR	P23246	SFPQ	Splicing factor, proline- and glutamine-rich OS=Homo sapiens OX=9606 GN=SFPQ PE=1 SV=2	yes	13	[431-443]	0	1479.74	5975600	12020000		2	312
FATHAAALSVR	P23246	SFPQ	Splicing factor, proline- and glutamine-rich OS=Homo sapiens OX=9606 GN=SFPQ PE=1 SV=2	yes	11	[366-376]	0	1142.62	0	5880000		2	312
YGEPGEVFINK	P23246	SFPQ	Splicing factor, proline- and glutamine-rich OS=Homo sapiens OX=9606 GN=SFPQ PE=1 SV=2	yes	11	[320-330]	0	1251.61	4152000	8416100		1	312
AVVIVDDR	P23246	SFPQ	Splicing factor, proline- and glutamine-rich OS=Homo sapiens OX=9606 GN=SFPQ PE=1 SV=2	no	8	[400-407]	0	885.492	5401800	8546600	Q15233	2	312;699
TQVEASEESALNHLQNPGDAAEGR	Q9Y605	MRFAP1	MORF4 family-associated protein 1 OS=Homo sapiens OX=9606 GN=MRFAP1 PE=1 SV=1	yes	24	[69-92]	0	2522.16	3397000	4608400		1	1238
VLYSNMLGEENTYLWR	Q00325	SLC25A3	Phosphate carrier protein, mitochondrial OS=Homo sapiens OX=9606 GN=SLC25A3 PE=1 SV=2	yes	16	[146-161]	0	1986.95	14146000	994310		2	604
GIFNGFSVTLK	Q00325	SLC25A3	Phosphate carrier protein, mitochondrial OS=Homo sapiens OX=9606 GN=SLC25A3 PE=1 SV=2	yes	11	[102-112]	0	1181.64	17380000	5740900		2	604
GSSASLVLK	Q00325	SLC25A3	Phosphate carrier protein, mitochondrial OS=Homo sapiens OX=9606 GN=SLC25A3 PE=1 SV=2	yes	9	[296-304]	0	860.497	3615100	1633300		1	604
FGFYEVFK	Q00325	SLC25A3	Phosphate carrier protein, mitochondrial OS=Homo sapiens OX=9606 GN=SLC25A3 PE=1 SV=2	yes	8	[138-145]	0	1035.51	23716000	7876400		2	604
GVAPLWMR	Q00325	SLC25A3	Phosphate carrier protein, mitochondrial OS=Homo sapiens OX=9606 GN=SLC25A3 PE=1 SV=2	yes	8	[219-226]	0	928.495	3666700	1433100		1	604
TVEALYK	Q00325	SLC25A3	Phosphate carrier protein, mitochondrial OS=Homo sapiens OX=9606 GN=SLC25A3 PE=1 SV=2	yes	7	[241-247]	0	822.449	9096400	2859900		2	604
NAVTQFVSSMSASADVLALAK	P47985	UQCRFS1	Cytochrome b-c1 complex subunit Rieske, mitochondrial OS=Homo sapiens OX=9606 GN=UQCRFS1 PE=1 SV=2	no	21	[131-151]	0	2109.08	1976100	2418600	P0C7P4	1	239
EANLQALIATGGDINAAIER	Q9UMX0	UBQLN1	Ubiquilin-1 OS=Homo sapiens OX=9606 GN=UBQLN1 PE=1 SV=2	no	20	[563-582]	0	2039.06	2574700	0	Q9NRR5;Q9UHD9	1	1088
FIADQLDHLNVTK	Q9BQC6	MRPL57	Ribosomal protein 63, mitochondrial OS=Homo sapiens OX=9606 GN=MRPL57 PE=1 SV=1	yes	13	[87-99]	0	1512.79	7214000	8170600		2	976
HYEVEILDAK	Q9NZ01	TECR	Very-long-chain enoyl-CoA reductase OS=Homo sapiens OX=9606 GN=TECR PE=1 SV=1	yes	10	[3-12]	0	1215.61	5025500	2059000		1	1125
LLETLFVHR	Q9NZ01	TECR	Very-long-chain enoyl-CoA reductase OS=Homo sapiens OX=9606 GN=TECR PE=1 SV=1	yes	9	[142-150]	0	1126.65	4080500	1149300		1	1125
YDFTSSR	Q9NZ01	TECR	Very-long-chain enoyl-CoA reductase OS=Homo sapiens OX=9606 GN=TECR PE=1 SV=1	yes	7	[117-123]	0	874.382	4699700	0		1	1125
ECEGIVPVPLAEK	P82932	MRPS6	28S ribosomal protein S6, mitochondrial OS=Homo sapiens OX=9606 GN=MRPS6 PE=1 SV=3	yes	13	[104-116]	0	1439.73	2284300	2989200		1	595
DLENLGER	P82932	MRPS6	28S ribosomal protein S6, mitochondrial OS=Homo sapiens OX=9606 GN=MRPS6 PE=1 SV=3	yes	8	[38-45]	0	944.456	427910	2804000		1	595
LLSSDRNPPIDDLIK	O00629	KPNA4	Importin subunit alpha-3 OS=Homo sapiens OX=9606 GN=KPNA4 PE=1 SV=1	no	15	[98-112]	1	1694.92	1514400	1206200	O00505	1	73;79
EAAWAISNLTISGR	O00629	KPNA4	Importin subunit alpha-3 OS=Homo sapiens OX=9606 GN=KPNA4 PE=1 SV=1	no	14	[387-400]	0	1487.77	10010000	8603700	O00505	2	73;79
IEQLQNHENEDIYK	O00629	KPNA4	Importin subunit alpha-3 OS=Homo sapiens OX=9606 GN=KPNA4 PE=1 SV=1	yes	14	[462-475]	0	1771.84	3354900	3092500		1	79
NPPIDDLIK	O00629	KPNA4	Importin subunit alpha-3 OS=Homo sapiens OX=9606 GN=KPNA4 PE=1 SV=1	no	9	[104-112]	0	1023.56	2206200	2112700	O00505	1	73;79
GGGPLILLDLNDENSNQSFHSEGSLQK	Q8WUZ0	BCL7C	B-cell CLL/lymphoma 7 protein family member C OS=Homo sapiens OX=9606 GN=BCL7C PE=1 SV=3	yes	27	[83-109]	0	2868.39	4387400	5553700		2	889
QLPDKWQHDLFDSGFGGGAGVETGGK	Q86V81	ALYREF	THO complex subunit 4 OS=Homo sapiens OX=9606 GN=ALYREF PE=1 SV=3	yes	26	[82-107]	1	2702.27	4031000	13852000		2	818
WQHDLFDSGFGGGAGVETGGK	Q86V81	ALYREF	THO complex subunit 4 OS=Homo sapiens OX=9606 GN=ALYREF PE=1 SV=3	yes	21	[87-107]	0	2120.96	974630	2373700		1	818
QQLSAEELDAQLDAYNAR	Q86V81	ALYREF	THO complex subunit 4 OS=Homo sapiens OX=9606 GN=ALYREF PE=1 SV=3	yes	18	[236-253]	0	2033.97	0	0		1	818
FSGSGSGTDFTLK	A2NJV5	IGKV2-29	Immunoglobulin kappa variable 2-29 OS=Homo sapiens OX=9606 GN=IGKV2-29 PE=3 SV=2	no	13	[87-99]	0	1302.61	109490000	34764000	A0A0A0MRZ7;A0A075B6S2;P06310;P01615;A0A075B6S6;A0A075B6P5;P01614;A0A087WW87	3	44
FSGVPDR	A2NJV5	IGKV2-29	Immunoglobulin kappa variable 2-29 OS=Homo sapiens OX=9606 GN=IGKV2-29 PE=3 SV=2	no	7	[80-86]	0	776.382	89831000	34055000	A0A0A0MRZ7;A0A075B6S2;A0A0C4DH68;A0A075B6R9	2	44
ETESQLLPDVGAIVTCK	Q9Y3B2	EXOSC1	Exosome complex component CSL4 OS=Homo sapiens OX=9606 GN=EXOSC1 PE=1 SV=1	yes	17	[58-74]	0	1858.93	2266000	4210100		1	1212
SQDAEVGDGTTSVTLLAAEFLK	Q99832	CCT7	T-complex protein 1 subunit eta OS=Homo sapiens OX=9606 GN=CCT7 PE=1 SV=2	yes	22	[85-106]	0	2251.12	1755600	0		1	969
KVEEVLEEEEEEYVVEK	P83916	CBX1	Chromobox protein homolog 1 OS=Homo sapiens OX=9606 GN=CBX1 PE=1 SV=1	yes	17	[9-25]	1	2108	3309400	3751800		2	599
ILYMTDEVNDPSLTIK	P00403	MT-CO2	Cytochrome c oxidase subunit 2 OS=Homo sapiens OX=9606 GN=MT-CO2 PE=1 SV=1	yes	16	[83-98]	0	1850.93	4174600	680910		2	190
VVLPIEAPIR	P00403	MT-CO2	Cytochrome c oxidase subunit 2 OS=Homo sapiens OX=9606 GN=MT-CO2 PE=1 SV=1	yes	10	[142-151]	0	1105.69	3972400	1511500		1	190
YLFLGDYVDR	P48454	PPP3CC	Serine/threonine-protein phosphatase 2B catalytic subunit gamma isoform OS=Homo sapiens OX=9606 GN=PPP3CC PE=1 SV=3	no	10	[109-118]	0	1259.62	3453500	3538700	Q08209;P16298	2	276
HSQFLGYPITLYLEK	Q58FF8	HSP90AB2P	Putative heat shock protein HSP 90-beta 2 OS=Homo sapiens OX=9606 GN=HSP90AB2P PE=1 SV=2	yes	15	[127-141]	0	1807.95	2060800	0		1	755
IEEVPELTLPIIKPNR	Q9NQV6	PRDM10	PR domain zinc finger protein 10 OS=Homo sapiens OX=9606 GN=PRDM10 PE=1 SV=3	yes	16	[755-770]	1	1860.07	2369800	2862900		2	1084
YSQTGNYELAVALSR	P39656	DDOST	Dolichyl-diphosphooligosaccharide--protein glycosyltransferase 48 kDa subunit OS=Homo sapiens OX=9606 GN=DDOST PE=1 SV=4	yes	15	[283-297]	0	1670.83	1883800	618450		1	388
LPDVYGVFQFK	P39656	DDOST	Dolichyl-diphosphooligosaccharide--protein glycosyltransferase 48 kDa subunit OS=Homo sapiens OX=9606 GN=DDOST PE=1 SV=4	yes	11	[381-391]	0	1311.69	2724600	1055300		1	388
TLVLLDNLNVR	P39656	DDOST	Dolichyl-diphosphooligosaccharide--protein glycosyltransferase 48 kDa subunit OS=Homo sapiens OX=9606 GN=DDOST PE=1 SV=4	yes	11	[47-57]	0	1268.75	4301900	0		1	388
ILGLLDAYLK	P26641	EEF1G	Elongation factor 1-gamma OS=Homo sapiens OX=9606 GN=EEF1G PE=1 SV=3	yes	10	[138-147]	0	1117.67	4654000	2834700		2	332
VLLGSVSGLAGGFVGTPADLVNVR	Q9UBX3	SLC25A10	Mitochondrial dicarboxylate carrier OS=Homo sapiens OX=9606 GN=SLC25A10 PE=1 SV=2	yes	24	[103-126]	0	2297.27	4625600	1099100		1	1147
FAIYETVR	Q9UBX3	SLC25A10	Mitochondrial dicarboxylate carrier OS=Homo sapiens OX=9606 GN=SLC25A10 PE=1 SV=2	yes	8	[79-86]	0	997.523	1845700	1004400		1	1147
LGPLAFYK	Q9UBX3	SLC25A10	Mitochondrial dicarboxylate carrier OS=Homo sapiens OX=9606 GN=SLC25A10 PE=1 SV=2	yes	8	[247-254]	0	907.517	1597900	0		1	1147
DIEEIIDELK	P19404	NDUFV2	NADH dehydrogenase [ubiquinone] flavoprotein 2, mitochondrial OS=Homo sapiens OX=9606 GN=NDUFV2 PE=1 SV=2	yes	10	[200-209]	0	1215.62	1144100	912010		1	294
TVEDLDGLIQQIYR	Q9ULX6	AKAP8L	A-kinase anchor protein 8-like OS=Homo sapiens OX=9606 GN=AKAP8L PE=1 SV=4	yes	14	[449-462]	0	1661.86	2705000	4075300		2	1174
KVPGVTAIDLDEDTCTFHIYGEDQDAVK	Q06787	FMR1	Fragile X messenger ribonucleoprotein 1 OS=Homo sapiens OX=9606 GN=FMR1 PE=1 SV=1	yes	28	[246-273]	1	3135.47	2902200	8390300		2	620
DVHEDSITVAFENNWQPDR	Q06787	FMR1	Fragile X messenger ribonucleoprotein 1 OS=Homo sapiens OX=9606 GN=FMR1 PE=1 SV=1	yes	19	[22-40]	0	2271.02	2855100	7412100		1	620
DSIANATVLLDYHLNYLK	Q06787	FMR1	Fragile X messenger ribonucleoprotein 1 OS=Homo sapiens OX=9606 GN=FMR1 PE=1 SV=1	yes	18	[408-425]	0	2062.07	4134500	10870000		4	620
SFLEFAEDVIQVPR	Q06787	FMR1	Fragile X messenger ribonucleoprotein 1 OS=Homo sapiens OX=9606 GN=FMR1 PE=1 SV=1	yes	14	[277-290]	0	1648.85	3731300	15295000		1	620
HLEPEPEEEIIAEDYDDDPVDYEATR	O60828	PQBP1	Polyglutamine-binding protein 1 OS=Homo sapiens OX=9606 GN=PQBP1 PE=1 SV=1	yes	26	[19-44]	0	3088.33	3530700	4567500		4	134
FALQLGDPSTGLLIR	Q86TN4	TRPT1	tRNA 2'-phosphotransferase 1 OS=Homo sapiens OX=9606 GN=TRPT1 PE=1 SV=2	yes	15	[87-101]	0	1599.9	3101100	3334700		1	815
TIDGILLLIER	Q13619	CUL4A	Cullin-4A OS=Homo sapiens OX=9606 GN=CUL4A PE=1 SV=3	no	11	[192-202]	0	1254.75	1206000	0	Q13620	1	663
ESVLTATSILNNPIVK	Q5BKZ1	ZNF326	DBIRD complex subunit ZNF326 OS=Homo sapiens OX=9606 GN=ZNF326 PE=1 SV=2	yes	16	[444-459]	0	1697.96	4746100	6938300		2	756
WDQSTFLGR	Q9BWM7	SFXN3	Sideroflexin-3 OS=Homo sapiens OX=9606 GN=SFXN3 PE=1 SV=3	yes	9	[15-23]	0	1108.53	3081200	2285100		1	1001
GGESIYGGFFEDESFAVK	Q13427	PPIG	Peptidyl-prolyl cis-trans isomerase G OS=Homo sapiens OX=9606 GN=PPIG PE=1 SV=2	yes	18	[86-103]	0	1937.87	3418500	5323400		2	654
SVPLAATSMLITQGLISK	Q9NX40	OCIAD1	OCIA domain-containing protein 1 OS=Homo sapiens OX=9606 GN=OCIAD1 PE=1 SV=1	yes	18	[47-64]	0	1829.03	2288100	2260900		1	1116
DFFGLDTNSAK	Q9UHK0	NUFIP1	FMR1-interacting protein NUFIP1 OS=Homo sapiens OX=9606 GN=NUFIP1 PE=1 SV=2	yes	11	[481-491]	0	1213.56	4123300	3820800		1	1156
SFNPAVK	Q9UHK0	NUFIP1	FMR1-interacting protein NUFIP1 OS=Homo sapiens OX=9606 GN=NUFIP1 PE=1 SV=2	yes	7	[133-139]	0	761.407	0	0		1	1156
GFDQTINLILDESHER	O95777	LSM8	U6 snRNA-associated Sm-like protein LSm8 OS=Homo sapiens OX=9606 GN=LSM8 PE=1 SV=3	yes	16	[29-44]	0	1885.92	1324600	2161800		1	180
LQALFTAVLLSEEDR	O00411	POLRMT	DNA-directed RNA polymerase, mitochondrial OS=Homo sapiens OX=9606 GN=POLRMT PE=1 SV=2	yes	15	[330-344]	0	1703.91	2660800	562280		1	67
VLDLVLQLFQAK	O00411	POLRMT	DNA-directed RNA polymerase, mitochondrial OS=Homo sapiens OX=9606 GN=POLRMT PE=1 SV=2	yes	12	[713-724]	0	1385.83	2100100	812440		1	67
VAQVLEGFITR	O00411	POLRMT	DNA-directed RNA polymerase, mitochondrial OS=Homo sapiens OX=9606 GN=POLRMT PE=1 SV=2	yes	11	[977-987]	0	1231.69	1963100	1444500		1	67
IFYHPETTQLMILSASEATVK	P51114	FXR1	RNA-binding protein FXR1 OS=Homo sapiens OX=9606 GN=FXR1 PE=1 SV=3	yes	21	[159-179]	0	2378.22	10176000	53255000		3	442
DVHEDSLTVVFENNWQPER	P51114	FXR1	RNA-binding protein FXR1 OS=Homo sapiens OX=9606 GN=FXR1 PE=1 SV=3	yes	19	[22-40]	0	2313.07	2624600	6760100		1	442
ESIGNVQVLLEYHIAYLK	P51114	FXR1	RNA-binding protein FXR1 OS=Homo sapiens OX=9606 GN=FXR1 PE=1 SV=3	yes	18	[342-359]	0	2088.13	3112500	16135000		2	442
KVPGVTAIELDEDTGTFR	P51114	FXR1	RNA-binding protein FXR1 OS=Homo sapiens OX=9606 GN=FXR1 PE=1 SV=3	yes	18	[246-263]	1	1946.99	3533600	5065200		2	442
QLAAAFHEEFVVR	P51114	FXR1	RNA-binding protein FXR1 OS=Homo sapiens OX=9606 GN=FXR1 PE=1 SV=3	yes	13	[214-226]	0	1515.78	1330900	3435300		1	442
LQIDEQLR	P51114	FXR1	RNA-binding protein FXR1 OS=Homo sapiens OX=9606 GN=FXR1 PE=1 SV=3	no	8	[369-376]	0	1013.55	1996700	0	P51116;Q06787	1	442;620;443
EETVLATVQALQTASHLSQQADLR	P04844	RPN2	Dolichyl-diphosphooligosaccharide--protein glycosyltransferase subunit 2 OS=Homo sapiens OX=9606 GN=RPN2 PE=1 SV=3	yes	24	[155-178]	0	2608.35	5853400	1872700		1	201
ISTEVGITNVDLSTVDKDQSIAPK	P04844	RPN2	Dolichyl-diphosphooligosaccharide--protein glycosyltransferase subunit 2 OS=Homo sapiens OX=9606 GN=RPN2 PE=1 SV=3	yes	24	[369-392]	1	2529.32	6833300	0		1	201
FSSGYYDFLVEVEGDNR	P04844	RPN2	Dolichyl-diphosphooligosaccharide--protein glycosyltransferase subunit 2 OS=Homo sapiens OX=9606 GN=RPN2 PE=1 SV=3	yes	17	[341-357]	0	1995.88	1806700	0		1	201
LQVTNVLSQPLTQATVK	P04844	RPN2	Dolichyl-diphosphooligosaccharide--protein glycosyltransferase subunit 2 OS=Homo sapiens OX=9606 GN=RPN2 PE=1 SV=3	yes	17	[290-306]	0	1839.05	3711800	0		1	201
TGQEVVFVAEPDNK	P04844	RPN2	Dolichyl-diphosphooligosaccharide--protein glycosyltransferase subunit 2 OS=Homo sapiens OX=9606 GN=RPN2 PE=1 SV=3	yes	14	[443-456]	0	1531.75	1474600	699470		1	201
NPILWNVADVVIK	P04844	RPN2	Dolichyl-diphosphooligosaccharide--protein glycosyltransferase subunit 2 OS=Homo sapiens OX=9606 GN=RPN2 PE=1 SV=3	yes	13	[492-504]	0	1479.84	2603800	667030		1	201
SIVEEIEDLVAR	P04844	RPN2	Dolichyl-diphosphooligosaccharide--protein glycosyltransferase subunit 2 OS=Homo sapiens OX=9606 GN=RPN2 PE=1 SV=3	yes	12	[179-190]	0	1371.72	8377700	4584700		3	201
NVTDEQEGFAEGFVR	P05412	JUN	Transcription factor Jun OS=Homo sapiens OX=9606 GN=JUN PE=1 SV=2	yes	15	[102-116]	0	1696.77	1948400	2408900		1	209
SALTVQFVQGIFVEK	P61224	RAP1B	Ras-related protein Rap-1b OS=Homo sapiens OX=9606 GN=RAP1B PE=1 SV=1	no	15	[17-31]	0	1664.91	5928900	0	P62834;A6NIZ1	1	496
INVNEIFYDLVR	P61224	RAP1B	Ras-related protein Rap-1b OS=Homo sapiens OX=9606 GN=RAP1B PE=1 SV=1	no	12	[152-163]	0	1493.79	4784900	1151600	P62834;A6NIZ1	1	496
LVVLGSGGVGK	P61224	RAP1B	Ras-related protein Rap-1b OS=Homo sapiens OX=9606 GN=RAP1B PE=1 SV=1	no	11	[6-16]	0	984.597	1576500	1020700	P62834	1	496
LFVGGLDWSTTQETLR	Q96EP5	DAZAP1	DAZ-associated protein 1 OS=Homo sapiens OX=9606 GN=DAZAP1 PE=1 SV=1	yes	16	[12-27]	0	1821.93	3027900	4296000		2	934
GVGVALDDPYENYR	Q8IWX8	CHERP	Calcium homeostasis endoplasmic reticulum protein OS=Homo sapiens OX=9606 GN=CHERP PE=1 SV=3	yes	14	[885-898]	0	1566.73	2085900	2935700		1	832
YSLIPDEEEEKEEAK	Q9NP64	ZCCHC17	Zinc finger CCHC domain-containing protein 17 OS=Homo sapiens OX=9606 GN=ZCCHC17 PE=1 SV=1	yes	15	[155-169]	1	1807.84	5534800	15238000		1	1071
DLDPNNVIIEQEER	Q9NP64	ZCCHC17	Zinc finger CCHC domain-containing protein 17 OS=Homo sapiens OX=9606 GN=ZCCHC17 PE=1 SV=1	yes	14	[97-110]	0	1682.81	14889000	31396000		2	1071
VDKPSEIVDVGDK	Q9NP64	ZCCHC17	Zinc finger CCHC domain-containing protein 17 OS=Homo sapiens OX=9606 GN=ZCCHC17 PE=1 SV=1	yes	13	[54-66]	1	1399.72	2302600	5117000		1	1071
ITLEAVLNTTCK	Q9NP64	ZCCHC17	Zinc finger CCHC domain-containing protein 17 OS=Homo sapiens OX=9606 GN=ZCCHC17 PE=1 SV=1	yes	12	[123-134]	0	1361.72	0	7480000		0	1071
SAEFEKPDPTR	Q9NP64	ZCCHC17	Zinc finger CCHC domain-containing protein 17 OS=Homo sapiens OX=9606 GN=ZCCHC17 PE=1 SV=1	yes	11	[170-180]	1	1275.61	5479300	13646000		1	1071
SFQDYTGQK	Q9NP64	ZCCHC17	Zinc finger CCHC domain-containing protein 17 OS=Homo sapiens OX=9606 GN=ZCCHC17 PE=1 SV=1	yes	9	[114-122]	0	1072.48	5503000	14803000		2	1071
ALQQEQEIEQR	Q8WXI9	GATAD2B	Transcriptional repressor p66-beta OS=Homo sapiens OX=9606 GN=GATAD2B PE=1 SV=1	no	11	[468-478]	0	1370.68	4213400	6449500	Q86YP4	2	825
VVSLSTPIIWR	Q9H0U9	TSPYL1	Testis-specific Y-encoded-like protein 1 OS=Homo sapiens OX=9606 GN=TSPYL1 PE=1 SV=3	yes	11	[348-358]	0	1269.74	0	2804600		1	1027
VMQEEIFGPILPIVPVK	P51648	ALDH3A2	Aldehyde dehydrogenase family 3 member A2 OS=Homo sapiens OX=9606 GN=ALDH3A2 PE=1 SV=1	yes	17	[327-343]	0	1908.08	1853300	783500		1	451
NVDEAINFINER	P51648	ALDH3A2	Aldehyde dehydrogenase family 3 member A2 OS=Homo sapiens OX=9606 GN=ALDH3A2 PE=1 SV=1	yes	12	[344-355]	0	1432.69	1622400	637420		1	451
ILSLLEGQK	P51648	ALDH3A2	Aldehyde dehydrogenase family 3 member A2 OS=Homo sapiens OX=9606 GN=ALDH3A2 PE=1 SV=1	yes	9	[291-299]	0	999.596	1496000	0		1	451
QTFTHNPLLQPGK	Q15070	OXA1L	Mitochondrial inner membrane protein OXA1L OS=Homo sapiens OX=9606 GN=OXA1L PE=1 SV=3	yes	13	[399-411]	0	1479.78	1621900	286500		1	696
EGFLESFK	Q15070	OXA1L	Mitochondrial inner membrane protein OXA1L OS=Homo sapiens OX=9606 GN=OXA1L PE=1 SV=3	yes	8	[359-366]	0	955.465	2135900	0		1	696
NQLELAAR	Q15070	OXA1L	Mitochondrial inner membrane protein OXA1L OS=Homo sapiens OX=9606 GN=OXA1L PE=1 SV=3	yes	8	[387-394]	0	913.498	0	0		1	696
TLTSQDDKPLNYGHALLPGEGAAMAEYVK	Q8N5F7	NKAP	NF-kappa-B-activating protein OS=Homo sapiens OX=9606 GN=NKAP PE=1 SV=1	yes	29	[298-326]	1	3088.52	32228000	64170000		4	847
RGEIGLTSEEIASFECSGYVMSGSR	Q8N5F7	NKAP	NF-kappa-B-activating protein OS=Homo sapiens OX=9606 GN=NKAP PE=1 SV=1	yes	25	[334-358]	1	2721.24	21374000	8788700		4	847
GIPFASASSSVYYGSYSR	Q8N5F7	NKAP	NF-kappa-B-activating protein OS=Homo sapiens OX=9606 GN=NKAP PE=1 SV=1	yes	18	[89-106]	0	1897.88	2860100	7172100		2	847
TKAEEPSDLIGPEAPK	Q8N5F7	NKAP	NF-kappa-B-activating protein OS=Homo sapiens OX=9606 GN=NKAP PE=1 SV=1	yes	16	[282-297]	1	1680.86	7071400	26549000		3	847
IGELGAPEVWGLSPK	Q8N5F7	NKAP	NF-kappa-B-activating protein OS=Homo sapiens OX=9606 GN=NKAP PE=1 SV=1	yes	15	[137-151]	0	1551.83	1701500	4977900		1	847
NGLTHQLGGLSQGSR	Q8N5F7	NKAP	NF-kappa-B-activating protein OS=Homo sapiens OX=9606 GN=NKAP PE=1 SV=1	yes	15	[54-68]	0	1523.78	0	0		0	847
AEEPSDLIGPEAPK	Q8N5F7	NKAP	NF-kappa-B-activating protein OS=Homo sapiens OX=9606 GN=NKAP PE=1 SV=1	yes	14	[284-297]	0	1451.71	6337800	15458000		2	847
PYGSDKPWPSLLDK	Q8N5F7	NKAP	NF-kappa-B-activating protein OS=Homo sapiens OX=9606 GN=NKAP PE=1 SV=1	yes	14	[107-120]	1	1601.81	7450600	15600000		2	847
ENQIYSADEK	Q8N5F7	NKAP	NF-kappa-B-activating protein OS=Homo sapiens OX=9606 GN=NKAP PE=1 SV=1	no	10	[370-379]	0	1195.54	19707000	32066000	Q5M9Q1	1	847
FYSLLDPSYAK	P46977	STT3A	Dolichyl-diphosphooligosaccharide--protein glycosyltransferase subunit STT3A OS=Homo sapiens OX=9606 GN=STT3A PE=1 SV=2	yes	11	[330-340]	0	1302.65	1475100	0		1	420
LNPQQFEVLFR	P46977	STT3A	Dolichyl-diphosphooligosaccharide--protein glycosyltransferase subunit STT3A OS=Homo sapiens OX=9606 GN=STT3A PE=1 SV=2	yes	11	[290-300]	0	1389.74	2899300	967840		1	420
FLAEEGFYK	P46977	STT3A	Dolichyl-diphosphooligosaccharide--protein glycosyltransferase subunit STT3A OS=Homo sapiens OX=9606 GN=STT3A PE=1 SV=2	yes	9	[59-67]	0	1102.53	1171500	592060		1	420
YDSLLEQGLVEAALVSK	O96028	NSD2	Histone-lysine N-methyltransferase NSD2 OS=Homo sapiens OX=9606 GN=NSD2 PE=1 SV=1	yes	17	[175-191]	0	1833.97	1908300	1878100		1	188
STSESFIQHIVSLVHHVK	Q9NYF8	BCLAF1	Bcl-2-associated transcription factor 1 OS=Homo sapiens OX=9606 GN=BCLAF1 PE=1 SV=2	yes	18	[600-617]	0	2047.09	8432000	20578000		4	1123
SSFYPDGGDQETAK	Q9NYF8	BCLAF1	Bcl-2-associated transcription factor 1 OS=Homo sapiens OX=9606 GN=BCLAF1 PE=1 SV=2	yes	14	[319-332]	0	1500.64	2732300	6621600		1	1123
ETGYVVERPSTTK	Q9NYF8	BCLAF1	Bcl-2-associated transcription factor 1 OS=Homo sapiens OX=9606 GN=BCLAF1 PE=1 SV=2	yes	13	[463-475]	1	1465.74	3199600	7142600		2	1123
EEEWDPEYTPK	Q9NYF8	BCLAF1	Bcl-2-associated transcription factor 1 OS=Homo sapiens OX=9606 GN=BCLAF1 PE=1 SV=2	no	11	[866-876]	0	1421.6	2522100	0	Q9Y2W1	1	1203;1123
LLASTLVHSVK	Q9NYF8	BCLAF1	Bcl-2-associated transcription factor 1 OS=Homo sapiens OX=9606 GN=BCLAF1 PE=1 SV=2	yes	11	[570-580]	0	1166.7	2156500	5091500		1	1123
AVFVDLEPTVIDEIR	P68366	TUBA4A	Tubulin alpha-4A chain OS=Homo sapiens OX=9606 GN=TUBA4A PE=1 SV=1	yes	15	[65-79]	0	1714.91	2332900	2030500		1	577
NQLDQEVEFLSTSIAQLK	Q99471	PFDN5	Prefoldin subunit 5 OS=Homo sapiens OX=9606 GN=PFDN5 PE=1 SV=2	yes	18	[20-37]	0	2062.06	2125600	605930		1	963
NLDCPELISEFMK	P45973	CBX5	Chromobox protein homolog 5 OS=Homo sapiens OX=9606 GN=CBX5 PE=1 SV=1	yes	13	[56-68]	0	1594.74	2158400	2914600		1	409
DSLDPSFTHAMQLLTAEIEK	Q07666	KHDRBS1	KH domain-containing, RNA-binding, signal transduction-associated protein 1 OS=Homo sapiens OX=9606 GN=KHDRBS1 PE=1 SV=1	yes	20	[112-131]	0	2245.09	9155600	29849000		4	624
KDDEENYLDLFSHK	Q07666	KHDRBS1	KH domain-containing, RNA-binding, signal transduction-associated protein 1 OS=Homo sapiens OX=9606 GN=KHDRBS1 PE=1 SV=1	yes	14	[139-152]	1	1751.8	9892900	16536000		2	624
TETVVDDWDEEFDR	Q9P275	USP36	Ubiquitin carboxyl-terminal hydrolase 36 OS=Homo sapiens OX=9606 GN=USP36 PE=1 SV=4	yes	14	[1065-1078]	0	1754.73	2701300	3186600		2	1138
QQFNNLDAFVAHK	Q9NTW7	ZFP64	Zinc finger protein 64 OS=Homo sapiens OX=9606 GN=ZFP64 PE=1 SV=3	yes	13	[38-50]	0	1530.76	1281400	2364600		2	1096
DSQFLVSSVTDDDFGKK	Q6ZNB6	NFXL1	NF-X1-type zinc finger protein NFXL1 OS=Homo sapiens OX=9606 GN=NFXL1 PE=1 SV=2	yes	17	[194-210]	1	1886.89	1359300	0		1	794
QQAELEAFENR	Q6ZNB6	NFXL1	NF-X1-type zinc finger protein NFXL1 OS=Homo sapiens OX=9606 GN=NFXL1 PE=1 SV=2	yes	11	[853-863]	0	1333.63	1813000	1481800		1	794
ITELFAVALPQLLAK	Q8N3U4	STAG2	Cohesin subunit SA-2 OS=Homo sapiens OX=9606 GN=STAG2 PE=1 SV=3	yes	15	[563-577]	0	1625.98	1388200	578080		1	843
LAALPENPPAIDWAYYK	O75947	ATP5PD	ATP synthase subunit d, mitochondrial OS=Homo sapiens OX=9606 GN=ATP5PD PE=1 SV=3	yes	17	[42-58]	0	1930.98	4580600	1967300		1	161
TIDWVAFAEIIPQNQK	O75947	ATP5PD	ATP synthase subunit d, mitochondrial OS=Homo sapiens OX=9606 GN=ATP5PD PE=1 SV=3	yes	16	[10-25]	0	1871.98	4031900	1722000		1	161
LGLEFFDQPAVPLAR	P29372	MPG	DNA-3-methyladenine glycosylase OS=Homo sapiens OX=9606 GN=MPG PE=1 SV=3	yes	15	[86-100]	0	1671.9	2240000	1957200		1	340
EGFFTNGLTLGAK	P35080	PFN2	Profilin-2 OS=Homo sapiens OX=9606 GN=PFN2 PE=1 SV=3	yes	13	[57-69]	0	1353.69	3916400	3961800		2	363
EYFGAFGEIENIELPMDTK	O14979	HNRNPDL	Heterogeneous nuclear ribonucleoprotein D-like OS=Homo sapiens OX=9606 GN=HNRNPDL PE=1 SV=3	yes	19	[251-269]	0	2202.02	1815000	4291800		1	92
VFVGGLSPDTSEEQIK	O14979	HNRNPDL	Heterogeneous nuclear ribonucleoprotein D-like OS=Homo sapiens OX=9606 GN=HNRNPDL PE=1 SV=3	yes	16	[235-250]	0	1704.86	1664100	3400800		2	92
MFIGGLSWDTSK	O14979	HNRNPDL	Heterogeneous nuclear ribonucleoprotein D-like OS=Homo sapiens OX=9606 GN=HNRNPDL PE=1 SV=3	yes	12	[150-161]	0	1340.64	1270200	2920000		2	92
EALVDTLTGILSPVQEVR	Q96P70	IPO9	Importin-9 OS=Homo sapiens OX=9606 GN=IPO9 PE=1 SV=3	yes	18	[23-40]	0	1939.06	2308300	0		1	954
IIIEDLLEATR	Q92616	GCN1	eIF-2-alpha kinase activator GCN1 OS=Homo sapiens OX=9606 GN=GCN1 PE=1 SV=7	yes	11	[2151-2161]	0	1284.73	1558600	0		1	904
QFEELTLGEFLK	O15392	BIRC5	Baculoviral IAP repeat-containing protein 5 OS=Homo sapiens OX=9606 GN=BIRC5 PE=1 SV=3	yes	12	[92-103]	0	1452.75	2328200	2898900		2	101
IQIVGLTELQSLAVGPR	Q9BT22	ALG1	Chitobiosyldiphosphodolichol beta-mannosyltransferase OS=Homo sapiens OX=9606 GN=ALG1 PE=1 SV=2	yes	17	[83-99]	0	1793.04	1636000	0		1	988
VKEPSVQEATSTSDILK	Q8IYB3	SRRM1	Serine/arginine repetitive matrix protein 1 OS=Homo sapiens OX=9606 GN=SRRM1 PE=1 SV=2	yes	17	[230-246]	1	1830.96	4331800	10574000		1	838
MMQINLTGFLNGK	Q8IYB3	SRRM1	Serine/arginine repetitive matrix protein 1 OS=Homo sapiens OX=9606 GN=SRRM1 PE=1 SV=2	yes	13	[84-96]	0	1465.74	2070100	4397800		2	838
VNLEVIKPWITK	Q8IYB3	SRRM1	Serine/arginine repetitive matrix protein 1 OS=Homo sapiens OX=9606 GN=SRRM1 PE=1 SV=2	yes	12	[43-54]	1	1438.85	0	5186400		2	838
VPKPEPIPEPK	Q8IYB3	SRRM1	Serine/arginine repetitive matrix protein 1 OS=Homo sapiens OX=9606 GN=SRRM1 PE=1 SV=2	yes	11	[247-257]	1	1229.7	1471200	4089300		1	838
FAECLEK	Q8IYB3	SRRM1	Serine/arginine repetitive matrix protein 1 OS=Homo sapiens OX=9606 GN=SRRM1 PE=1 SV=2	yes	7	[30-36]	0	895.411	1394600	2602500		2	838
LTESSPYGPYTGQVLAVHILK	Q9H7Z3	NRDE2	Nuclear exosome regulator NRDE2 OS=Homo sapiens OX=9606 GN=NRDE2 PE=1 SV=3	yes	21	[853-873]	0	2272.21	5054100	3556000		2	1048
GSIFVVFDSIESAK	P05455	SSB	Lupus La protein OS=Homo sapiens OX=9606 GN=SSB PE=1 SV=2	yes	14	[152-165]	0	1497.77	2435100	2667700		1	210
NTDSVVIFSGEGSDELTQGYIYFHK	P08243	ASNS	Asparagine synthetase [glutamine-hydrolyzing] OS=Homo sapiens OX=9606 GN=ASNS PE=1 SV=4	yes	25	[355-379]	0	2805.31	3254400	0		1	226
IGCLLSGGLDSSLVAATLLK	P08243	ASNS	Asparagine synthetase [glutamine-hydrolyzing] OS=Homo sapiens OX=9606 GN=ASNS PE=1 SV=4	yes	20	[253-272]	0	1987.1	1764700	544000		1	226
LAVVDPLFGMQPIR	P08243	ASNS	Asparagine synthetase [glutamine-hydrolyzing] OS=Homo sapiens OX=9606 GN=ASNS PE=1 SV=4	yes	14	[50-63]	0	1554.86	2291600	2180700		1	226
VDGEIILHLYDK	P08243	ASNS	Asparagine synthetase [glutamine-hydrolyzing] OS=Homo sapiens OX=9606 GN=ASNS PE=1 SV=4	yes	12	[96-107]	0	1413.75	1700600	0		1	226
LFPGFEIETVK	P08243	ASNS	Asparagine synthetase [glutamine-hydrolyzing] OS=Homo sapiens OX=9606 GN=ASNS PE=1 SV=4	yes	11	[222-232]	0	1278.69	3668200	1563700		1	226
ELYLFDVLR	P08243	ASNS	Asparagine synthetase [glutamine-hydrolyzing] OS=Homo sapiens OX=9606 GN=ASNS PE=1 SV=4	yes	9	[396-404]	0	1166.63	4894400	2283200		2	226
YLNTNPVGGLLEYAR	P55265	ADAR	Double-stranded RNA-specific adenosine deaminase OS=Homo sapiens OX=9606 GN=ADAR PE=1 SV=4	yes	15	[722-736]	0	1678.87	3533800	4204900		1	473
FEDEELQQILDDIQTK	O15514	POLR2D	DNA-directed RNA polymerase II subunit RPB4 OS=Homo sapiens OX=9606 GN=POLR2D PE=1 SV=1	yes	16	[122-137]	0	1962.94	1420400	418570		1	103
KSAEPSANTTLVSETEEEGSVPAFGAAAK	Q13428	TCOF1	Treacle protein OS=Homo sapiens OX=9606 GN=TCOF1 PE=1 SV=3	yes	29	[159-187]	1	2877.39	6934400	11607000		1	655
SAEPSANTTLVSETEEEGSVPAFGAAAK	Q13428	TCOF1	Treacle protein OS=Homo sapiens OX=9606 GN=TCOF1 PE=1 SV=3	yes	28	[160-187]	0	2749.29	3438400	7881500		2	655
TQPSSGVDSAVGTLPATSPQSTSVQAK	Q13428	TCOF1	Treacle protein OS=Homo sapiens OX=9606 GN=TCOF1 PE=1 SV=3	yes	27	[1094-1120]	0	2600.29	2252000	6246400		2	655
GSLGSQGAKDEPEEELQK	Q13428	TCOF1	Treacle protein OS=Homo sapiens OX=9606 GN=TCOF1 PE=1 SV=3	yes	18	[1406-1423]	1	1900.9	4731200	14830000		2	655
LASTNSSVLGADLPSSMK	Q13428	TCOF1	Treacle protein OS=Homo sapiens OX=9606 GN=TCOF1 PE=1 SV=3	yes	18	[105-122]	0	1776.89	51765000	97163000		4	655
LGAGEGGEASVSPEK	Q13428	TCOF1	Treacle protein OS=Homo sapiens OX=9606 GN=TCOF1 PE=1 SV=3	yes	15	[1367-1381]	0	1386.66	3500700	12176000		2	655
QEAKPQQAAGMLSPK	Q13428	TCOF1	Treacle protein OS=Homo sapiens OX=9606 GN=TCOF1 PE=1 SV=3	yes	15	[1245-1259]	1	1582.81	1936600	4074500		1	655
KNPASLPLTQAALK	Q13428	TCOF1	Treacle protein OS=Homo sapiens OX=9606 GN=TCOF1 PE=1 SV=3	yes	14	[1065-1078]	1	1450.85	1146700	3000200		1	655
LDSSPSVSSTLAAK	Q13428	TCOF1	Treacle protein OS=Homo sapiens OX=9606 GN=TCOF1 PE=1 SV=3	yes	14	[1225-1238]	0	1361.7	8642200	18677000		2	655
NPASLPLTQAALK	Q13428	TCOF1	Treacle protein OS=Homo sapiens OX=9606 GN=TCOF1 PE=1 SV=3	yes	13	[1066-1078]	0	1322.76	1058900	2215200		1	655
ELLPLIYHHLLR	Q13428	TCOF1	Treacle protein OS=Homo sapiens OX=9606 GN=TCOF1 PE=1 SV=3	yes	12	[9-20]	0	1515.89	30887000	30200000		5	655
TGPAAAQVQVGK	Q13428	TCOF1	Treacle protein OS=Homo sapiens OX=9606 GN=TCOF1 PE=1 SV=3	yes	12	[459-470]	0	1125.61	8389300	17688000		1	655
VGPATPSAQVGK	Q13428	TCOF1	Treacle protein OS=Homo sapiens OX=9606 GN=TCOF1 PE=1 SV=3	yes	12	[529-540]	0	1110.6	13747000	30853000		2	655
AEEDAALQAK	Q13428	TCOF1	Treacle protein OS=Homo sapiens OX=9606 GN=TCOF1 PE=1 SV=3	yes	10	[65-74]	0	1044.51	10973000	16294000		0	655
ASEAQPPVAR	Q13428	TCOF1	Treacle protein OS=Homo sapiens OX=9606 GN=TCOF1 PE=1 SV=3	yes	10	[1084-1093]	0	1024.53	0	14387000		1	655
GPASVPSVGK	Q13428	TCOF1	Treacle protein OS=Homo sapiens OX=9606 GN=TCOF1 PE=1 SV=3	yes	10	[843-852]	0	897.492	8802600	20294000		2	655
VLTELLEQER	Q13428	TCOF1	Treacle protein OS=Homo sapiens OX=9606 GN=TCOF1 PE=1 SV=3	yes	10	[1318-1327]	0	1228.67	17938000	43622000		2	655
LPEVQQATK	Q13428	TCOF1	Treacle protein OS=Homo sapiens OX=9606 GN=TCOF1 PE=1 SV=3	yes	9	[1130-1138]	0	1012.56	7690800	18554000		1	655
SLGNILQAK	Q13428	TCOF1	Treacle protein OS=Homo sapiens OX=9606 GN=TCOF1 PE=1 SV=3	yes	9	[571-579]	0	942.55	6244600	13050000		0	655
TVANLLSGK	Q13428	TCOF1	Treacle protein OS=Homo sapiens OX=9606 GN=TCOF1 PE=1 SV=3	yes	9	[147-155]	0	901.523	8975200	17503000		2	655
LHIIEVGTPPTGNQPFPK	Q00610	CLTC	Clathrin heavy chain 1 OS=Homo sapiens OX=9606 GN=CLTC PE=1 SV=5	yes	18	[228-245]	0	1944.05	1266700	527580		1	606
ESYVETELIFALAK	Q00610	CLTC	Clathrin heavy chain 1 OS=Homo sapiens OX=9606 GN=CLTC PE=1 SV=5	yes	14	[1166-1179]	0	1611.84	1700200	0		1	606
SVDPTLALSVYLR	Q00610	CLTC	Clathrin heavy chain 1 OS=Homo sapiens OX=9606 GN=CLTC PE=1 SV=5	yes	13	[469-481]	0	1432.79	2309000	0		1	606
NLQNLLILTAIK	Q00610	CLTC	Clathrin heavy chain 1 OS=Homo sapiens OX=9606 GN=CLTC PE=1 SV=5	no	12	[1023-1034]	0	1352.84	1567200	799680	P53675	1	606
GVFVQSVLPYFVATK	Q53GQ0	HSD17B12	Very-long-chain 3-oxoacyl-CoA reductase OS=Homo sapiens OX=9606 GN=HSD17B12 PE=1 SV=2	yes	15	[224-238]	0	1653.91	8681100	3100600		2	749
TIAVDFASEDIYDK	Q53GQ0	HSD17B12	Very-long-chain 3-oxoacyl-CoA reductase OS=Homo sapiens OX=9606 GN=HSD17B12 PE=1 SV=2	yes	14	[104-117]	0	1585.75	8444800	3901000		2	749
ISYSLFTALR	Q53GQ0	HSD17B12	Very-long-chain 3-oxoacyl-CoA reductase OS=Homo sapiens OX=9606 GN=HSD17B12 PE=1 SV=2	yes	10	[26-35]	0	1169.64	5314200	2483100		1	749
SAGEEEDGPVLTDEQK	Q66PJ3	ARL6IP4	ADP-ribosylation factor-like protein 6-interacting protein 4 OS=Homo sapiens OX=9606 GN=ARL6IP4 PE=1 SV=3	yes	16	[148-163]	0	1702.75	1597300	3921100		2	771
GDGEVLEEIVTK	Q66PJ3	ARL6IP4	ADP-ribosylation factor-like protein 6-interacting protein 4 OS=Homo sapiens OX=9606 GN=ARL6IP4 PE=1 SV=3	yes	12	[200-211]	0	1287.66	3632400	6893200		2	771
EYFGGFGEVESIELPMDNK	Q14103	HNRNPD	Heterogeneous nuclear ribonucleoprotein D0 OS=Homo sapiens OX=9606 GN=HNRNPD PE=1 SV=1	yes	19	[200-218]	0	2159.97	2322200	6123200		2	670
IFVGGLSPDTPEEK	Q14103	HNRNPD	Heterogeneous nuclear ribonucleoprotein D0 OS=Homo sapiens OX=9606 GN=HNRNPD PE=1 SV=1	yes	14	[184-197]	0	1487.75	2853100	4989000		2	670
GFGFVLFK	Q14103	HNRNPD	Heterogeneous nuclear ribonucleoprotein D0 OS=Homo sapiens OX=9606 GN=HNRNPD PE=1 SV=1	no	8	[190-197]	0	913.506	4183600	9640700	O14979	2	92;670
FGVVLDEIKPSSAPELQAVR	O14579	COPE	Coatomer subunit epsilon OS=Homo sapiens OX=9606 GN=COPE PE=1 SV=3	yes	20	[66-85]	1	2154.17	4381700	2352800		2	82
FGQAATMEGIGAIGGTPPAFNR	Q15233	NONO	Non-POU domain-containing octamer-binding protein OS=Homo sapiens OX=9606 GN=NONO PE=1 SV=4	yes	22	[435-456]	0	2162.06	3035200	8983300		2	699
PVTVEPMDQLDDEEGLPEK	Q15233	NONO	Non-POU domain-containing octamer-binding protein OS=Homo sapiens OX=9606 GN=NONO PE=1 SV=4	yes	19	[221-239]	0	2139.99	1782700	3589000		2	699
LFVGNLPPDITEEEMR	Q15233	NONO	Non-POU domain-containing octamer-binding protein OS=Homo sapiens OX=9606 GN=NONO PE=1 SV=4	yes	16	[76-91]	0	1858.91	0	21442000		4	699
FAQPGSFEYEYAMR	Q15233	NONO	Non-POU domain-containing octamer-binding protein OS=Homo sapiens OX=9606 GN=NONO PE=1 SV=4	yes	14	[257-270]	0	1694.74	2706900	5800400		2	699
CSEGSFLLTTFPR	Q15233	NONO	Non-POU domain-containing octamer-binding protein OS=Homo sapiens OX=9606 GN=NONO PE=1 SV=4	yes	13	[208-220]	0	1513.72	3096600	10773000		2	699
VELDNMPLR	Q15233	NONO	Non-POU domain-containing octamer-binding protein OS=Homo sapiens OX=9606 GN=NONO PE=1 SV=4	yes	9	[127-135]	0	1085.55	1439000	2461500		2	699
HEQGLSTALSVEK	Q96I25	RBM17	Splicing factor 45 OS=Homo sapiens OX=9606 GN=RBM17 PE=1 SV=1	yes	13	[257-269]	0	1397.72	1810500	3619400		2	946
QSTVLAPVIDLK	Q96I25	RBM17	Splicing factor 45 OS=Homo sapiens OX=9606 GN=RBM17 PE=1 SV=1	yes	12	[47-58]	0	1282.75	4178400	9524000		2	946
ILDVLEEIPK	Q16718	NDUFA5	NADH dehydrogenase [ubiquinone] 1 alpha subcomplex subunit 5 OS=Homo sapiens OX=9606 GN=NDUFA5 PE=1 SV=3	yes	10	[31-40]	0	1167.68	4320300	4936900		2	735
ENYLGNSLMAPVGR	Q9BU76	MMTAG2	Multiple myeloma tumor-associated protein 2 OS=Homo sapiens OX=9606 GN=MMTAG2 PE=1 SV=1	yes	14	[28-41]	0	1519.75	23557000	18309000		3	990
VESGGPGTSAASAR	Q9BU76	MMTAG2	Multiple myeloma tumor-associated protein 2 OS=Homo sapiens OX=9606 GN=MMTAG2 PE=1 SV=1	yes	14	[153-166]	0	1245.59	0	0		1	990
LLGLGSASGSVGR	Q9BU76	MMTAG2	Multiple myeloma tumor-associated protein 2 OS=Homo sapiens OX=9606 GN=MMTAG2 PE=1 SV=1	yes	13	[118-130]	0	1172.65	0	10990000		1	990
GGQDQFNWEDVK	Q9BU76	MMTAG2	Multiple myeloma tumor-associated protein 2 OS=Homo sapiens OX=9606 GN=MMTAG2 PE=1 SV=1	yes	12	[11-22]	0	1421.62	22943000	48831000		2	990
EALLAALGYK	Q9BU76	MMTAG2	Multiple myeloma tumor-associated protein 2 OS=Homo sapiens OX=9606 GN=MMTAG2 PE=1 SV=1	yes	10	[76-85]	0	1047.6	46627000	101990000		2	990
EEELAAVR	Q9BU76	MMTAG2	Multiple myeloma tumor-associated protein 2 OS=Homo sapiens OX=9606 GN=MMTAG2 PE=1 SV=1	yes	8	[64-71]	0	915.466	16957000	34103000		2	990
DLTWYAK	Q9BU76	MMTAG2	Multiple myeloma tumor-associated protein 2 OS=Homo sapiens OX=9606 GN=MMTAG2 PE=1 SV=1	yes	7	[47-53]	0	895.444	6911700	16079000		2	990
TLLDILADGTILK	Q9NVH0	EXD2	Exonuclease 3'-5' domain-containing protein 2 OS=Homo sapiens OX=9606 GN=EXD2 PE=1 SV=2	yes	13	[151-163]	0	1384.82	1333800	559400		1	1102
ATVFENAAICDEIAR	Q3YBR2	TBRG1	Transforming growth factor beta regulator 1 OS=Homo sapiens OX=9606 GN=TBRG1 PE=1 SV=1	yes	15	[47-61]	0	1678.8	3468600	3628900		2	745
EDLQPVQIQSLETLGVLAR	Q8TEX9	IPO4	Importin-4 OS=Homo sapiens OX=9606 GN=IPO4 PE=1 SV=2	yes	19	[535-553]	0	2108.15	1740200	0		1	882
LMCPQEIVDYIADKK	O14561	NDUFAB1	Acyl carrier protein, mitochondrial OS=Homo sapiens OX=9606 GN=NDUFAB1 PE=1 SV=3	yes	15	[138-152]	1	1821.9	2947500	1957300		1	81
GFAFVTFESPADAK	Q96E39	RBMXL1	RNA binding motif protein, X-linked-like-1 OS=Homo sapiens OX=9606 GN=RBMXL1 PE=1 SV=1	no	14	[50-63]	0	1485.71	2913400	6104700	P38159;O75526;Q8N7X1	2	381
LFIGGLNTETNEK	Q96E39	RBMXL1	RNA binding motif protein, X-linked-like-1 OS=Homo sapiens OX=9606 GN=RBMXL1 PE=1 SV=1	no	13	[10-22]	0	1434.74	1837700	3867900	P38159	1	381
YLVQDTDEFILPTGANK	Q5SRD1	TIMM23B	Mitochondrial import inner membrane translocase subunit Tim23B OS=Homo sapiens OX=9606 GN=TIMM23B PE=1 SV=3	no	17	[52-68]	0	1922.96	2934800	1861500	O14925	1	88
VLNSYWVGEDSTYK	P61313	RPL15	60S ribosomal protein L15 OS=Homo sapiens OX=9606 GN=RPL15 PE=1 SV=2	yes	14	[115-128]	0	1659.78	3000500	3273800		1	500
GFAYVQFEDVR	Q8WXF0	SRSF12	Serine/arginine-rich splicing factor 12 OS=Homo sapiens OX=9606 GN=SRSF12 PE=2 SV=1	no	11	[52-62]	0	1329.64	1888500	4262500	O75494	1	150
EVVDYIIFGTVIQEVK	P55084	HADHB	Trifunctional enzyme subunit beta, mitochondrial OS=Homo sapiens OX=9606 GN=HADHB PE=1 SV=3	yes	16	[96-111]	0	1851	2628600	1045500		1	470
TPFLLSGTSYK	P55084	HADHB	Trifunctional enzyme subunit beta, mitochondrial OS=Homo sapiens OX=9606 GN=HADHB PE=1 SV=3	yes	11	[62-72]	0	1212.64	2926400	1723300		1	470
ELIDALTAEILR	Q8N0Z3	SPICE1	Spindle and centriole-associated protein 1 OS=Homo sapiens OX=9606 GN=SPICE1 PE=1 SV=1	yes	12	[409-420]	0	1355.77	1363500	1168200		1	841
FDEISFVNFAR	Q08945	SSRP1	FACT complex subunit SSRP1 OS=Homo sapiens OX=9606 GN=SSRP1 PE=1 SV=1	yes	11	[371-381]	0	1343.65	2323900	2803800		2	627
AVVVNAAQLASYSQSK	Q02978	SLC25A11	Mitochondrial 2-oxoglutarate/malate carrier protein OS=Homo sapiens OX=9606 GN=SLC25A11 PE=1 SV=3	yes	16	[191-206]	0	1634.86	6333700	2904200		2	613
LTGADGTPPGFLLK	Q02978	SLC25A11	Mitochondrial 2-oxoglutarate/malate carrier protein OS=Homo sapiens OX=9606 GN=SLC25A11 PE=1 SV=3	yes	14	[109-122]	0	1385.76	3560900	6477600		1	613
TSFHALTSILK	Q02978	SLC25A11	Mitochondrial 2-oxoglutarate/malate carrier protein OS=Homo sapiens OX=9606 GN=SLC25A11 PE=1 SV=3	yes	11	[63-73]	0	1216.68	1959900	1021500		2	613
LGIYTVLFER	Q02978	SLC25A11	Mitochondrial 2-oxoglutarate/malate carrier protein OS=Homo sapiens OX=9606 GN=SLC25A11 PE=1 SV=3	yes	10	[99-108]	0	1209.68	6983800	3139100		0	613
EEGVLTLWR	Q02978	SLC25A11	Mitochondrial 2-oxoglutarate/malate carrier protein OS=Homo sapiens OX=9606 GN=SLC25A11 PE=1 SV=3	yes	9	[174-182]	0	1101.58	4657300	0		2	613
YEGFFSLWK	Q02978	SLC25A11	Mitochondrial 2-oxoglutarate/malate carrier protein OS=Homo sapiens OX=9606 GN=SLC25A11 PE=1 SV=3	yes	9	[272-280]	0	1175.57	3065300	0		1	613
NGLDVLFK	Q02978	SLC25A11	Mitochondrial 2-oxoglutarate/malate carrier protein OS=Homo sapiens OX=9606 GN=SLC25A11 PE=1 SV=3	yes	8	[261-268]	0	904.502	1406600	0		1	613
NVFNALIR	Q02978	SLC25A11	Mitochondrial 2-oxoglutarate/malate carrier protein OS=Homo sapiens OX=9606 GN=SLC25A11 PE=1 SV=3	yes	8	[163-170]	0	945.54	2162300	922060		1	613
SNPGGFGIAPHCLDEGTVR	Q7Z7K6	CENPV	Centromere protein V OS=Homo sapiens OX=9606 GN=CENPV PE=1 SV=1	yes	19	[229-247]	0	1982.93	1589400	2443200		2	813
QKADVTLSALNDSDANSDVVDIEGLGETPPAK	Q8IXM2	BAP18	Chromatin complexes subunit BAP18 OS=Homo sapiens OX=9606 GN=BAP18 PE=1 SV=1	yes	32	[134-165]	1	3268.59	2111000	5373000		2	834
LGELTMQLHPVADSSPAGAK	Q8IXM2	BAP18	Chromatin complexes subunit BAP18 OS=Homo sapiens OX=9606 GN=BAP18 PE=1 SV=1	yes	20	[22-41]	0	2021.03	8482900	17338000		3	834
VGEIFSAAGAAFTK	Q8IXM2	BAP18	Chromatin complexes subunit BAP18 OS=Homo sapiens OX=9606 GN=BAP18 PE=1 SV=1	yes	14	[8-21]	0	1367.71	11637000	17462000		2	834
FGDDLNHISCVIK	Q8IXM2	BAP18	Chromatin complexes subunit BAP18 OS=Homo sapiens OX=9606 GN=BAP18 PE=1 SV=1	yes	13	[57-69]	0	1516.73	1324300	3016400		2	834
WTETEIEMLR	Q8IXM2	BAP18	Chromatin complexes subunit BAP18 OS=Homo sapiens OX=9606 GN=BAP18 PE=1 SV=1	yes	10	[42-51]	0	1306.62	3014900	6140700		2	834
TDQVIQSLIALVNDPQPEHPLR	P68036	UBE2L3	Ubiquitin-conjugating enzyme E2 L3 OS=Homo sapiens OX=9606 GN=UBE2L3 PE=1 SV=1	no	22	[101-122]	0	2482.32	3599700	719820	A0A1B0GUS4	1	45
IYHPNIDEK	P68036	UBE2L3	Ubiquitin-conjugating enzyme E2 L3 OS=Homo sapiens OX=9606 GN=UBE2L3 PE=1 SV=1	no	9	[74-82]	0	1127.56	1917500	2321700	A0A1B0GUS4	2	45
LPEQPVDVPSEIADSSMTRPQELPELPK	P18583	SON	Protein SON OS=Homo sapiens OX=9606 GN=SON PE=1 SV=4	yes	28	[339-366]	1	3101.56	1743200	3524200		2	289
NEGQLNGETNTPIEGNQAGDAAASAR	P18583	SON	Protein SON OS=Homo sapiens OX=9606 GN=SON PE=1 SV=4	yes	26	[29-54]	0	2584.18	1683100	3417400		2	289
ILDSFAAAPVPTTTLVLK	P18583	SON	Protein SON OS=Homo sapiens OX=9606 GN=SON PE=1 SV=4	yes	18	[241-258]	0	1856.07	19511000	32589000		1	289
CVSVQTDPTDEIPTKK	P18583	SON	Protein SON OS=Homo sapiens OX=9606 GN=SON PE=1 SV=4	yes	16	[92-107]	1	1816.89	2205100	4357200		2	289
SHDDGNIDLESDSFLK	P18583	SON	Protein SON OS=Homo sapiens OX=9606 GN=SON PE=1 SV=4	yes	16	[142-157]	0	1790.8	5447800	11903000		2	289
CVSVQTDPTDEIPTK	P18583	SON	Protein SON OS=Homo sapiens OX=9606 GN=SON PE=1 SV=4	yes	15	[92-106]	0	1688.79	1203700	2604500		1	289
FDSEPSAVALELPTR	P18583	SON	Protein SON OS=Homo sapiens OX=9606 GN=SON PE=1 SV=4	yes	15	[158-172]	0	1630.82	10112000	23703000		2	289
IEEVLSGVLDTELR	P18583	SON	Protein SON OS=Homo sapiens OX=9606 GN=SON PE=1 SV=4	yes	14	[65-78]	0	1571.84	24280000	38787000		1	289
IMLVEPPVAK	P18583	SON	Protein SON OS=Homo sapiens OX=9606 GN=SON PE=1 SV=4	yes	10	[289-298]	0	1095.64	1039700	1968400		2	289
SLPNEEIVQK	P18583	SON	Protein SON OS=Homo sapiens OX=9606 GN=SON PE=1 SV=4	yes	10	[55-64]	0	1155.61	5237100	12029000		2	289
LNSNTQVVLLSATMPSDVLEVTK	P60842	EIF4A1	Eukaryotic initiation factor 4A-I OS=Homo sapiens OX=9606 GN=EIF4A1 PE=1 SV=1	yes	23	[203-225]	0	2458.3	8069000	3426500		2	490
GIDVQQVSLVINYDLPTNR	P60842	EIF4A1	Eukaryotic initiation factor 4A-I OS=Homo sapiens OX=9606 GN=EIF4A1 PE=1 SV=1	no	19	[335-353]	0	2143.13	18251000	3553500	Q14240	2	490
LQMEAPHIIVGTPGR	P60842	EIF4A1	Eukaryotic initiation factor 4A-I OS=Homo sapiens OX=9606 GN=EIF4A1 PE=1 SV=1	yes	15	[147-161]	0	1617.87	2756500	1688100		1	490
DFTVSAMHGDMDQK	P60842	EIF4A1	Eukaryotic initiation factor 4A-I OS=Homo sapiens OX=9606 GN=EIF4A1 PE=1 SV=1	yes	14	[296-309]	0	1580.66	3018400	0		1	490
GYDVIAQAQSGTGK	P60842	EIF4A1	Eukaryotic initiation factor 4A-I OS=Homo sapiens OX=9606 GN=EIF4A1 PE=1 SV=1	no	14	[69-82]	0	1393.68	9624600	594370	Q14240	1	490
MFVLDEADEMLSR	P60842	EIF4A1	Eukaryotic initiation factor 4A-I OS=Homo sapiens OX=9606 GN=EIF4A1 PE=1 SV=1	no	13	[178-190]	0	1554.71	3604000	1120000	Q14240	2	490
ATQALVLAPTR	P60842	EIF4A1	Eukaryotic initiation factor 4A-I OS=Homo sapiens OX=9606 GN=EIF4A1 PE=1 SV=1	yes	11	[100-110]	0	1139.67	3096300	1736500		1	490
VLITTDLLAR	P60842	EIF4A1	Eukaryotic initiation factor 4A-I OS=Homo sapiens OX=9606 GN=EIF4A1 PE=1 SV=1	no	10	[325-334]	0	1113.68	9919900	4810700	Q14240	2	490
EELTLEGIR	P60842	EIF4A1	Eukaryotic initiation factor 4A-I OS=Homo sapiens OX=9606 GN=EIF4A1 PE=1 SV=1	yes	9	[239-247]	0	1058.56	2374900	1460800		1	490
QFYINVER	P60842	EIF4A1	Eukaryotic initiation factor 4A-I OS=Homo sapiens OX=9606 GN=EIF4A1 PE=1 SV=1	no	8	[248-255]	0	1067.54	5031300	2496200	Q14240	1	490
LGPGGLDPVEVYESLPEELQK	Q16543	CDC37	Hsp90 co-chaperone Cdc37 OS=Homo sapiens OX=9606 GN=CDC37 PE=1 SV=1	yes	21	[287-307]	0	2268.15	3009300	2084600		1	729
TALGVAELTVTDLFR	Q8NF37	LPCAT1	Lysophosphatidylcholine acyltransferase 1 OS=Homo sapiens OX=9606 GN=LPCAT1 PE=1 SV=2	yes	15	[447-461]	0	1604.88	1702200	656450		1	868
HNVEVLGILSDDVETDTVAPGENLK	P15170	GSPT1	Eukaryotic peptide chain release factor GTP-binding subunit ERF3A OS=Homo sapiens OX=9606 GN=GSPT1 PE=1 SV=1	yes	25	[339-363]	0	2663.33	3434000	2088300		1	269
STIGGQIMYLTGMVDKR	P15170	GSPT1	Eukaryotic peptide chain release factor GTP-binding subunit ERF3A OS=Homo sapiens OX=9606 GN=GSPT1 PE=1 SV=1	yes	17	[88-104]	1	1868.95	0	0		1	269
AEEYTEETEEREESTTGFDK	Q9Y2W1	THRAP3	Thyroid hormone receptor-associated protein 3 OS=Homo sapiens OX=9606 GN=THRAP3 PE=1 SV=2	yes	20	[792-811]	1	2378.99	2732900	0		2	1203
ASESSKPWPDATYGTGSASR	Q9Y2W1	THRAP3	Thyroid hormone receptor-associated protein 3 OS=Homo sapiens OX=9606 GN=THRAP3 PE=1 SV=2	yes	20	[216-235]	1	2053.93	3511600	7536200		1	1203
MDSFDEDLARPSGLLAQER	Q9Y2W1	THRAP3	Thyroid hormone receptor-associated protein 3 OS=Homo sapiens OX=9606 GN=THRAP3 PE=1 SV=2	yes	19	[573-591]	1	2149.01	4163000	6620000		1	1203
SPSELFAQHIVTIVHHVK	Q9Y2W1	THRAP3	Thyroid hormone receptor-associated protein 3 OS=Homo sapiens OX=9606 GN=THRAP3 PE=1 SV=2	yes	18	[622-639]	0	2041.11	973070	8461600		3	1203
EHHFGSSGMTLHER	Q9Y2W1	THRAP3	Thyroid hormone receptor-associated protein 3 OS=Homo sapiens OX=9606 GN=THRAP3 PE=1 SV=2	yes	14	[640-653]	0	1623.72	3686000	10261000		1	1203
KTEELEEESFPER	Q9Y2W1	THRAP3	Thyroid hormone receptor-associated protein 3 OS=Homo sapiens OX=9606 GN=THRAP3 PE=1 SV=2	yes	13	[486-498]	1	1621.75	1952000	3567400		1	1203
NREEEWDPEYTPK	Q9Y2W1	THRAP3	Thyroid hormone receptor-associated protein 3 OS=Homo sapiens OX=9606 GN=THRAP3 PE=1 SV=2	yes	13	[864-876]	1	1691.74	1189900	2678600		1	1203
WEGLVYAPPGK	Q9Y2W1	THRAP3	Thyroid hormone receptor-associated protein 3 OS=Homo sapiens OX=9606 GN=THRAP3 PE=1 SV=2	yes	11	[471-481]	0	1215.63	3335800	359590		2	1203
MDSFDEDLAR	Q9Y2W1	THRAP3	Thyroid hormone receptor-associated protein 3 OS=Homo sapiens OX=9606 GN=THRAP3 PE=1 SV=2	yes	10	[573-582]	0	1197.5	1280400	1961500		1	1203
YHTSQSGDEMTSLSEYVSR	P08238	HSP90AB1	Heat shock protein HSP 90-beta OS=Homo sapiens OX=9606 GN=HSP90AB1 PE=1 SV=4	yes	19	[457-475]	0	2175.94	3959400	0		1	225
HLEINPDHPIVETLR	P08238	HSP90AB1	Heat shock protein HSP 90-beta OS=Homo sapiens OX=9606 GN=HSP90AB1 PE=1 SV=4	yes	15	[625-639]	0	1781.94	5755300	0		1	225
NPDDITQEEYGEFYK	P08238	HSP90AB1	Heat shock protein HSP 90-beta OS=Homo sapiens OX=9606 GN=HSP90AB1 PE=1 SV=4	yes	15	[292-306]	0	1846.79	8187000	3886700		1	225
ELISNASDALDK	P08238	HSP90AB1	Heat shock protein HSP 90-beta OS=Homo sapiens OX=9606 GN=HSP90AB1 PE=1 SV=4	no	12	[42-53]	0	1274.64	4519000	2211300	P14625	2	225
EQVANSAFVER	P08238	HSP90AB1	Heat shock protein HSP 90-beta OS=Homo sapiens OX=9606 GN=HSP90AB1 PE=1 SV=4	no	11	[492-502]	0	1248.61	4358100	1775700	Q58FF7	1	225
IDIIPNPQER	P08238	HSP90AB1	Heat shock protein HSP 90-beta OS=Homo sapiens OX=9606 GN=HSP90AB1 PE=1 SV=4	no	10	[73-82]	0	1193.64	3216700	1583800	Q58FF7	1	225
ALLFIPR	P08238	HSP90AB1	Heat shock protein HSP 90-beta OS=Homo sapiens OX=9606 GN=HSP90AB1 PE=1 SV=4	yes	7	[331-337]	0	828.522	3306200	1863300		2	225
LNEGVVEFASYGDLK	Q13243	SRSF5	Serine/arginine-rich splicing factor 5 OS=Homo sapiens OX=9606 GN=SRSF5 PE=1 SV=1	yes	15	[144-158]	0	1639.81	0	0		1	647
LIVENLSSR	Q13243	SRSF5	Serine/arginine-rich splicing factor 5 OS=Homo sapiens OX=9606 GN=SRSF5 PE=1 SV=1	no	9	[110-118]	0	1029.58	1433000	2851300	Q13247;Q08170	1	647
GTVLDQVPVNPSLYLIK	Q5JUX0	SPIN3	Spindlin-3 OS=Homo sapiens OX=9606 GN=SPIN3 PE=1 SV=1	no	17	[70-86]	0	1855.05	3776300	3184200	Q9Y657	2	762
AEPYCSVLPGFTFIQHLPLSER	Q9BUJ2	HNRNPUL1	Heterogeneous nuclear ribonucleoprotein U-like protein 1 OS=Homo sapiens OX=9606 GN=HNRNPUL1 PE=1 SV=2	yes	22	[387-408]	0	2560.28	1341700	3542900		1	992
NYILDQTNVYGSAQR	Q9BUJ2	HNRNPUL1	Heterogeneous nuclear ribonucleoprotein U-like protein 1 OS=Homo sapiens OX=9606 GN=HNRNPUL1 PE=1 SV=2	yes	15	[501-515]	0	1740.84	1530400	2219300		1	992
WDVLIQQATQCLNR	Q9BUJ2	HNRNPUL1	Heterogeneous nuclear ribonucleoprotein U-like protein 1 OS=Homo sapiens OX=9606 GN=HNRNPUL1 PE=1 SV=2	yes	14	[477-490]	0	1743.87	0	4069200		1	992
GLPQLGTLGAGNHYAEIQVVDEIFNEYAAK	Q9Y3I0	RTCB	RNA-splicing ligase RtcB homolog OS=Homo sapiens OX=9606 GN=RTCB PE=1 SV=1	yes	30	[215-244]	0	3216.61	0	7252700		1	1221
TNLDESDVQPVKEQLAQAMFDHIPVGVGSK	Q9Y3I0	RTCB	RNA-splicing ligase RtcB homolog OS=Homo sapiens OX=9606 GN=RTCB PE=1 SV=1	yes	30	[129-158]	1	3251.61	3562400	6927500		1	1221
VFNTTPDDLDLHVIYDVSHNIAK	Q9Y3I0	RTCB	RNA-splicing ligase RtcB homolog OS=Homo sapiens OX=9606 GN=RTCB PE=1 SV=1	yes	23	[335-357]	0	2625.31	21860000	77284000		4	1221
KGFVPNMQVEGVFYVNDALEK	Q9Y3I0	RTCB	RNA-splicing ligase RtcB homolog OS=Homo sapiens OX=9606 GN=RTCB PE=1 SV=1	yes	21	[24-44]	1	2383.19	1324400	3234800		1	1221
GFVPNMQVEGVFYVNDALEK	Q9Y3I0	RTCB	RNA-splicing ligase RtcB homolog OS=Homo sapiens OX=9606 GN=RTCB PE=1 SV=1	yes	20	[25-44]	0	2255.09	1862500	10576000		3	1221
EQLAQAMFDHIPVGVGSK	Q9Y3I0	RTCB	RNA-splicing ligase RtcB homolog OS=Homo sapiens OX=9606 GN=RTCB PE=1 SV=1	yes	18	[141-158]	0	1925.97	5843700	8263700		1	1221
EGYAWAEDKEHCEEYGR	Q9Y3I0	RTCB	RNA-splicing ligase RtcB homolog OS=Homo sapiens OX=9606 GN=RTCB PE=1 SV=1	yes	17	[182-198]	1	2127.86	3636800	6051700		2	1221
DLEEALEMGVDWSLR	Q9Y3I0	RTCB	RNA-splicing ligase RtcB homolog OS=Homo sapiens OX=9606 GN=RTCB PE=1 SV=1	yes	15	[167-181]	0	1761.82	6757900	22016000		4	1221
TNLDESDVQPVK	Q9Y3I0	RTCB	RNA-splicing ligase RtcB homolog OS=Homo sapiens OX=9606 GN=RTCB PE=1 SV=1	yes	12	[129-140]	0	1343.66	4217400	3933000		2	1221
LVMEEAPESYK	Q9Y3I0	RTCB	RNA-splicing ligase RtcB homolog OS=Homo sapiens OX=9606 GN=RTCB PE=1 SV=1	yes	11	[466-476]	0	1294.61	3243100	3791800		2	1221
NLDFQDVLDK	Q9Y3I0	RTCB	RNA-splicing ligase RtcB homolog OS=Homo sapiens OX=9606 GN=RTCB PE=1 SV=1	yes	10	[442-451]	0	1205.59	4817800	7110800		1	1221
TALALEVGDIVK	P46109	CRKL	Crk-like protein OS=Homo sapiens OX=9606 GN=CRKL PE=1 SV=1	yes	12	[254-265]	0	1227.71	3317600	3612000		2	411
EKEETEGETEYKFEWQK	Q86X95	CIR1	Corepressor interacting with RBPJ 1 OS=Homo sapiens OX=9606 GN=CIR1 PE=1 SV=1	yes	17	[84-100]	2	2188.98	5369600	9833100		2	823
NGLNFMYEAPPGAK	Q86X95	CIR1	Corepressor interacting with RBPJ 1 OS=Homo sapiens OX=9606 GN=CIR1 PE=1 SV=1	yes	14	[66-79]	0	1507.71	2442800	4759100		2	823
DQPFGIQVR	Q86X95	CIR1	Corepressor interacting with RBPJ 1 OS=Homo sapiens OX=9606 GN=CIR1 PE=1 SV=1	yes	9	[116-124]	0	1058.55	9083800	17569000		1	823
YYTEFPTVLDITAEDPSK	O14929	HAT1	Histone acetyltransferase type B catalytic subunit OS=Homo sapiens OX=9606 GN=HAT1 PE=1 SV=2	yes	18	[263-280]	0	2087.99	6402300	2619200		1	89
LLVTDMSDAEQYR	O14929	HAT1	Histone acetyltransferase type B catalytic subunit OS=Homo sapiens OX=9606 GN=HAT1 PE=1 SV=2	yes	13	[337-349]	0	1539.72	3856100	2160400		2	89
VPAMLPSLLPVLPEK	Q5VWG9	TAF3	Transcription initiation factor TFIID subunit 3 OS=Homo sapiens OX=9606 GN=TAF3 PE=1 SV=1	yes	15	[674-688]	0	1602.94	1247700	4255100		2	768
SVVTETVSTYVIR	Q5VWG9	TAF3	Transcription initiation factor TFIID subunit 3 OS=Homo sapiens OX=9606 GN=TAF3 PE=1 SV=1	yes	13	[846-858]	0	1452.78	2653400	4101400		2	768
GDTLDVVLLEAR	Q5VWG9	TAF3	Transcription initiation factor TFIID subunit 3 OS=Homo sapiens OX=9606 GN=TAF3 PE=1 SV=1	yes	12	[202-213]	0	1299.7	4548400	6580400		1	768
TIEASIDAVIAR	Q5VWG9	TAF3	Transcription initiation factor TFIID subunit 3 OS=Homo sapiens OX=9606 GN=TAF3 PE=1 SV=1	yes	12	[386-397]	0	1257.69	1262300	2440200		2	768
YLQQLGR	Q5VWG9	TAF3	Transcription initiation factor TFIID subunit 3 OS=Homo sapiens OX=9606 GN=TAF3 PE=1 SV=1	yes	7	[41-47]	0	876.482	1114500	2459200		2	768
IPGGLSEAKPATPEIQEIVDK	P01040	CSTA	Cystatin-A OS=Homo sapiens OX=9606 GN=CSTA PE=1 SV=1	yes	21	[2-22]	1	2191.17	3566800	1807100		1	193
SLPGQNEDLVLTGYQVDK	P01040	CSTA	Cystatin-A OS=Homo sapiens OX=9606 GN=CSTA PE=1 SV=1	yes	18	[72-89]	0	1974.99	0	0		1	193
TQVVAGTNYYIK	P01040	CSTA	Cystatin-A OS=Homo sapiens OX=9606 GN=CSTA PE=1 SV=1	yes	12	[45-56]	0	1355.71	4062400	2154700		1	193
IGQETVQDIVYR	Q96HR3	MED30	Mediator of RNA polymerase II transcription subunit 30 OS=Homo sapiens OX=9606 GN=MED30 PE=1 SV=1	yes	12	[36-47]	0	1419.74	2372400	2730300		2	944
NSAILSDPSVFSPLNK	Q03164	KMT2A	Histone-lysine N-methyltransferase 2A OS=Homo sapiens OX=9606 GN=KMT2A PE=1 SV=5	yes	16	[186-201]	0	1687.88	1837700	3443600		2	614
VINIDGQKHIVIFAMR	Q03164	KMT2A	Histone-lysine N-methyltransferase 2A OS=Homo sapiens OX=9606 GN=KMT2A PE=1 SV=5	yes	16	[3917-3932]	1	1853.03	0	0		0	614
ENTEGEYSGIEHVIVDGVVQSIK	P50213	IDH3A	Isocitrate dehydrogenase [NAD] subunit alpha, mitochondrial OS=Homo sapiens OX=9606 GN=IDH3A PE=1 SV=1	yes	23	[147-169]	0	2501.23	3251900	2169500		1	436
DYAAYNVLDDPELR	Q86SX6	GLRX5	Glutaredoxin-related protein 5, mitochondrial OS=Homo sapiens OX=9606 GN=GLRX5 PE=1 SV=2	yes	14	[84-97]	0	1652.77	1865000	2158800		1	814
SLTFSPDSQLLVTASDDGYIK	Q9GZS3	SKIC8	SKI8 subunit of superkiller complex protein OS=Homo sapiens OX=9606 GN=SKIC8 PE=1 SV=1	yes	21	[195-215]	0	2256.12	2589100	1157800		1	1021
FILSIAYSPDGK	Q9GZS3	SKIC8	SKI8 subunit of superkiller complex protein OS=Homo sapiens OX=9606 GN=SKIC8 PE=1 SV=1	yes	12	[150-161]	0	1309.69	2340700	1427700		1	1021
AAELIANSLATAGDGLIELR	P35232	PHB1	Prohibitin 1 OS=Homo sapiens OX=9606 GN=PHB1 PE=1 SV=1	yes	20	[220-239]	0	1997.08	3147800	1586700		1	365
GAQAAIVVYDITNTDTFAR	P51148	RAB5C	Ras-related protein Rab-5C OS=Homo sapiens OX=9606 GN=RAB5C PE=1 SV=2	yes	19	[93-111]	0	2025.02	2790700	981070		1	444
FEIWDTAGQER	P51148	RAB5C	Ras-related protein Rab-5C OS=Homo sapiens OX=9606 GN=RAB5C PE=1 SV=2	no	11	[72-82]	0	1350.62	2590700	0	P61020;P20339	1	444
LVLLGESAVGK	P51148	RAB5C	Ras-related protein Rab-5C OS=Homo sapiens OX=9606 GN=RAB5C PE=1 SV=2	no	11	[24-34]	0	1084.65	3482100	2703700	P61020;P20339	2	444
PFGVALLFGGVDEK	P28066	PSMA5	Proteasome subunit alpha type-5 OS=Homo sapiens OX=9606 GN=PSMA5 PE=1 SV=3	yes	14	[136-149]	0	1447.77	2500900	1328400		1	337
LFQVEYAIEAIK	P28066	PSMA5	Proteasome subunit alpha type-5 OS=Homo sapiens OX=9606 GN=PSMA5 PE=1 SV=3	yes	12	[21-32]	0	1422.78	2709100	1407500		1	337
GGPPFAFVEFEDPR	Q07955	SRSF1	Serine/arginine-rich splicing factor 1 OS=Homo sapiens OX=9606 GN=SRSF1 PE=1 SV=2	yes	14	[52-65]	0	1563.74	3863600	7415200		1	625
EAGDVCYADVYR	Q07955	SRSF1	Serine/arginine-rich splicing factor 1 OS=Homo sapiens OX=9606 GN=SRSF1 PE=1 SV=2	yes	12	[143-154]	0	1416.6	2664700	4403900		2	625
DGTGVVEFVR	Q07955	SRSF1	Serine/arginine-rich splicing factor 1 OS=Homo sapiens OX=9606 GN=SRSF1 PE=1 SV=2	yes	10	[155-164]	0	1077.55	4184100	6886200		1	625
TKDIEDVFYK	Q07955	SRSF1	Serine/arginine-rich splicing factor 1 OS=Homo sapiens OX=9606 GN=SRSF1 PE=1 SV=2	yes	10	[29-38]	1	1256.63	1632800	3301100		2	625
DGYDYDGYR	Q07955	SRSF1	Serine/arginine-rich splicing factor 1 OS=Homo sapiens OX=9606 GN=SRSF1 PE=1 SV=2	yes	9	[75-83]	0	1122.43	2740100	5199900		1	625
GHYTEGAELVDAVLDVVR	P04350	TUBB4A	Tubulin beta-4A chain OS=Homo sapiens OX=9606 GN=TUBB4A PE=1 SV=2	no	18	[104-121]	0	1941.98	8575300	1729200	Q9BUF5	2	198;991
INVYYNEATGGNYVPR	P04350	TUBB4A	Tubulin beta-4A chain OS=Homo sapiens OX=9606 GN=TUBB4A PE=1 SV=2	yes	16	[47-62]	0	1828.87	2224900	2490400		1	198
VDIGDTIIYLVH	Q9P2J5	LARS1	Leucine--tRNA ligase, cytoplasmic OS=Homo sapiens OX=9606 GN=LARS1 PE=1 SV=2	yes	12	[1165-1176]	0	1356.73	2199300	826980		1	1141
LLVSQGASIYIENK	O75832	PSMD10	26S proteasome non-ATPase regulatory subunit 10 OS=Homo sapiens OX=9606 GN=PSMD10 PE=1 SV=1	yes	14	[190-203]	0	1533.84	2829900	2075800		2	157
AAAVSLENVLLDVK	Q8IVF7	FMNL3	Formin-like protein 3 OS=Homo sapiens OX=9606 GN=FMNL3 PE=1 SV=3	no	14	[836-849]	0	1440.82	1254200	683210	Q96PY5	1	828
GNVPSSELQIYTWMDATLK	O00422	SAP18	Histone deacetylase complex subunit SAP18 OS=Homo sapiens OX=9606 GN=SAP18 PE=1 SV=1	yes	19	[49-67]	0	2152.05	15601000	6123600		2	68
FQIGDYLDIAITPPNR	O00422	SAP18	Histone deacetylase complex subunit SAP18 OS=Homo sapiens OX=9606 GN=SAP18 PE=1 SV=1	yes	16	[127-142]	0	1831.95	27603000	1366100		1	68
GTHFNFAIVFTDVK	O00422	SAP18	Histone deacetylase complex subunit SAP18 OS=Homo sapiens OX=9606 GN=SAP18 PE=1 SV=1	yes	14	[84-97]	0	1594.81	24440000	15544000		4	68
ELTSLVK	O00422	SAP18	Histone deacetylase complex subunit SAP18 OS=Homo sapiens OX=9606 GN=SAP18 PE=1 SV=1	yes	7	[68-74]	0	788.464	12049000	18567000		1	68
LNYDTVTFDGLHISLCDLK	Q7Z6E9	RBBP6	E3 ubiquitin-protein ligase RBBP6 OS=Homo sapiens OX=9606 GN=RBBP6 PE=1 SV=1	yes	19	[12-30]	0	2223.09	2050300	0		1	810
KGEESEGFLNPELLETSR	Q7Z6E9	RBBP6	E3 ubiquitin-protein ligase RBBP6 OS=Homo sapiens OX=9606 GN=RBBP6 PE=1 SV=1	yes	18	[941-958]	1	2033.99	4843500	11688000		2	810
AIDDSSASISLAQLTK	Q7Z6E9	RBBP6	E3 ubiquitin-protein ligase RBBP6 OS=Homo sapiens OX=9606 GN=RBBP6 PE=1 SV=1	yes	16	[101-116]	0	1618.84	16313000	24438000		2	810
TANLAEANASEEDKIK	Q7Z6E9	RBBP6	E3 ubiquitin-protein ligase RBBP6 OS=Homo sapiens OX=9606 GN=RBBP6 PE=1 SV=1	yes	16	[117-132]	1	1702.84	5141700	10113000		2	810
ESLDTAAVVQVGISR	Q7Z6E9	RBBP6	E3 ubiquitin-protein ligase RBBP6 OS=Homo sapiens OX=9606 GN=RBBP6 PE=1 SV=1	yes	15	[1675-1689]	0	1543.82	6086300	10427000		1	810
YAIPTIDAEAYAIGK	Q7Z6E9	RBBP6	E3 ubiquitin-protein ligase RBBP6 OS=Homo sapiens OX=9606 GN=RBBP6 PE=1 SV=1	yes	15	[218-232]	0	1594.82	18563000	20910000		1	810
LLYILNPPETQVEK	Q7Z6E9	RBBP6	E3 ubiquitin-protein ligase RBBP6 OS=Homo sapiens OX=9606 GN=RBBP6 PE=1 SV=1	yes	14	[1587-1600]	0	1655.91	2712600	6574900		2	810
EEYTDDNALIPK	Q7Z6E9	RBBP6	E3 ubiquitin-protein ligase RBBP6 OS=Homo sapiens OX=9606 GN=RBBP6 PE=1 SV=1	yes	12	[55-66]	0	1406.66	5211000	7656800		1	810
LEVTEIVKPSPK	Q7Z6E9	RBBP6	E3 ubiquitin-protein ligase RBBP6 OS=Homo sapiens OX=9606 GN=RBBP6 PE=1 SV=1	yes	12	[1170-1181]	1	1338.78	2126100	3854500		1	810
LGYLVSPPQQIR	Q7Z6E9	RBBP6	E3 ubiquitin-protein ligase RBBP6 OS=Homo sapiens OX=9606 GN=RBBP6 PE=1 SV=1	yes	12	[511-522]	0	1369.77	1394600	2869800		1	810
EQITGQIDK	Q7Z6E9	RBBP6	E3 ubiquitin-protein ligase RBBP6 OS=Homo sapiens OX=9606 GN=RBBP6 PE=1 SV=1	yes	9	[1601-1609]	0	1030.53	6188300	12510000		1	810
FLPLNIR	Q7Z6E9	RBBP6	E3 ubiquitin-protein ligase RBBP6 OS=Homo sapiens OX=9606 GN=RBBP6 PE=1 SV=1	yes	7	[865-871]	0	871.528	0	7476500		1	810
VDLITLSYTFFEAK	Q9Y6N1	COX11	Cytochrome c oxidase assembly protein COX11, mitochondrial OS=Homo sapiens OX=9606 GN=COX11 PE=1 SV=3	yes	14	[252-265]	0	1645.86	2101800	539550		1	1243
VIDPATATSVDLR	P50991	CCT4	T-complex protein 1 subunit delta OS=Homo sapiens OX=9606 GN=CCT4 PE=1 SV=4	yes	13	[194-206]	0	1356.72	1707100	1549200		1	441
LEPANEEHNVETAEDSEIR	Q15361	TTF1	Transcription termination factor 1 OS=Homo sapiens OX=9606 GN=TTF1 PE=1 SV=3	yes	19	[457-475]	0	2180.98	1394200	2617900		1	703
NVEDFLALTGIESADK	Q15361	TTF1	Transcription termination factor 1 OS=Homo sapiens OX=9606 GN=TTF1 PE=1 SV=3	yes	16	[550-565]	0	1720.85	3884600	6737500		3	703
DSSLVNEQSQITR	Q15361	TTF1	Transcription termination factor 1 OS=Homo sapiens OX=9606 GN=TTF1 PE=1 SV=3	yes	13	[39-51]	0	1475.72	1856400	4050000		2	703
FIAHVPVPSQQEIEEALVR	Q9ULR0	ISY1	Pre-mRNA-splicing factor ISY1 homolog OS=Homo sapiens OX=9606 GN=ISY1 PE=1 SV=3	yes	19	[239-257]	0	2161.15	6391800	11418000		1	1171
YASETLQAQSEEAR	Q9ULR0	ISY1	Pre-mRNA-splicing factor ISY1 homolog OS=Homo sapiens OX=9606 GN=ISY1 PE=1 SV=3	yes	14	[267-280]	0	1581.73	4740400	9300700		2	1171
LSTPAGVQVILR	Q9BQ48	MRPL34	39S ribosomal protein L34, mitochondrial OS=Homo sapiens OX=9606 GN=MRPL34 PE=1 SV=1	yes	12	[70-81]	0	1252.75	2722900	3336400		1	973
RQDEDYDEQVEESLQDEDDNDVYILTK	O00410	IPO5	Importin-5 OS=Homo sapiens OX=9606 GN=IPO5 PE=1 SV=4	yes	27	[815-841]	1	3302.42	2329500	1037600		1	66
LVLEQVVTSIASVADTAEEK	O00410	IPO5	Importin-5 OS=Homo sapiens OX=9606 GN=IPO5 PE=1 SV=4	yes	20	[507-526]	0	2101.12	4775900	1207000		1	66
VQAHAAAALINFTEDCPK	O00410	IPO5	Importin-5 OS=Homo sapiens OX=9606 GN=IPO5 PE=1 SV=4	yes	18	[458-475]	0	1954.96	1330400	665750		1	66
VIAALLQTMEDQGNQR	O00410	IPO5	Importin-5 OS=Homo sapiens OX=9606 GN=IPO5 PE=1 SV=4	yes	16	[442-457]	0	1785.9	1708900	1267400		1	66
SLVEIADTVPK	O00410	IPO5	Importin-5 OS=Homo sapiens OX=9606 GN=IPO5 PE=1 SV=4	yes	11	[239-249]	0	1170.65	1943000	1135900		1	66
LQELIQK	O00410	IPO5	Importin-5 OS=Homo sapiens OX=9606 GN=IPO5 PE=1 SV=4	yes	7	[497-503]	0	870.517	1225500	1816900		1	66
EVIELPLTNPELFQR	P62333	PSMC6	26S proteasome regulatory subunit 10B OS=Homo sapiens OX=9606 GN=PSMC6 PE=1 SV=1	yes	15	[147-161]	0	1796.97	2388500	1402100		1	533
ALQSVGQIVGEVLK	P62333	PSMC6	26S proteasome regulatory subunit 10B OS=Homo sapiens OX=9606 GN=PSMC6 PE=1 SV=1	yes	14	[49-62]	0	1439.83	2758400	1377400		1	533
YLESEEYQER	Q9Y676	MRPS18B	28S ribosomal protein S18b, mitochondrial OS=Homo sapiens OX=9606 GN=MRPS18B PE=1 SV=1	yes	10	[58-67]	0	1344.58	1239600	0		1	1239
SVIEDVINDVR	P52655	GTF2A1	Transcription initiation factor IIA subunit 1 OS=Homo sapiens OX=9606 GN=GTF2A1 PE=1 SV=1	yes	11	[16-26]	0	1257.66	2666000	3639600		2	460
IGDFIDVSEGPLIPR	Q9NYK5	MRPL39	39S ribosomal protein L39, mitochondrial OS=Homo sapiens OX=9606 GN=MRPL39 PE=1 SV=3	yes	15	[257-271]	0	1626.86	1998400	2193800		1	1124
NADMSEEMQQDSVECATQALEK	P63167	DYNLL1	Dynein light chain 1, cytoplasmic OS=Homo sapiens OX=9606 GN=DYNLL1 PE=1 SV=1	yes	22	[10-31]	0	2513.04	17796000	26742000		7	563
NFGSYVTHETK	P63167	DYNLL1	Dynein light chain 1, cytoplasmic OS=Homo sapiens OX=9606 GN=DYNLL1 PE=1 SV=1	no	11	[61-71]	0	1281.6	53866000	102290000	Q96FJ2	4	563
STILAVDNFNGIK	Q9Y388	RBMX2	RNA-binding motif protein, X-linked 2 OS=Homo sapiens OX=9606 GN=RBMX2 PE=1 SV=2	yes	13	[89-101]	0	1390.75	5530300	14512000		1	1209
SSDAHSSWYNGR	Q9Y388	RBMX2	RNA-binding motif protein, X-linked 2 OS=Homo sapiens OX=9606 GN=RBMX2 PE=1 SV=2	yes	12	[272-283]	0	1365.57	0	6730800		0	1209
TAYSGGAEDLER	Q9Y388	RBMX2	RNA-binding motif protein, X-linked 2 OS=Homo sapiens OX=9606 GN=RBMX2 PE=1 SV=2	yes	12	[229-240]	0	1267.57	8815300	14793000		1	1209
LINELNER	Q9Y388	RBMX2	RNA-binding motif protein, X-linked 2 OS=Homo sapiens OX=9606 GN=RBMX2 PE=1 SV=2	yes	8	[9-16]	0	999.535	5383900	10617000		1	1209
NQGLQGPLTAEQK	Q9NXE8	CWC25	Pre-mRNA-splicing factor CWC25 homolog OS=Homo sapiens OX=9606 GN=CWC25 PE=1 SV=1	yes	13	[237-249]	0	1382.72	2092400	3995100		1	1118
LESASTSSLEDR	Q9NXE8	CWC25	Pre-mRNA-splicing factor CWC25 homolog OS=Homo sapiens OX=9606 GN=CWC25 PE=1 SV=1	yes	12	[392-403]	0	1293.6	3841100	6984700		1	1118
DEYLLGRPIDK	Q9NXE8	CWC25	Pre-mRNA-splicing factor CWC25 homolog OS=Homo sapiens OX=9606 GN=CWC25 PE=1 SV=1	yes	11	[84-94]	1	1317.69	1947800	3429800		2	1118
ISDSVLVDIKDTEPLIQTAK	P48643	CCT5	T-complex protein 1 subunit epsilon OS=Homo sapiens OX=9606 GN=CCT5 PE=1 SV=1	yes	20	[151-170]	1	2184.19	3668200	3052300		1	425
WVGGPEIELIAIATGGR	P48643	CCT5	T-complex protein 1 subunit epsilon OS=Homo sapiens OX=9606 GN=CCT5 PE=1 SV=1	yes	17	[324-340]	0	1737.94	1710700	656890		1	425
LGFAGLVQEISFGTTK	P48643	CCT5	T-complex protein 1 subunit epsilon OS=Homo sapiens OX=9606 GN=CCT5 PE=1 SV=1	yes	16	[353-368]	0	1666.89	5731500	3152800		2	425
SGNYPSSLSNETDR	Q9NS86	LANCL2	LanC-like protein 2 OS=Homo sapiens OX=9606 GN=LANCL2 PE=1 SV=1	yes	14	[303-316]	0	1525.66	1975600	0		1	1092
LIEAEDNMNCQMSNITVTYR	P62318	SNRPD3	Small nuclear ribonucleoprotein Sm D3 OS=Homo sapiens OX=9606 GN=SNRPD3 PE=1 SV=1	yes	20	[32-51]	0	2401.07	1943400	2677200		1	532
VAQLEQVYIR	P62318	SNRPD3	Small nuclear ribonucleoprotein Sm D3 OS=Homo sapiens OX=9606 GN=SNRPD3 PE=1 SV=1	yes	10	[55-64]	0	1217.68	14459000	26382000		2	532
FLILPDMLK	P62318	SNRPD3	Small nuclear ribonucleoprotein Sm D3 OS=Homo sapiens OX=9606 GN=SNRPD3 PE=1 SV=1	yes	9	[70-78]	0	1088.63	26010000	41727000		4	532
SIGVPIK	P62318	SNRPD3	Small nuclear ribonucleoprotein Sm D3 OS=Homo sapiens OX=9606 GN=SNRPD3 PE=1 SV=1	yes	7	[2-8]	0	712.448	4504500	6756000		0	532
HILGFDTGDAVLNEAAQILR	Q9Y224	RTRAF	RNA transcription, translation and transport factor protein OS=Homo sapiens OX=9606 GN=RTRAF PE=1 SV=1	yes	20	[186-205]	0	2152.13	24448000	94706000		4	1188
INEAIVAVQAIIADPK	Q9Y224	RTRAF	RNA transcription, translation and transport factor protein OS=Homo sapiens OX=9606 GN=RTRAF PE=1 SV=1	yes	16	[219-234]	0	1663.95	31763000	62553000		2	1188
NAEPLINLDVNNPDFK	Q9Y224	RTRAF	RNA transcription, translation and transport factor protein OS=Homo sapiens OX=9606 GN=RTRAF PE=1 SV=1	yes	16	[116-131]	0	1811.91	19400000	35040000		2	1188
QEAIDWLLGLAVR	Q9Y224	RTRAF	RNA transcription, translation and transport factor protein OS=Homo sapiens OX=9606 GN=RTRAF PE=1 SV=1	yes	13	[77-89]	0	1482.82	7122500	15811000		2	1188
NFIVWLEDQK	Q9Y224	RTRAF	RNA transcription, translation and transport factor protein OS=Homo sapiens OX=9606 GN=RTRAF PE=1 SV=1	yes	10	[27-36]	0	1290.66	15567000	47171000		1	1188
YKDLVPDNSK	Q9Y224	RTRAF	RNA transcription, translation and transport factor protein OS=Homo sapiens OX=9606 GN=RTRAF PE=1 SV=1	yes	10	[99-108]	1	1177.6	2257500	3018800		0	1188
EGLPVALDK	Q9Y224	RTRAF	RNA transcription, translation and transport factor protein OS=Homo sapiens OX=9606 GN=RTRAF PE=1 SV=1	yes	9	[177-185]	0	940.523	4119200	7411900		2	1188
HDDYLVMLK	Q9Y224	RTRAF	RNA transcription, translation and transport factor protein OS=Homo sapiens OX=9606 GN=RTRAF PE=1 SV=1	yes	9	[146-154]	0	1132.56	1175800	1773700		2	1188
NIHSSDWPK	Q9Y224	RTRAF	RNA transcription, translation and transport factor protein OS=Homo sapiens OX=9606 GN=RTRAF PE=1 SV=1	yes	9	[50-58]	0	1082.51	2925000	3392700		1	1188
LLHIEELR	Q9Y224	RTRAF	RNA transcription, translation and transport factor protein OS=Homo sapiens OX=9606 GN=RTRAF PE=1 SV=1	yes	8	[206-213]	0	1021.59	2176400	3142800		1	1188
DVNCPFK	Q9Y224	RTRAF	RNA transcription, translation and transport factor protein OS=Homo sapiens OX=9606 GN=RTRAF PE=1 SV=1	yes	7	[66-72]	0	878.396	1729200	2164200		2	1188
FTDEEVDELYR	P19105	MYL12A	Myosin regulatory light chain 12A OS=Homo sapiens OX=9606 GN=MYL12A PE=1 SV=2	no	11	[133-143]	0	1414.63	1755700	1756600	O14950	1	91
YSESLLGVPIAYDNIK	Q3B726	POLR1F	DNA-directed RNA polymerase I subunit RPA43 OS=Homo sapiens OX=9606 GN=POLR1F PE=1 SV=1	yes	16	[82-97]	0	1780.92	2469000	3664600		1	742
EQLDAELLR	Q3B726	POLR1F	DNA-directed RNA polymerase I subunit RPA43 OS=Homo sapiens OX=9606 GN=POLR1F PE=1 SV=1	yes	9	[73-81]	0	1085.57	946560	1708000		1	742
LNITSLQFK	Q3B726	POLR1F	DNA-directed RNA polymerase I subunit RPA43 OS=Homo sapiens OX=9606 GN=POLR1F PE=1 SV=1	yes	9	[198-206]	0	1062.61	1085500	2350600		1	742
GTSNMSFEELLELQSQVGTK	Q96EU6	RRP36	Ribosomal RNA processing protein 36 homolog OS=Homo sapiens OX=9606 GN=RRP36 PE=1 SV=1	yes	20	[44-63]	0	2197.06	4812100	15201000		3	935
DREEDGGGLEPAAVAR	Q96EU6	RRP36	Ribosomal RNA processing protein 36 homolog OS=Homo sapiens OX=9606 GN=RRP36 PE=1 SV=1	yes	16	[24-39]	1	1640.78	3691700	6658300		1	935
FDDLSGEYNPEVFDK	Q96EU6	RRP36	Ribosomal RNA processing protein 36 homolog OS=Homo sapiens OX=9606 GN=RRP36 PE=1 SV=1	yes	15	[122-136]	0	1773.77	16986000	19587000		2	935
KQQQELHLALK	Q96EU6	RRP36	Ribosomal RNA processing protein 36 homolog OS=Homo sapiens OX=9606 GN=RRP36 PE=1 SV=1	yes	11	[186-196]	1	1334.77	6125900	10324000		2	935
LQQLLQR	Q96EU6	RRP36	Ribosomal RNA processing protein 36 homolog OS=Homo sapiens OX=9606 GN=RRP36 PE=1 SV=1	no	7	[168-174]	0	897.54	1949800	4394200	Q9H160	1	935
LTEVPVEPVLTVHPESK	Q9H307	PNN	Pinin OS=Homo sapiens OX=9606 GN=PNN PE=1 SV=5	yes	17	[537-553]	0	1873.02	2605100	6024800		2	1030
VELAQLQEEWNEHNAK	Q9H307	PNN	Pinin OS=Homo sapiens OX=9606 GN=PNN PE=1 SV=5	yes	16	[213-228]	0	1936.93	4581800	7265600		2	1030
IFGLLMGTLQK	Q9H307	PNN	Pinin OS=Homo sapiens OX=9606 GN=PNN PE=1 SV=5	yes	11	[145-155]	0	1219.7	1282100	2309700		2	1030
TENSTSAPAAKPK	P07305	H1-0	Histone H1.0 OS=Homo sapiens OX=9606 GN=H1-0 PE=1 SV=3	yes	13	[2-14]	1	1300.66	0	0		1	218
YSDMIVAAIQAEK	P07305	H1-0	Histone H1.0 OS=Homo sapiens OX=9606 GN=H1-0 PE=1 SV=3	yes	13	[28-40]	0	1437.72	16128000	30329000		3	218
VGENADSQIK	P07305	H1-0	Histone H1.0 OS=Homo sapiens OX=9606 GN=H1-0 PE=1 SV=3	yes	10	[60-69]	0	1059.52	24904000	0		1	218
LVTTGVLK	P07305	H1-0	Histone H1.0 OS=Homo sapiens OX=9606 GN=H1-0 PE=1 SV=3	yes	8	[75-82]	0	829.527	20223000	34844000		2	218
LASVPAGGAVAVSAAPGSAAPAAGSAPAAAEEK	P05387	RPLP2	60S acidic ribosomal protein P2 OS=Homo sapiens OX=9606 GN=RPLP2 PE=1 SV=1	yes	33	[62-94]	0	2773.42	5969700	10110000		3	207
YVASYLLAALGGNSSPSAK	P05387	RPLP2	60S acidic ribosomal protein P2 OS=Homo sapiens OX=9606 GN=RPLP2 PE=1 SV=1	yes	19	[3-21]	0	1867.97	21017000	40273000		2	207
ILDSVGIEADDDRLNK	P05387	RPLP2	60S acidic ribosomal protein P2 OS=Homo sapiens OX=9606 GN=RPLP2 PE=1 SV=1	yes	16	[26-41]	1	1771.9	5388600	10396000		1	207
ILDSVGIEADDDR	P05387	RPLP2	60S acidic ribosomal protein P2 OS=Homo sapiens OX=9606 GN=RPLP2 PE=1 SV=1	yes	13	[26-38]	0	1416.67	4607000	7286600		2	207
NIEDVIAQGIGK	P05387	RPLP2	60S acidic ribosomal protein P2 OS=Homo sapiens OX=9606 GN=RPLP2 PE=1 SV=1	yes	12	[50-61]	0	1255.68	0	0		2	207
NETVDVEDIVTWLK	Q9NUD5	ZCCHC3	Zinc finger CCHC domain-containing protein 3 OS=Homo sapiens OX=9606 GN=ZCCHC3 PE=1 SV=2	yes	14	[261-274]	0	1659.84	790610	2569200		1	1097
NVIVLQTVLQEVR	Q9Y2L1	DIS3	Exosome complex exonuclease RRP44 OS=Homo sapiens OX=9606 GN=DIS3 PE=1 SV=2	yes	13	[87-99]	0	1509.89	2123500	1513800		1	1195
ALQSGQCAGAALDVFTEEPPRDR	O43175	PHGDH	D-3-phosphoglycerate dehydrogenase OS=Homo sapiens OX=9606 GN=PHGDH PE=1 SV=4	yes	23	[248-270]	1	2487.18	1485600	853970		1	108
TQTSDPAMLPTMIGLLAEAGVR	O43175	PHGDH	D-3-phosphoglycerate dehydrogenase OS=Homo sapiens OX=9606 GN=PHGDH PE=1 SV=4	yes	22	[470-491]	0	2271.16	2015300	0		1	108
ALVDHENVISCPHLGASTK	O43175	PHGDH	D-3-phosphoglycerate dehydrogenase OS=Homo sapiens OX=9606 GN=PHGDH PE=1 SV=4	yes	19	[271-289]	0	2047.02	6471100	3406500		3	108
EELIAELQDCEGLIVR	O43175	PHGDH	D-3-phosphoglycerate dehydrogenase OS=Homo sapiens OX=9606 GN=PHGDH PE=1 SV=4	yes	16	[39-54]	0	1885.95	5115300	0		1	108
NAGNCLSPAVIVGLLK	O43175	PHGDH	D-3-phosphoglycerate dehydrogenase OS=Homo sapiens OX=9606 GN=PHGDH PE=1 SV=4	yes	16	[365-380]	0	1624.9	3090000	1675900		1	108
AGTGVDNVDLEAATR	O43175	PHGDH	D-3-phosphoglycerate dehydrogenase OS=Homo sapiens OX=9606 GN=PHGDH PE=1 SV=4	yes	15	[76-90]	0	1487.72	6380200	3742100		1	108
GTIQVITQGTSLK	O43175	PHGDH	D-3-phosphoglycerate dehydrogenase OS=Homo sapiens OX=9606 GN=PHGDH PE=1 SV=4	yes	13	[352-364]	0	1344.76	7492200	4579800		2	108
ILQDGGLQVVEK	O43175	PHGDH	D-3-phosphoglycerate dehydrogenase OS=Homo sapiens OX=9606 GN=PHGDH PE=1 SV=4	yes	12	[22-33]	0	1297.72	6130000	3509200		2	108
GGIVDEGALLR	O43175	PHGDH	D-3-phosphoglycerate dehydrogenase OS=Homo sapiens OX=9606 GN=PHGDH PE=1 SV=4	yes	11	[237-247]	0	1098.6	7711400	0		1	108
VTADVINAAEK	O43175	PHGDH	D-3-phosphoglycerate dehydrogenase OS=Homo sapiens OX=9606 GN=PHGDH PE=1 SV=4	yes	11	[59-69]	0	1129.6	0	0		1	108
DLPLLLFR	O43175	PHGDH	D-3-phosphoglycerate dehydrogenase OS=Homo sapiens OX=9606 GN=PHGDH PE=1 SV=4	yes	8	[462-469]	0	985.596	6276100	2852200		1	108
EAALILGVSPTANK	Q96DA6	DNAJC19	Mitochondrial import inner membrane translocase subunit TIM14 OS=Homo sapiens OX=9606 GN=DNAJC19 PE=1 SV=3	yes	14	[62-75]	0	1382.78	2503300	2894700		2	932
AISHEHSPSDLEAHFVPLVK	P30153	PPP2R1A	Serine/threonine-protein phosphatase 2A 65 kDa regulatory subunit A alpha isoform OS=Homo sapiens OX=9606 GN=PPP2R1A PE=1 SV=4	yes	20	[114-133]	0	2212.13	4283200	2787200		1	345
IGPILDNSTLQSEVKPILEK	P30153	PPP2R1A	Serine/threonine-protein phosphatase 2A 65 kDa regulatory subunit A alpha isoform OS=Homo sapiens OX=9606 GN=PPP2R1A PE=1 SV=4	yes	20	[547-566]	1	2193.23	20939000	11738000		2	345
SEIIPMFSNLASDEQDSVR	P30153	PPP2R1A	Serine/threonine-protein phosphatase 2A 65 kDa regulatory subunit A alpha isoform OS=Homo sapiens OX=9606 GN=PPP2R1A PE=1 SV=4	yes	19	[203-221]	0	2137	1528100	0		1	345
QLSQSLLPAIVELAEDAK	P30153	PPP2R1A	Serine/threonine-protein phosphatase 2A 65 kDa regulatory subunit A alpha isoform OS=Homo sapiens OX=9606 GN=PPP2R1A PE=1 SV=4	no	18	[399-416]	0	1924.05	7091000	3382700	P30154	2	345
LNIISNLDCVNEVIGIR	P30153	PPP2R1A	Serine/threonine-protein phosphatase 2A 65 kDa regulatory subunit A alpha isoform OS=Homo sapiens OX=9606 GN=PPP2R1A PE=1 SV=4	no	17	[382-398]	0	1941.04	3618400	1598200	P30154	1	345
SALASVIMGLSPILGK	P30153	PPP2R1A	Serine/threonine-protein phosphatase 2A 65 kDa regulatory subunit A alpha isoform OS=Homo sapiens OX=9606 GN=PPP2R1A PE=1 SV=4	yes	16	[343-358]	0	1555.9	2378100	623850		1	345
LSTIALALGVER	P30153	PPP2R1A	Serine/threonine-protein phosphatase 2A 65 kDa regulatory subunit A alpha isoform OS=Homo sapiens OX=9606 GN=PPP2R1A PE=1 SV=4	no	12	[35-46]	0	1241.73	6352700	0	P30154	2	345
LAGGDWFTSR	P30153	PPP2R1A	Serine/threonine-protein phosphatase 2A 65 kDa regulatory subunit A alpha isoform OS=Homo sapiens OX=9606 GN=PPP2R1A PE=1 SV=4	yes	10	[135-144]	0	1108.53	2819000	2121900		2	345
AVGPEITK	P30153	PPP2R1A	Serine/threonine-protein phosphatase 2A 65 kDa regulatory subunit A alpha isoform OS=Homo sapiens OX=9606 GN=PPP2R1A PE=1 SV=4	yes	8	[273-280]	0	813.46	2058800	1744500		1	345
AQTSLESQFTDRYPDNLK	Q9P031	CCDC59	Thyroid transcription factor 1-associated protein 26 OS=Homo sapiens OX=9606 GN=CCDC59 PE=1 SV=2	yes	18	[77-94]	1	2112.01	13409000	28344000		2	1131
KGQPNLNVQMEYLLQK	Q9P031	CCDC59	Thyroid transcription factor 1-associated protein 26 OS=Homo sapiens OX=9606 GN=CCDC59 PE=1 SV=2	yes	16	[221-236]	1	1902	2889100	7030100		2	1131
GQPNLNVQMEYLLQK	Q9P031	CCDC59	Thyroid transcription factor 1-associated protein 26 OS=Homo sapiens OX=9606 GN=CCDC59 PE=1 SV=2	yes	15	[222-236]	0	1773.91	13853000	21716000		4	1131
KAQTSLESQFTDR	Q9P031	CCDC59	Thyroid transcription factor 1-associated protein 26 OS=Homo sapiens OX=9606 GN=CCDC59 PE=1 SV=2	yes	13	[76-88]	1	1509.74	1500700	2176400		1	1131
AQTSLESQFTDR	Q9P031	CCDC59	Thyroid transcription factor 1-associated protein 26 OS=Homo sapiens OX=9606 GN=CCDC59 PE=1 SV=2	yes	12	[77-88]	0	1381.65	5079400	8585400		2	1131
GEGVSTVGYR	Q9P031	CCDC59	Thyroid transcription factor 1-associated protein 26 OS=Homo sapiens OX=9606 GN=CCDC59 PE=1 SV=2	yes	10	[19-28]	0	1023.5	20200000	37990000		2	1131
TVNSFTIPK	Q9P031	CCDC59	Thyroid transcription factor 1-associated protein 26 OS=Homo sapiens OX=9606 GN=CCDC59 PE=1 SV=2	yes	9	[153-161]	0	1005.55	8591300	16679000		2	1131
EGQGFAFR	Q9P031	CCDC59	Thyroid transcription factor 1-associated protein 26 OS=Homo sapiens OX=9606 GN=CCDC59 PE=1 SV=2	yes	8	[51-58]	0	910.43	10817000	16633000		2	1131
AEIYEAFENIYPILK	P20226	TBP	TATA-box-binding protein OS=Homo sapiens OX=9606 GN=TBP PE=1 SV=2	yes	15	[319-333]	0	1811.93	24305000	13644000		2	298
IQNMVGSCDVK	P20226	TBP	TATA-box-binding protein OS=Homo sapiens OX=9606 GN=TBP PE=1 SV=2	yes	11	[255-265]	0	1249.58	8422300	0		1	298
IVLLIFVSGK	P20226	TBP	TATA-box-binding protein OS=Homo sapiens OX=9606 GN=TBP PE=1 SV=2	no	10	[300-309]	0	1087.7	2616800	583400	Q6SJ96	1	298
TTALIFSSGK	P20226	TBP	TATA-box-binding protein OS=Homo sapiens OX=9606 GN=TBP PE=1 SV=2	no	10	[209-218]	0	1023.56	6233200	6844400	Q6SJ96	2	298
IHTLELK	Q8N163	CCAR2	Cell cycle and apoptosis regulator protein 2 OS=Homo sapiens OX=9606 GN=CCAR2 PE=1 SV=2	yes	7	[833-839]	0	852.507	3995700	4670800		1	842
ELEDLEGYQNTIVAGSLITK	O75400	PRPF40A	Pre-mRNA-processing factor 40 homolog A OS=Homo sapiens OX=9606 GN=PRPF40A PE=1 SV=2	yes	20	[214-233]	0	2192.12	7386900	11582000		2	147
FTNMLGQPGSTALDLFK	O75400	PRPF40A	Pre-mRNA-processing factor 40 homolog A OS=Homo sapiens OX=9606 GN=PRPF40A PE=1 SV=2	yes	17	[646-662]	0	1838.92	4818000	7729400		3	147
QAAPPIELDAVWEDIR	O75400	PRPF40A	Pre-mRNA-processing factor 40 homolog A OS=Homo sapiens OX=9606 GN=PRPF40A PE=1 SV=2	yes	16	[756-771]	0	1821.93	5446100	7309600		2	147
EPAFEDITLESER	O75400	PRPF40A	Pre-mRNA-processing factor 40 homolog A OS=Homo sapiens OX=9606 GN=PRPF40A PE=1 SV=2	yes	13	[777-789]	0	1534.72	3613400	7941400		1	147
LAFNSLLEK	O75400	PRPF40A	Pre-mRNA-processing factor 40 homolog A OS=Homo sapiens OX=9606 GN=PRPF40A PE=1 SV=2	yes	9	[719-727]	0	1033.58	2858500	4615400		2	147
FYVEDLK	O75400	PRPF40A	Pre-mRNA-processing factor 40 homolog A OS=Homo sapiens OX=9606 GN=PRPF40A PE=1 SV=2	yes	7	[663-669]	0	912.459	1639800	3853000		2	147
MIINDPR	O75400	PRPF40A	Pre-mRNA-processing factor 40 homolog A OS=Homo sapiens OX=9606 GN=PRPF40A PE=1 SV=2	yes	7	[421-427]	0	857.443	973570	1896500		1	147
DLLEVADVLEK	Q9HAV7	GRPEL1	GrpE protein homolog 1, mitochondrial OS=Homo sapiens OX=9606 GN=GRPEL1 PE=1 SV=2	yes	11	[110-120]	0	1242.67	0	1851600		1	1059
TYTDELTPIESAVSVFK	O75489	NDUFS3	NADH dehydrogenase [ubiquinone] iron-sulfur protein 3, mitochondrial OS=Homo sapiens OX=9606 GN=NDUFS3 PE=1 SV=1	yes	17	[145-161]	0	1898.95	5842700	3929500		1	149
FDLNSPWEAFPVYR	O75489	NDUFS3	NADH dehydrogenase [ubiquinone] iron-sulfur protein 3, mitochondrial OS=Homo sapiens OX=9606 GN=NDUFS3 PE=1 SV=1	yes	14	[233-246]	0	1739.83	1704900	584730		1	149
SLVDLTAVDVPTR	O75489	NDUFS3	NADH dehydrogenase [ubiquinone] iron-sulfur protein 3, mitochondrial OS=Homo sapiens OX=9606 GN=NDUFS3 PE=1 SV=1	yes	13	[110-122]	0	1384.76	3417200	2490200		1	149
FEIVYNLLSLR	O75489	NDUFS3	NADH dehydrogenase [ubiquinone] iron-sulfur protein 3, mitochondrial OS=Homo sapiens OX=9606 GN=NDUFS3 PE=1 SV=1	yes	11	[126-136]	0	1365.77	3141400	1491100		1	149
GDVAEGDLIEHFSQFGTVEK	Q13151	HNRNPA0	Heterogeneous nuclear ribonucleoprotein A0 OS=Homo sapiens OX=9606 GN=HNRNPA0 PE=1 SV=1	yes	20	[107-126]	0	2177.03	7896900	13963000		2	641
LFIGGLNVQTSESGLR	Q13151	HNRNPA0	Heterogeneous nuclear ribonucleoprotein A0 OS=Homo sapiens OX=9606 GN=HNRNPA0 PE=1 SV=1	yes	16	[9-24]	0	1689.9	5783600	12078000		1	641
LFVGGLK	Q13151	HNRNPA0	Heterogeneous nuclear ribonucleoprotein A0 OS=Homo sapiens OX=9606 GN=HNRNPA0 PE=1 SV=1	yes	7	[100-106]	0	732.453	3382300	5875100		1	641
IFSLSGTLETVR	Q9Y2S7	POLDIP2	Polymerase delta-interacting protein 2 OS=Homo sapiens OX=9606 GN=POLDIP2 PE=1 SV=1	yes	12	[286-297]	0	1321.72	2436500	2018300		2	1201
ISPIQKPQGLDPVEILQER	P51531	SMARCA2	Probable global transcription activator SNF2L2 OS=Homo sapiens OX=9606 GN=SMARCA2 PE=1 SV=2	yes	19	[328-346]	1	2159.2	2669100	2287300		1	446
GSVAGGAVYLVYDQELLGPSDK	Q5XKP0	MICOS13	MICOS complex subunit MIC13 OS=Homo sapiens OX=9606 GN=MICOS13 PE=1 SV=1	yes	22	[15-36]	0	2237.12	5539100	2681800		1	770
KESGVAGDPWKEETDTDLEVVLEK	Q1ED39	KNOP1	Lysine-rich nucleolar protein 1 OS=Homo sapiens OX=9606 GN=KNOP1 PE=1 SV=1	yes	24	[295-318]	2	2673.3	4192600	4991100		1	737
ESGVAGDPWKEETDTDLEVVLEK	Q1ED39	KNOP1	Lysine-rich nucleolar protein 1 OS=Homo sapiens OX=9606 GN=KNOP1 PE=1 SV=1	yes	23	[296-318]	1	2545.21	76137000	64872000		2	737
WTGTQFGQWDTAGFENEDQK	Q1ED39	KNOP1	Lysine-rich nucleolar protein 1 OS=Homo sapiens OX=9606 GN=KNOP1 PE=1 SV=1	yes	20	[354-373]	0	2344	5769700	7306000		2	737
GVSTLCEEHVEPETTLPAR	Q1ED39	KNOP1	Lysine-rich nucleolar protein 1 OS=Homo sapiens OX=9606 GN=KNOP1 PE=1 SV=1	yes	19	[73-91]	0	2124.02	11279000	20507000		2	737
YSVLNNDDYFADVSPLR	Q1ED39	KNOP1	Lysine-rich nucleolar protein 1 OS=Homo sapiens OX=9606 GN=KNOP1 PE=1 SV=1	yes	17	[29-45]	0	1986.93	11754000	15892000		1	737
KQVFGHLEFLSGEK	Q1ED39	KNOP1	Lysine-rich nucleolar protein 1 OS=Homo sapiens OX=9606 GN=KNOP1 PE=1 SV=1	yes	14	[101-114]	1	1617.85	6515700	12392000		2	737
KVEQPVIEEPALKR	Q1ED39	KNOP1	Lysine-rich nucleolar protein 1 OS=Homo sapiens OX=9606 GN=KNOP1 PE=1 SV=1	yes	14	[275-288]	2	1634.94	750770	2755900		1	737
SVAHGQAPEMPLVK	Q1ED39	KNOP1	Lysine-rich nucleolar protein 1 OS=Homo sapiens OX=9606 GN=KNOP1 PE=1 SV=1	yes	14	[52-65]	0	1462.76	23097000	48657000		5	737
VEAPEYIPISDDPK	Q1ED39	KNOP1	Lysine-rich nucleolar protein 1 OS=Homo sapiens OX=9606 GN=KNOP1 PE=1 SV=1	yes	14	[250-263]	0	1571.77	37816000	64523000		3	737
EETDTDLEVVLEK	Q1ED39	KNOP1	Lysine-rich nucleolar protein 1 OS=Homo sapiens OX=9606 GN=KNOP1 PE=1 SV=1	yes	13	[306-318]	0	1518.73	1939600	1468000		1	737
KVEQPVIEEPALK	Q1ED39	KNOP1	Lysine-rich nucleolar protein 1 OS=Homo sapiens OX=9606 GN=KNOP1 PE=1 SV=1	yes	13	[275-287]	1	1478.83	5137300	7195500		2	737
QVFGHLEFLSGEK	Q1ED39	KNOP1	Lysine-rich nucleolar protein 1 OS=Homo sapiens OX=9606 GN=KNOP1 PE=1 SV=1	yes	13	[102-114]	0	1489.76	17642000	32379000		2	737
GAGLGFSTAPNK	Q1ED39	KNOP1	Lysine-rich nucleolar protein 1 OS=Homo sapiens OX=9606 GN=KNOP1 PE=1 SV=1	yes	12	[431-442]	0	1118.57	23074000	38228000		2	737
GNMDEAHIDQVR	Q1ED39	KNOP1	Lysine-rich nucleolar protein 1 OS=Homo sapiens OX=9606 GN=KNOP1 PE=1 SV=1	yes	12	[320-331]	0	1383.62	2422000	4727300		2	737
SPLAMSHASGVK	Q1ED39	KNOP1	Lysine-rich nucleolar protein 1 OS=Homo sapiens OX=9606 GN=KNOP1 PE=1 SV=1	yes	12	[119-130]	0	1183.6	1435100	2356700		1	737
VEQPVIEEPALK	Q1ED39	KNOP1	Lysine-rich nucleolar protein 1 OS=Homo sapiens OX=9606 GN=KNOP1 PE=1 SV=1	yes	12	[276-287]	0	1350.74	4004300	7030300		1	737
AADSLQQNLQR	Q1ED39	KNOP1	Lysine-rich nucleolar protein 1 OS=Homo sapiens OX=9606 GN=KNOP1 PE=1 SV=1	yes	11	[408-418]	0	1242.63	24332000	43383000		2	737
ALQEEIDR	Q1ED39	KNOP1	Lysine-rich nucleolar protein 1 OS=Homo sapiens OX=9606 GN=KNOP1 PE=1 SV=1	yes	8	[334-341]	0	972.488	0	0		2	737
NLSPSFSR	Q1ED39	KNOP1	Lysine-rich nucleolar protein 1 OS=Homo sapiens OX=9606 GN=KNOP1 PE=1 SV=1	yes	8	[385-392]	0	906.456	6133200	11036000		1	737
VDLGLPEK	Q1ED39	KNOP1	Lysine-rich nucleolar protein 1 OS=Homo sapiens OX=9606 GN=KNOP1 PE=1 SV=1	yes	8	[8-15]	0	869.486	8580300	15078000		2	737
SETAPAAPAAAPPAEK	P16403	H1-2	Histone H1.2 OS=Homo sapiens OX=9606 GN=H1-2 PE=1 SV=2	yes	16	[2-17]	0	1477.74	2780800	5014300		2	277
KASGPPVSELITK	P16403	H1-2	Histone H1.2 OS=Homo sapiens OX=9606 GN=H1-2 PE=1 SV=2	no	13	[34-46]	1	1325.76	24853000	48259000	P10412;P16402	4	277
ASGPPVSELITK	P16403	H1-2	Histone H1.2 OS=Homo sapiens OX=9606 GN=H1-2 PE=1 SV=2	no	12	[35-46]	0	1197.66	53993000	94167000	P10412;P16402	3	277
KALAAAGYDVEK	P16403	H1-2	Histone H1.2 OS=Homo sapiens OX=9606 GN=H1-2 PE=1 SV=2	no	12	[64-75]	1	1234.66	17044000	27543000	P10412;P16402;P22492;Q02539	3	277
ALAAAGYDVEK	P16403	H1-2	Histone H1.2 OS=Homo sapiens OX=9606 GN=H1-2 PE=1 SV=2	no	11	[65-75]	0	1106.56	99073000	173560000	P10412;P16402;P22492;Q02539	2	277
YGPLSGVNVVYDQR	Q13595	TRA2A	Transformer-2 protein homolog alpha OS=Homo sapiens OX=9606 GN=TRA2A PE=1 SV=1	yes	14	[142-155]	0	1565.78	1769200	3020000		2	660
GFAFVYFER	Q13595	TRA2A	Transformer-2 protein homolog alpha OS=Homo sapiens OX=9606 GN=TRA2A PE=1 SV=1	yes	9	[161-169]	0	1134.55	1657100	2977700		2	660
EQEAGLLQFLR	Q9NZL4	HSPBP1	Hsp70-binding protein 1 OS=Homo sapiens OX=9606 GN=HSPBP1 PE=1 SV=2	yes	11	[218-228]	0	1302.69	1899900	767220		1	1127
VAEEHAPSIVFIDEIDAIGTK	P62191	PSMC1	26S proteasome regulatory subunit 4 OS=Homo sapiens OX=9606 GN=PSMC1 PE=1 SV=1	yes	21	[273-293]	0	2253.15	2877300	1669200		1	516
ADVLDLHEAGGEDFAMDEDGDESIHK	Q9Y5S9	RBM8A	RNA-binding protein 8A OS=Homo sapiens OX=9606 GN=RBM8A PE=1 SV=1	yes	26	[2-27]	0	2814.19	11452000	21127000		2	1236
MREDYDSVEQDGDEPGPQR	Q9Y5S9	RBM8A	RNA-binding protein 8A OS=Homo sapiens OX=9606 GN=RBM8A PE=1 SV=1	yes	19	[50-68]	1	2221.92	5244600	9164100		2	1236
GYTLVEYETYK	Q9Y5S9	RBM8A	RNA-binding protein 8A OS=Homo sapiens OX=9606 GN=RBM8A PE=1 SV=1	yes	11	[115-125]	0	1364.65	12209000	18647000		2	1236
IPELAINPLGDR	Q99653	CHP1	Calcineurin B homologous protein 1 OS=Homo sapiens OX=9606 GN=CHP1 PE=1 SV=3	yes	12	[54-65]	0	1306.72	2970100	2625000		1	967
MIAGQVLDINLAAEPK	P07910	HNRNPC	Heterogeneous nuclear ribonucleoproteins C1/C2 OS=Homo sapiens OX=9606 GN=HNRNPC PE=1 SV=4	yes	16	[74-89]	0	1681.91	32955000	67326000		6	223
QKVDSLLENLEK	P07910	HNRNPC	Heterogeneous nuclear ribonucleoproteins C1/C2 OS=Homo sapiens OX=9606 GN=HNRNPC PE=1 SV=4	no	12	[205-216]	1	1414.77	27936000	44780000	P0DMR1;O60812;B7ZW38;B2RXH8	4	223
VFIGNLNTLVVK	P07910	HNRNPC	Heterogeneous nuclear ribonucleoproteins C1/C2 OS=Homo sapiens OX=9606 GN=HNRNPC PE=1 SV=4	no	12	[18-29]	0	1315.79	66751000	123770000	P0DMR1;O60812;B7ZW38;B2RXH8	2	223
GFAFVQYVNER	P07910	HNRNPC	Heterogeneous nuclear ribonucleoproteins C1/C2 OS=Homo sapiens OX=9606 GN=HNRNPC PE=1 SV=4	yes	11	[51-61]	0	1328.65	28242000	42916000		2	223
LKGDDLQAIKK	P07910	HNRNPC	Heterogeneous nuclear ribonucleoproteins C1/C2 OS=Homo sapiens OX=9606 GN=HNRNPC PE=1 SV=4	yes	11	[188-198]	2	1227.72	2805800	6491100		1	223
KSDVEAIFSK	P07910	HNRNPC	Heterogeneous nuclear ribonucleoproteins C1/C2 OS=Homo sapiens OX=9606 GN=HNRNPC PE=1 SV=4	no	10	[30-39]	1	1122.59	6254200	11809000	P0DMR1;O60812;B7ZW38;B2RXH8	2	223
LKGDDLQAIK	P07910	HNRNPC	Heterogeneous nuclear ribonucleoproteins C1/C2 OS=Homo sapiens OX=9606 GN=HNRNPC PE=1 SV=4	no	10	[188-197]	1	1099.62	26398000	31586000	P0DMR1;O60812;B7ZW38;B2RXH8	2	223
VPPPPPIAR	P07910	HNRNPC	Heterogeneous nuclear ribonucleoproteins C1/C2 OS=Homo sapiens OX=9606 GN=HNRNPC PE=1 SV=4	yes	9	[143-151]	0	942.565	4203700	7324100		4	223
GDDLQAIK	P07910	HNRNPC	Heterogeneous nuclear ribonucleoproteins C1/C2 OS=Homo sapiens OX=9606 GN=HNRNPC PE=1 SV=4	no	8	[190-197]	0	858.445	2085800	2983600	P0DMR1;O60812;B7ZW38;B2RXH8	1	223
MYSYPAR	P07910	HNRNPC	Heterogeneous nuclear ribonucleoproteins C1/C2 OS=Homo sapiens OX=9606 GN=HNRNPC PE=1 SV=4	yes	7	[136-142]	0	886.401	7875000	13596000		4	223
LIHELAAVYTEAIADIK	Q92797	SYMPK	Symplekin OS=Homo sapiens OX=9606 GN=SYMPK PE=1 SV=2	yes	17	[804-820]	0	1869.02	1662600	959290		1	910
LSDVLKPLTDAQVEAMK	Q92797	SYMPK	Symplekin OS=Homo sapiens OX=9606 GN=SYMPK PE=1 SV=2	yes	17	[546-562]	1	1856.99	1878000	1254400		1	910
VVLEAPLITESALEVVR	Q92797	SYMPK	Symplekin OS=Homo sapiens OX=9606 GN=SYMPK PE=1 SV=2	yes	17	[667-683]	0	1837.06	3914800	1685000		1	910
VVDLLNQAALITNDSK	Q92797	SYMPK	Symplekin OS=Homo sapiens OX=9606 GN=SYMPK PE=1 SV=2	yes	16	[36-51]	0	1712.93	4505800	2803900		2	910
AEVLSFILEDVR	Q92797	SYMPK	Symplekin OS=Homo sapiens OX=9606 GN=SYMPK PE=1 SV=2	yes	12	[602-613]	0	1389.75	2015100	1115800		1	910
FLIPVLNGLEK	Q92797	SYMPK	Symplekin OS=Homo sapiens OX=9606 GN=SYMPK PE=1 SV=2	yes	11	[890-900]	0	1241.74	1929800	1102900		1	910
LYIGNLNESVTPADLEK	Q9NZI8	IGF2BP1	Insulin-like growth factor 2 mRNA-binding protein 1 OS=Homo sapiens OX=9606 GN=IGF2BP1 PE=1 SV=2	yes	17	[4-20]	0	1874.96	5622300	8556100		2	1126
TVNELQNLTAAEVVVPR	Q9NZI8	IGF2BP1	Insulin-like growth factor 2 mRNA-binding protein 1 OS=Homo sapiens OX=9606 GN=IGF2BP1 PE=1 SV=2	yes	17	[509-525]	0	1852.01	7189700	12498000		2	1126
ITISSLQDLTLYNPER	Q9NZI8	IGF2BP1	Insulin-like growth factor 2 mRNA-binding protein 1 OS=Homo sapiens OX=9606 GN=IGF2BP1 PE=1 SV=2	yes	16	[310-325]	0	1861.98	3892300	12417000		2	1126
EETPGQRPAVTETHQLAELNEK	Q9UQ35	SRRM2	Serine/arginine repetitive matrix protein 2 OS=Homo sapiens OX=9606 GN=SRRM2 PE=1 SV=2	yes	22	[109-130]	1	2476.22	8029400	9786900		2	1187
FQSDSSSYPTVDSNSLLGQSR	Q9UQ35	SRRM2	Serine/arginine repetitive matrix protein 2 OS=Homo sapiens OX=9606 GN=SRRM2 PE=1 SV=2	yes	21	[1138-1158]	0	2274.04	1864300	3381700		2	1187
AAFGISDSYVDGSSFDPQR	Q9UQ35	SRRM2	Serine/arginine repetitive matrix protein 2 OS=Homo sapiens OX=9606 GN=SRRM2 PE=1 SV=2	yes	19	[137-155]	0	2017.9	3358700	5820500		2	1187
DKFSPFPVQDRPESSLVFK	Q9UQ35	SRRM2	Serine/arginine repetitive matrix protein 2 OS=Homo sapiens OX=9606 GN=SRRM2 PE=1 SV=2	yes	19	[1185-1203]	2	2222.14	3234600	10423000		1	1187
SEEPAGQILSHLSSELK	Q9UQ35	SRRM2	Serine/arginine repetitive matrix protein 2 OS=Homo sapiens OX=9606 GN=SRRM2 PE=1 SV=2	yes	17	[1245-1261]	0	1823.93	4759700	7785400		2	1187
TPAIPTAVNLADSR	Q9UQ35	SRRM2	Serine/arginine repetitive matrix protein 2 OS=Homo sapiens OX=9606 GN=SRRM2 PE=1 SV=2	yes	14	[2247-2260]	0	1424.76	3818300	6376300		2	1187
ENSFGSPLEFR	Q9UQ35	SRRM2	Serine/arginine repetitive matrix protein 2 OS=Homo sapiens OX=9606 GN=SRRM2 PE=1 SV=2	yes	11	[1324-1334]	0	1281.6	899710	1938700		1	1187
GALQNIIPASTGAAK	P04406	GAPDH	Glyceraldehyde-3-phosphate dehydrogenase OS=Homo sapiens OX=9606 GN=GAPDH PE=1 SV=3	yes	15	[201-215]	0	1410.78	1746700	637380		1	199
LISWYDNEFGYSNR	P04406	GAPDH	Glyceraldehyde-3-phosphate dehydrogenase OS=Homo sapiens OX=9606 GN=GAPDH PE=1 SV=3	yes	14	[310-323]	0	1762.8	0	0		1	199
LVINGNPITIFQER	P04406	GAPDH	Glyceraldehyde-3-phosphate dehydrogenase OS=Homo sapiens OX=9606 GN=GAPDH PE=1 SV=3	yes	14	[67-80]	0	1612.89	0	0		0	199
LLPDITLLEPVEGEAAEELSR	O15160	POLR1C	DNA-directed RNA polymerases I and III subunit RPAC1 OS=Homo sapiens OX=9606 GN=POLR1C PE=1 SV=1	yes	21	[235-255]	0	2293.21	3536500	2050700		1	94
VLVYNNTSIVQDEILAHR	O15160	POLR1C	DNA-directed RNA polymerases I and III subunit RPAC1 OS=Homo sapiens OX=9606 GN=POLR1C PE=1 SV=1	yes	18	[92-109]	0	2083.11	5304800	10358000		2	94
NQGDEEGTEIDTLQFR	O15160	POLR1C	DNA-directed RNA polymerases I and III subunit RPAC1 OS=Homo sapiens OX=9606 GN=POLR1C PE=1 SV=1	yes	16	[126-141]	0	1850.83	2745400	5398300		2	94
CFSPGVIEVQEVQGK	O15160	POLR1C	DNA-directed RNA polymerases I and III subunit RPAC1 OS=Homo sapiens OX=9606 GN=POLR1C PE=1 SV=1	yes	15	[256-270]	0	1675.82	1929800	2865600		2	94
DSSDPNELYVNHK	O15160	POLR1C	DNA-directed RNA polymerases I and III subunit RPAC1 OS=Homo sapiens OX=9606 GN=POLR1C PE=1 SV=1	yes	13	[155-167]	0	1516.68	1513800	2900600		1	94
ILLAEVPTMAVEK	O15160	POLR1C	DNA-directed RNA polymerases I and III subunit RPAC1 OS=Homo sapiens OX=9606 GN=POLR1C PE=1 SV=1	yes	13	[79-91]	0	1412.79	3093400	5805300		4	94
LGLIPIHADPR	O15160	POLR1C	DNA-directed RNA polymerases I and III subunit RPAC1 OS=Homo sapiens OX=9606 GN=POLR1C PE=1 SV=1	yes	11	[110-120]	0	1200.7	1616600	2839700		2	94
VVLGEFGVR	O15160	POLR1C	DNA-directed RNA polymerases I and III subunit RPAC1 OS=Homo sapiens OX=9606 GN=POLR1C PE=1 SV=1	yes	9	[14-22]	0	974.555	2143600	3643400		1	94
VFIGNLNTALVK	Q9UKM9	RALY	RNA-binding protein Raly OS=Homo sapiens OX=9606 GN=RALY PE=1 SV=1	yes	12	[23-34]	0	1287.76	1982300	2689800		2	1167
SDATADDLIDVVEGNR	Q9Y295	DRG1	Developmentally-regulated GTP-binding protein 1 OS=Homo sapiens OX=9606 GN=DRG1 PE=1 SV=1	yes	16	[223-238]	0	1688.79	3767100	2820900		1	1193
IDQISIEELDIIYK	Q9Y295	DRG1	Developmentally-regulated GTP-binding protein 1 OS=Homo sapiens OX=9606 GN=DRG1 PE=1 SV=1	yes	14	[250-263]	0	1690.9	4799600	2734000		2	1193
IQLLDLPGIIEGAK	Q9Y295	DRG1	Developmentally-regulated GTP-binding protein 1 OS=Homo sapiens OX=9606 GN=DRG1 PE=1 SV=1	yes	14	[113-126]	0	1478.87	5033300	2992300		2	1193
IIENELEGFGIR	Q9Y295	DRG1	Developmentally-regulated GTP-binding protein 1 OS=Homo sapiens OX=9606 GN=DRG1 PE=1 SV=1	yes	12	[160-171]	0	1388.73	2607800	1948700		1	1193
YALVWGLSVK	Q9Y295	DRG1	Developmentally-regulated GTP-binding protein 1 OS=Homo sapiens OX=9606 GN=DRG1 PE=1 SV=1	yes	10	[335-344]	0	1134.64	2377200	1288300		1	1193
WNFDDLLEK	Q9Y295	DRG1	Developmentally-regulated GTP-binding protein 1 OS=Homo sapiens OX=9606 GN=DRG1 PE=1 SV=1	yes	9	[276-284]	0	1178.56	3105800	1697900		1	1193
QDLPNAMNAAEITDK	P61204	ARF3	ADP-ribosylation factor 3 OS=Homo sapiens OX=9606 GN=ARF3 PE=1 SV=2	no	15	[128-142]	0	1629.77	1385700	822460	P84077	1	495
NISFTVWDVGGQDK	P61204	ARF3	ADP-ribosylation factor 3 OS=Homo sapiens OX=9606 GN=ARF3 PE=1 SV=2	no	14	[60-73]	0	1564.75	6533800	3802900	P84077	2	495
DAVLLVFANK	P61204	ARF3	ADP-ribosylation factor 3 OS=Homo sapiens OX=9606 GN=ARF3 PE=1 SV=2	no	10	[118-127]	0	1088.62	3283600	3149800	P84077;P84085	2	495
LAQQSQALQELISELDRR	P19474	TRIM21	E3 ubiquitin-protein ligase TRIM21 OS=Homo sapiens OX=9606 GN=TRIM21 PE=1 SV=1	yes	18	[218-235]	1	2097.12	2901900	1438900		1	295
LAQQSQALQELISELDR	P19474	TRIM21	E3 ubiquitin-protein ligase TRIM21 OS=Homo sapiens OX=9606 GN=TRIM21 PE=1 SV=1	yes	17	[218-234]	0	1941.02	3364800	1091700		1	295
LGDTQQSIPGNEER	P19474	TRIM21	E3 ubiquitin-protein ligase TRIM21 OS=Homo sapiens OX=9606 GN=TRIM21 PE=1 SV=1	yes	14	[311-324]	0	1542.73	3343500	2945400		1	295
DLDITSPELR	P19474	TRIM21	E3 ubiquitin-protein ligase TRIM21 OS=Homo sapiens OX=9606 GN=TRIM21 PE=1 SV=1	yes	10	[261-270]	0	1157.59	3849400	2397900		1	295
HYWEVDVTGK	P19474	TRIM21	E3 ubiquitin-protein ligase TRIM21 OS=Homo sapiens OX=9606 GN=TRIM21 PE=1 SV=1	yes	10	[342-351]	0	1232.58	1809400	985420		1	295
QLQELEKDER	P19474	TRIM21	E3 ubiquitin-protein ligase TRIM21 OS=Homo sapiens OX=9606 GN=TRIM21 PE=1 SV=1	yes	10	[196-205]	1	1286.65	4679300	3106100		1	295
IMEGPAFNFLDAPAVR	P11177	PDHB	Pyruvate dehydrogenase E1 component subunit beta, mitochondrial OS=Homo sapiens OX=9606 GN=PDHB PE=1 SV=3	yes	16	[309-324]	0	1746.88	9221100	4309300		3	249
TYYMSGGLQPVPIVFR	P11177	PDHB	Pyruvate dehydrogenase E1 component subunit beta, mitochondrial OS=Homo sapiens OX=9606 GN=PDHB PE=1 SV=3	yes	16	[130-145]	0	1826.94	1615600	881610		1	249
VFLLGEEVAQYDGAYK	P11177	PDHB	Pyruvate dehydrogenase E1 component subunit beta, mitochondrial OS=Homo sapiens OX=9606 GN=PDHB PE=1 SV=3	yes	16	[53-68]	0	1800.89	6591500	3378200		2	249
ILEDNSIPQVK	P11177	PDHB	Pyruvate dehydrogenase E1 component subunit beta, mitochondrial OS=Homo sapiens OX=9606 GN=PDHB PE=1 SV=3	yes	11	[337-347]	0	1254.68	2545100	1582600		1	249
DFLIPIGK	P11177	PDHB	Pyruvate dehydrogenase E1 component subunit beta, mitochondrial OS=Homo sapiens OX=9606 GN=PDHB PE=1 SV=3	yes	8	[220-227]	0	901.527	1779600	1270100		1	249
DIIFAIK	P11177	PDHB	Pyruvate dehydrogenase E1 component subunit beta, mitochondrial OS=Homo sapiens OX=9606 GN=PDHB PE=1 SV=3	yes	7	[348-354]	0	818.49	1022100	801560		1	249
EFPGFLENQKDPLAVDK	P60903	S100A10	Protein S100-A10 OS=Homo sapiens OX=9606 GN=S100A10 PE=1 SV=2	yes	17	[38-54]	1	1945.98	10392000	10427000		3	492
FYTEDSPGLK	P60468	SEC61B	Protein transport protein Sec61 subunit beta OS=Homo sapiens OX=9606 GN=SEC61B PE=1 SV=2	yes	10	[58-67]	0	1155.54	4701900	3360900		2	487
DISEASVFDAYVLPK	P62854	RPS26	40S ribosomal protein S26 OS=Homo sapiens OX=9606 GN=RPS26 PE=1 SV=3	yes	15	[52-66]	0	1652.83	203660000	303130000		3	545
NIVEAAAVR	P62854	RPS26	40S ribosomal protein S26 OS=Homo sapiens OX=9606 GN=RPS26 PE=1 SV=3	no	9	[43-51]	0	941.529	26556000	52447000	Q5JNZ5	2	545
GAVDDDVAEADIISTVEFNHSGELLATGDK	P63151	PPP2R2A	Serine/threonine-protein phosphatase 2A 55 kDa regulatory subunit B alpha isoform OS=Homo sapiens OX=9606 GN=PPP2R2A PE=1 SV=1	yes	30	[19-48]	0	3087.45	11191000	3280000		2	562
GEYNVYSTFQSHEPEFDYLK	P63151	PPP2R2A	Serine/threonine-protein phosphatase 2A 55 kDa regulatory subunit B alpha isoform OS=Homo sapiens OX=9606 GN=PPP2R2A PE=1 SV=1	no	20	[69-88]	0	2452.09	3882800	2267600	Q66LE6;Q00005	1	562
ENIIAVATTNNLYIFQDK	P63151	PPP2R2A	Serine/threonine-protein phosphatase 2A 55 kDa regulatory subunit B alpha isoform OS=Homo sapiens OX=9606 GN=PPP2R2A PE=1 SV=1	yes	18	[428-445]	0	2066.07	4519100	1374000		1	562
SFFSEIISSISDVK	P63151	PPP2R2A	Serine/threonine-protein phosphatase 2A 55 kDa regulatory subunit B alpha isoform OS=Homo sapiens OX=9606 GN=PPP2R2A PE=1 SV=1	no	14	[279-292]	0	1557.79	3921600	1031500	Q66LE6;Q00005	1	562
NAAQFLLSTNDK	P63151	PPP2R2A	Serine/threonine-protein phosphatase 2A 55 kDa regulatory subunit B alpha isoform OS=Homo sapiens OX=9606 GN=PPP2R2A PE=1 SV=1	yes	12	[106-117]	0	1320.67	2291800	2277300		1	562
INLWHLEITDR	P63151	PPP2R2A	Serine/threonine-protein phosphatase 2A 55 kDa regulatory subunit B alpha isoform OS=Homo sapiens OX=9606 GN=PPP2R2A PE=1 SV=1	no	11	[200-210]	0	1408.75	3036300	2527500	Q66LE6	2	562
LFEEPEDPSNR	P63151	PPP2R2A	Serine/threonine-protein phosphatase 2A 55 kDa regulatory subunit B alpha isoform OS=Homo sapiens OX=9606 GN=PPP2R2A PE=1 SV=1	no	11	[268-278]	0	1331.6	1492000	1437700	Q9Y2T4	1	562
KNPDLGFSDYAAAQLR	O95926	SYF2	Pre-mRNA-splicing factor SYF2 OS=Homo sapiens OX=9606 GN=SYF2 PE=1 SV=1	yes	16	[118-133]	1	1764.88	1502400	2552300		2	184
LLEISAEDAER	O95926	SYF2	Pre-mRNA-splicing factor SYF2 OS=Homo sapiens OX=9606 GN=SYF2 PE=1 SV=1	yes	11	[100-110]	0	1244.62	1961900	3365000		2	184
SILNADVAELLVVEK	Q8WVM0	TFB1M	Dimethyladenosine transferase 1, mitochondrial OS=Homo sapiens OX=9606 GN=TFB1M PE=1 SV=1	yes	15	[72-86]	0	1611.91	2769400	1093200		1	891
QLSQNFLLDLR	Q8WVM0	TFB1M	Dimethyladenosine transferase 1, mitochondrial OS=Homo sapiens OX=9606 GN=TFB1M PE=1 SV=1	yes	11	[32-42]	0	1345.74	1435900	1250600		1	891
VGQETFYDVYR	Q8WVI0	UQCC5	Ubiquinol-cytochrome-c reductase complex assembly factor 5 OS=Homo sapiens OX=9606 GN=UQCC5 PE=1 SV=2	yes	11	[45-55]	0	1375.64	2949700	4999500		2	890
FGLGSVAGAVGATAVYPIDLVK	Q9UJS0	SLC25A13	Electrogenic aspartate/glutamate antiporter SLC25A13, mitochondrial OS=Homo sapiens OX=9606 GN=SLC25A13 PE=1 SV=2	yes	22	[332-353]	0	2104.16	3547500	1090300		1	1162
IAPLEEGTLPFNLAEAQR	Q9UJS0	SLC25A13	Electrogenic aspartate/glutamate antiporter SLC25A13, mitochondrial OS=Homo sapiens OX=9606 GN=SLC25A13 PE=1 SV=2	yes	18	[293-310]	0	1968.03	5151700	3284100		1	1162
SSPQFGVTLLTYELLQR	Q9UJS0	SLC25A13	Electrogenic aspartate/glutamate antiporter SLC25A13, mitochondrial OS=Homo sapiens OX=9606 GN=SLC25A13 PE=1 SV=2	yes	17	[589-605]	0	1951.04	1879800	0		1	1162
INLPAPNPDHVGGYK	Q9UJS0	SLC25A13	Electrogenic aspartate/glutamate antiporter SLC25A13, mitochondrial OS=Homo sapiens OX=9606 GN=SLC25A13 PE=1 SV=2	yes	15	[627-641]	0	1590.82	1003800	0		1	1162
GLLPQLLGVAPEK	Q9UJS0	SLC25A13	Electrogenic aspartate/glutamate antiporter SLC25A13, mitochondrial OS=Homo sapiens OX=9606 GN=SLC25A13 PE=1 SV=2	yes	13	[393-405]	0	1333.8	3108200	2173100		1	1162
TVELLSGVVDQTK	Q9UJS0	SLC25A13	Electrogenic aspartate/glutamate antiporter SLC25A13, mitochondrial OS=Homo sapiens OX=9606 GN=SLC25A13 PE=1 SV=2	yes	13	[57-69]	0	1387.76	2067700	934160		1	1162
YLNIFGESQPNPK	Q9UJS0	SLC25A13	Electrogenic aspartate/glutamate antiporter SLC25A13, mitochondrial OS=Homo sapiens OX=9606 GN=SLC25A13 PE=1 SV=2	yes	13	[44-56]	0	1505.75	2030000	1109900		1	1162
LQVAGEITTGPR	Q9UJS0	SLC25A13	Electrogenic aspartate/glutamate antiporter SLC25A13, mitochondrial OS=Homo sapiens OX=9606 GN=SLC25A13 PE=1 SV=2	no	12	[456-467]	0	1240.68	1477600	0	O75746	1	1162
DLGFFGIYK	Q9UJS0	SLC25A13	Electrogenic aspartate/glutamate antiporter SLC25A13, mitochondrial OS=Homo sapiens OX=9606 GN=SLC25A13 PE=1 SV=2	yes	9	[476-484]	0	1058.54	2827100	1792500		1	1162
ECPSDECGAGVFMASHFDR	P62979	RPS27A	Ubiquitin-40S ribosomal protein S27a OS=Homo sapiens OX=9606 GN=RPS27A PE=1 SV=2	yes	19	[120-138]	0	2170.85	4828300	8198400		2	558
TITLEVEPSDTIENVK	P62979	RPS27A	Ubiquitin-40S ribosomal protein S27a OS=Homo sapiens OX=9606 GN=RPS27A PE=1 SV=2	no	16	[12-27]	0	1786.92	51416000	48212000	P62987;P0CG47;P0CG48	2	558
ESTLHLVLR	P62979	RPS27A	Ubiquitin-40S ribosomal protein S27a OS=Homo sapiens OX=9606 GN=RPS27A PE=1 SV=2	no	9	[64-72]	0	1066.61	214770000	411200000	P62987;P0CG47;P0CG48	8	558
TLSDYNIQK	P62979	RPS27A	Ubiquitin-40S ribosomal protein S27a OS=Homo sapiens OX=9606 GN=RPS27A PE=1 SV=2	no	9	[55-63]	0	1080.55	190080000	320010000	P62987;P0CG47;P0CG48	2	558
TPLSEAEFEEIMNR	Q16630	CPSF6	Cleavage and polyadenylation specificity factor subunit 6 OS=Homo sapiens OX=9606 GN=CPSF6 PE=1 SV=2	yes	14	[407-420]	0	1664.77	7259000	12844000		3	734
GAAPNVVYTYTGK	Q16630	CPSF6	Cleavage and polyadenylation specificity factor subunit 6 OS=Homo sapiens OX=9606 GN=CPSF6 PE=1 SV=2	yes	13	[67-79]	0	1339.68	3484600	5422100		2	734
QFLSQFEMQSR	Q16630	CPSF6	Cleavage and polyadenylation specificity factor subunit 6 OS=Homo sapiens OX=9606 GN=CPSF6 PE=1 SV=2	yes	11	[162-172]	0	1399.66	2082200	0		1	734
EELSNVLAAMR	Q9Y3U8	RPL36	60S ribosomal protein L36 OS=Homo sapiens OX=9606 GN=RPL36 PE=1 SV=3	yes	11	[88-98]	0	1231.62	4466800	6630000		4	1223
LVSLASEVQDLHLAQR	Q96N66	MBOAT7	Lysophospholipid acyltransferase 7 OS=Homo sapiens OX=9606 GN=MBOAT7 PE=1 SV=2	yes	16	[112-127]	0	1777.97	1825100	0		1	952
LPGEGNAGLLGLGPEAAAPGK	P25440	BRD2	Bromodomain-containing protein 2 OS=Homo sapiens OX=9606 GN=BRD2 PE=1 SV=2	yes	21	[11-31]	0	1888.01	3051600	4383600		1	325
DSNPEEIEIDFETLKPSTLR	P25440	BRD2	Bromodomain-containing protein 2 OS=Homo sapiens OX=9606 GN=BRD2 PE=1 SV=2	yes	20	[678-697]	1	2332.14	1832900	3209500		1	325
AVHEQLAALSQGPISK	P25440	BRD2	Bromodomain-containing protein 2 OS=Homo sapiens OX=9606 GN=BRD2 PE=1 SV=2	yes	16	[529-544]	0	1647.89	1104900	1995800		1	325
QLSLDINKLPGEK	P25440	BRD2	Bromodomain-containing protein 2 OS=Homo sapiens OX=9606 GN=BRD2 PE=1 SV=2	no	13	[649-661]	1	1453.81	1569400	2506900	O60885	1	325
LQDVSGQLNSTK	P25440	BRD2	Bromodomain-containing protein 2 OS=Homo sapiens OX=9606 GN=BRD2 PE=1 SV=2	yes	12	[740-751]	0	1288.66	3895500	6608200		2	325
VTNQLQYLHK	P25440	BRD2	Bromodomain-containing protein 2 OS=Homo sapiens OX=9606 GN=BRD2 PE=1 SV=2	yes	10	[75-84]	0	1242.67	2849600	4258000		3	325
LAELQEQLR	P25440	BRD2	Bromodomain-containing protein 2 OS=Homo sapiens OX=9606 GN=BRD2 PE=1 SV=2	yes	9	[520-528]	0	1098.6	1888700	3222600		2	325
EGEEPTVYSDEEEPKDESAR	O00264	PGRMC1	Membrane-associated progesterone receptor component 1 OS=Homo sapiens OX=9606 GN=PGRMC1 PE=1 SV=3	yes	20	[173-192]	1	2294.97	4932400	3008600		1	62
GDQPAASGDSDDDEPPPLPR	O00264	PGRMC1	Membrane-associated progesterone receptor component 1 OS=Homo sapiens OX=9606 GN=PGRMC1 PE=1 SV=3	yes	20	[48-67]	0	2034.88	4368000	2436600		2	62
FYGPEGPYGVFAGR	O00264	PGRMC1	Membrane-associated progesterone receptor component 1 OS=Homo sapiens OX=9606 GN=PGRMC1 PE=1 SV=3	yes	14	[106-119]	0	1515.71	13680000	6538400		2	62
GLATFCLDK	O00264	PGRMC1	Membrane-associated progesterone receptor component 1 OS=Homo sapiens OX=9606 GN=PGRMC1 PE=1 SV=3	no	9	[124-132]	0	1023.51	7539600	4492400	O15173	2	62
DFTPAELR	O00264	PGRMC1	Membrane-associated progesterone receptor component 1 OS=Homo sapiens OX=9606 GN=PGRMC1 PE=1 SV=3	yes	8	[72-79]	0	947.471	6032700	3891100		2	62
ILMAINGK	O00264	PGRMC1	Membrane-associated progesterone receptor component 1 OS=Homo sapiens OX=9606 GN=PGRMC1 PE=1 SV=3	yes	8	[89-96]	0	858.5	4087500	2386300		2	62
TYADYESVNECMEGVCK	P84090	ERH	Enhancer of rudimentary homolog OS=Homo sapiens OX=9606 GN=ERH PE=1 SV=1	yes	17	[18-34]	0	2053.81	42774000	70026000		6	600
ADTQTYQPYNK	P84090	ERH	Enhancer of rudimentary homolog OS=Homo sapiens OX=9606 GN=ERH PE=1 SV=1	yes	11	[74-84]	0	1327.6	152630000	287070000		2	600
SHTILLVQPTK	P84090	ERH	Enhancer of rudimentary homolog OS=Homo sapiens OX=9606 GN=ERH PE=1 SV=1	yes	11	[2-12]	0	1235.72	154990000	257180000		5	600
NAAQVLVGIPLETGQK	Q9BT78	COPS4	COP9 signalosome complex subunit 4 OS=Homo sapiens OX=9606 GN=COPS4 PE=1 SV=1	yes	16	[122-137]	0	1636.91	1392000	0		1	989
VGDVYIPR	Q01130	SRSF2	Serine/arginine-rich splicing factor 2 OS=Homo sapiens OX=9606 GN=SRSF2 PE=1 SV=4	no	8	[40-47]	0	917.497	3844300	6452300	Q9BRL6	2	609
VDNLTYR	Q01130	SRSF2	Serine/arginine-rich splicing factor 2 OS=Homo sapiens OX=9606 GN=SRSF2 PE=1 SV=4	no	7	[18-24]	0	879.445	5645900	9593800	Q9BRL6	2	609
FDLLEELVAK	Q8WWC4	MAIP1	m-AAA protease-interacting protein 1, mitochondrial OS=Homo sapiens OX=9606 GN=MAIP1 PE=1 SV=1	yes	10	[164-173]	0	1175.64	2332900	1256900		1	892
VTGEADVEFATHEDAVAAMSK	P31943	HNRNPH1	Heterogeneous nuclear ribonucleoprotein H OS=Homo sapiens OX=9606 GN=HNRNPH1 PE=1 SV=4	yes	21	[327-347]	0	2176.99	10489000	25559000		1	353
YVELFLNSTAGASGGAYEHR	P31943	HNRNPH1	Heterogeneous nuclear ribonucleoprotein H OS=Homo sapiens OX=9606 GN=HNRNPH1 PE=1 SV=4	yes	20	[356-375]	0	2141.02	24269000	43129000		5	353
EGRPSGEAFVELESEDEVK	P31943	HNRNPH1	Heterogeneous nuclear ribonucleoprotein H OS=Homo sapiens OX=9606 GN=HNRNPH1 PE=1 SV=4	yes	19	[50-68]	1	2105.98	19824000	37236000		2	353
STGEAFVQFASQEIAEK	P31943	HNRNPH1	Heterogeneous nuclear ribonucleoprotein H OS=Homo sapiens OX=9606 GN=HNRNPH1 PE=1 SV=4	no	17	[151-167]	0	1840.88	64094000	82218000	P55795	2	353;477
HTGPNSPDTANDGFVR	P31943	HNRNPH1	Heterogeneous nuclear ribonucleoprotein H OS=Homo sapiens OX=9606 GN=HNRNPH1 PE=1 SV=4	no	16	[99-114]	0	1683.76	23829000	40108000	P55795	2	353;477
PSGEAFVELESEDEVK	P31943	HNRNPH1	Heterogeneous nuclear ribonucleoprotein H OS=Homo sapiens OX=9606 GN=HNRNPH1 PE=1 SV=4	yes	16	[53-68]	0	1763.81	5286800	10003000		2	353
DLNYCFSGMSDHR	P31943	HNRNPH1	Heterogeneous nuclear ribonucleoprotein H OS=Homo sapiens OX=9606 GN=HNRNPH1 PE=1 SV=4	no	13	[263-275]	0	1600.64	5037800	6383700	P55795	4	353;477
GLPWSCSADEVQR	P31943	HNRNPH1	Heterogeneous nuclear ribonucleoprotein H OS=Homo sapiens OX=9606 GN=HNRNPH1 PE=1 SV=4	yes	13	[17-29]	0	1503.68	6989400	13443000		2	353
SNNVEMDWVLK	P31943	HNRNPH1	Heterogeneous nuclear ribonucleoprotein H OS=Homo sapiens OX=9606 GN=HNRNPH1 PE=1 SV=4	yes	11	[88-98]	0	1333.63	6946700	20985000		2	353
VGGNEVTELSTGSSGHDSSLFEDK	Q9NPI1	BRD7	Bromodomain-containing protein 7 OS=Homo sapiens OX=9606 GN=BRD7 PE=1 SV=1	yes	24	[29-52]	0	2451.1	2018700	3392600		1	1077
QEEVEQTPLQEALNQLMR	Q9NPI1	BRD7	Bromodomain-containing protein 7 OS=Homo sapiens OX=9606 GN=BRD7 PE=1 SV=1	yes	18	[128-145]	0	2155.06	4572800	5975900		2	1077
DGTDTSQSGEDGGCWQR	Q9NPI1	BRD7	Bromodomain-containing protein 7 OS=Homo sapiens OX=9606 GN=BRD7 PE=1 SV=1	yes	17	[258-274]	0	1854.71	0	0		1	1077
NNDYQSIEELKDNFK	Q9NPI1	BRD7	Bromodomain-containing protein 7 OS=Homo sapiens OX=9606 GN=BRD7 PE=1 SV=1	yes	15	[187-201]	1	1855.86	8737400	11005000		3	1077
HLYEEYVEKPLK	Q9NPI1	BRD7	Bromodomain-containing protein 7 OS=Homo sapiens OX=9606 GN=BRD7 PE=1 SV=1	yes	12	[13-24]	1	1546.8	3929200	6833500		2	1077
LQSGVNTLQGFK	Q9NPI1	BRD7	Bromodomain-containing protein 7 OS=Homo sapiens OX=9606 GN=BRD7 PE=1 SV=1	yes	12	[378-389]	0	1290.69	2402200	4256000		1	1077
QSIDFMADLQK	Q9NPI1	BRD7	Bromodomain-containing protein 7 OS=Homo sapiens OX=9606 GN=BRD7 PE=1 SV=1	yes	11	[242-252]	0	1294.62	1567100	2970300		1	1077
ETSSTGEEALVAAVR	Q9H6R4	NOL6	Nucleolar protein 6 OS=Homo sapiens OX=9606 GN=NOL6 PE=1 SV=2	yes	15	[650-664]	0	1518.75	1470100	1889000		1	1044
LLIDGDGAGDDRR	Q6I9Y2	THOC7	THO complex subunit 7 homolog OS=Homo sapiens OX=9606 GN=THOC7 PE=1 SV=3	yes	13	[14-26]	1	1371.67	1276800	1912800		0	777
ELEALGK	Q6I9Y2	THOC7	THO complex subunit 7 homolog OS=Homo sapiens OX=9606 GN=THOC7 PE=1 SV=3	yes	7	[138-144]	0	758.417	0	0		1	777
VEHINLHPELDGQEYVVEFDFLGK	P11387	TOP1	DNA topoisomerase 1 OS=Homo sapiens OX=9606 GN=TOP1 PE=1 SV=2	yes	24	[509-532]	0	2826.39	5438800	0		1	250
AGNEKEEGETADTVGCCSLR	P11387	TOP1	DNA topoisomerase 1 OS=Homo sapiens OX=9606 GN=TOP1 PE=1 SV=2	yes	20	[489-508]	1	2181.93	4832200	0		1	250
GPVFAPPYEPLPENVK	P11387	TOP1	DNA topoisomerase 1 OS=Homo sapiens OX=9606 GN=TOP1 PE=1 SV=2	yes	16	[224-239]	0	1752.91	29876000	50733000		2	250
SGDHLHNDSQIEADFR	P11387	TOP1	DNA topoisomerase 1 OS=Homo sapiens OX=9606 GN=TOP1 PE=1 SV=2	yes	16	[2-17]	0	1839.81	0	31883000		2	250
TYNASITLQQQLK	P11387	TOP1	DNA topoisomerase 1 OS=Homo sapiens OX=9606 GN=TOP1 PE=1 SV=2	yes	13	[591-603]	0	1506.8	25086000	38567000		2	250
ELTAPDENIPAK	P11387	TOP1	DNA topoisomerase 1 OS=Homo sapiens OX=9606 GN=TOP1 PE=1 SV=2	yes	12	[604-615]	0	1296.66	9890000	19157000		1	250
HLQDLMEGLTAK	P11387	TOP1	DNA topoisomerase 1 OS=Homo sapiens OX=9606 GN=TOP1 PE=1 SV=2	yes	12	[576-587]	0	1354.69	0	10570000		1	250
IMPEDIIINCSK	P11387	TOP1	DNA topoisomerase 1 OS=Homo sapiens OX=9606 GN=TOP1 PE=1 SV=2	yes	12	[377-388]	0	1431.71	0	0		1	250
WWEEERYPEGIK	P11387	TOP1	DNA topoisomerase 1 OS=Homo sapiens OX=9606 GN=TOP1 PE=1 SV=2	yes	12	[205-216]	1	1620.76	5396800	10111000		1	250
CDFTQMSQYFK	P11387	TOP1	DNA topoisomerase 1 OS=Homo sapiens OX=9606 GN=TOP1 PE=1 SV=2	yes	11	[300-310]	0	1453.6	2845900	8926400		3	250
AEEVATFFAK	P11387	TOP1	DNA topoisomerase 1 OS=Homo sapiens OX=9606 GN=TOP1 PE=1 SV=2	yes	10	[253-262]	0	1111.56	14668000	24255000		2	250
NLQLFMENK	P11387	TOP1	DNA topoisomerase 1 OS=Homo sapiens OX=9606 GN=TOP1 PE=1 SV=2	no	9	[550-558]	0	1135.57	12606000	21003000	Q969P6	4	250;918
QPEDDLFDR	P11387	TOP1	DNA topoisomerase 1 OS=Homo sapiens OX=9606 GN=TOP1 PE=1 SV=2	yes	9	[559-567]	0	1133.5	8258900	13305000		4	250
YIMLNPSSR	P11387	TOP1	DNA topoisomerase 1 OS=Homo sapiens OX=9606 GN=TOP1 PE=1 SV=2	yes	9	[426-434]	0	1079.54	6027300	9515300		4	250
KWGVPIEK	P11387	TOP1	DNA topoisomerase 1 OS=Homo sapiens OX=9606 GN=TOP1 PE=1 SV=2	yes	8	[735-742]	1	955.549	6843000	10817000		1	250
LNTGILNK	P11387	TOP1	DNA topoisomerase 1 OS=Homo sapiens OX=9606 GN=TOP1 PE=1 SV=2	yes	8	[568-575]	0	871.513	12487000	22319000		2	250
NIITNLSK	P11387	TOP1	DNA topoisomerase 1 OS=Homo sapiens OX=9606 GN=TOP1 PE=1 SV=2	yes	8	[292-299]	0	901.523	0	17503000		1	250
ITVAWCK	P11387	TOP1	DNA topoisomerase 1 OS=Homo sapiens OX=9606 GN=TOP1 PE=1 SV=2	yes	7	[728-734]	0	876.453	4972000	7150300		2	250
LEEQLMK	P11387	TOP1	DNA topoisomerase 1 OS=Homo sapiens OX=9606 GN=TOP1 PE=1 SV=2	yes	7	[694-700]	0	889.458	4236000	6341500		2	250
LNYLDPR	P11387	TOP1	DNA topoisomerase 1 OS=Homo sapiens OX=9606 GN=TOP1 PE=1 SV=2	no	7	[721-727]	0	889.466	9209800	13857000	Q969P6	3	250;918
WGVPIEK	P11387	TOP1	DNA topoisomerase 1 OS=Homo sapiens OX=9606 GN=TOP1 PE=1 SV=2	yes	7	[736-742]	0	827.454	6484300	12364000		1	250
FWEVISDEHGIDPTGTYHGDSDLQLDR	P07437	TUBB	Tubulin beta chain OS=Homo sapiens OX=9606 GN=TUBB PE=1 SV=2	yes	27	[20-46]	0	3101.4	38074000	14535000		3	220
LTTPTYGDLNHLVSATMSGVTTCLR	P07437	TUBB	Tubulin beta chain OS=Homo sapiens OX=9606 GN=TUBB PE=1 SV=2	no	25	[217-241]	0	2707.33	7969400	1584900	P68371;Q13885;Q9BVA1;P04350	1	578;220;198;667;994
GHYTEGAELVDSVLDVVR	P07437	TUBB	Tubulin beta chain OS=Homo sapiens OX=9606 GN=TUBB PE=1 SV=2	no	18	[104-121]	0	1957.97	250620000	153520000	P68371;Q13885;Q9BVA1	5	578;220;667;994
MAVTFIGNSTAIQELFK	P07437	TUBB	Tubulin beta chain OS=Homo sapiens OX=9606 GN=TUBB PE=1 SV=2	yes	17	[363-379]	0	1868.97	67841000	9575100		3	220
AILVDLEPGTMDSVR	P07437	TUBB	Tubulin beta chain OS=Homo sapiens OX=9606 GN=TUBB PE=1 SV=2	no	15	[63-77]	0	1614.83	33451000	85892000	Q13885;Q9BVA1	3	220;667;994
ALTVPELTQQVFDAK	P07437	TUBB	Tubulin beta chain OS=Homo sapiens OX=9606 GN=TUBB PE=1 SV=2	yes	15	[283-297]	0	1658.89	87891000	52568000		2	220
LHFFMPGFAPLTSR	P07437	TUBB	Tubulin beta chain OS=Homo sapiens OX=9606 GN=TUBB PE=1 SV=2	no	14	[263-276]	0	1619.83	16604000	11096000	A6NNZ2;P68371;Q3ZCM7;Q13885;Q9BVA1;P04350;Q9BUF5	4	578;220;198;667;994;991
NSSYFVEWIPNNVK	P07437	TUBB	Tubulin beta chain OS=Homo sapiens OX=9606 GN=TUBB PE=1 SV=2	no	14	[337-350]	0	1695.83	133240000	114740000	P68371;Q13885;Q9BVA1;P04350;Q9BUF5	2	578;220;198;667;994;991
EVDEQMLNVQNK	P07437	TUBB	Tubulin beta chain OS=Homo sapiens OX=9606 GN=TUBB PE=1 SV=2	no	12	[325-336]	0	1445.68	58987000	51457000	P68371;Q13885;Q9BVA1	5	578;220;667;994
IMNTFSVVPSPK	P07437	TUBB	Tubulin beta chain OS=Homo sapiens OX=9606 GN=TUBB PE=1 SV=2	no	12	[163-174]	0	1318.7	23634000	22371000	P68371;P04350	3	578;220;198
ISVYYNEATGGK	P07437	TUBB	Tubulin beta chain OS=Homo sapiens OX=9606 GN=TUBB PE=1 SV=2	yes	12	[47-58]	0	1300.63	35995000	34238000		2	220
FPGQLNADLR	P07437	TUBB	Tubulin beta chain OS=Homo sapiens OX=9606 GN=TUBB PE=1 SV=2	no	10	[242-251]	0	1129.59	12747000	16451000	A6NNZ2;Q9H4B7;CON__ENSEMBL:ENSBTAP00000025008;P68371;Q3ZCM7;Q13885;Q9BVA1;P04350;Q9BUF5	9	578;220;198;667;994;991
ISEQFTAMFR	P07437	TUBB	Tubulin beta chain OS=Homo sapiens OX=9606 GN=TUBB PE=1 SV=2	no	10	[381-390]	0	1228.59	23047000	67453000	P68371;Q13885;Q9BVA1;P04350	3	578;220;198;667;994
LAVNMVPFPR	P07437	TUBB	Tubulin beta chain OS=Homo sapiens OX=9606 GN=TUBB PE=1 SV=2	no	10	[253-262]	0	1142.63	21891000	23252000	A6NNZ2;Q9H4B7;CON__ENSEMBL:ENSBTAP00000025008;P68371;Q3ZCM7;Q13885;Q9BVA1;P04350;Q9BUF5	2	578;220;198;667;994;991
YLTVAAVFR	P07437	TUBB	Tubulin beta chain OS=Homo sapiens OX=9606 GN=TUBB PE=1 SV=2	no	9	[310-318]	0	1038.59	55516000	52633000	P68371;P04350	2	578;220;198
LLEDFGDGGAFPEIHVAQYPLDMGR	Q13573	SNW1	SNW domain-containing protein 1 OS=Homo sapiens OX=9606 GN=SNW1 PE=1 SV=1	yes	25	[54-78]	0	2746.31	4207200	5222300		1	659
EGPVQFEEDPFGLDK	Q13573	SNW1	SNW domain-containing protein 1 OS=Homo sapiens OX=9606 GN=SNW1 PE=1 SV=1	yes	15	[489-503]	0	1705.78	9669300	12173000		2	659
YTPSQQGVAFNSGAK	Q13573	SNW1	SNW domain-containing protein 1 OS=Homo sapiens OX=9606 GN=SNW1 PE=1 SV=1	yes	15	[179-193]	0	1553.75	0	9236100		1	659
DISEVIALGVPNPR	Q13573	SNW1	SNW domain-containing protein 1 OS=Homo sapiens OX=9606 GN=SNW1 PE=1 SV=1	yes	14	[387-400]	0	1478.81	12687000	15756000		2	659
MSNALAIQVDSEGK	Q13573	SNW1	SNW domain-containing protein 1 OS=Homo sapiens OX=9606 GN=SNW1 PE=1 SV=1	yes	14	[82-95]	0	1461.71	2696600	4853800		2	659
NLDKDMYGDDLEAR	Q13573	SNW1	SNW domain-containing protein 1 OS=Homo sapiens OX=9606 GN=SNW1 PE=1 SV=1	yes	14	[453-466]	1	1653.73	1303000	2531300		1	659
LAEALYIADR	Q13573	SNW1	SNW domain-containing protein 1 OS=Homo sapiens OX=9606 GN=SNW1 PE=1 SV=1	yes	10	[287-296]	0	1133.61	6854000	11217000		2	659
GYTIPLDKR	Q13573	SNW1	SNW domain-containing protein 1 OS=Homo sapiens OX=9606 GN=SNW1 PE=1 SV=1	yes	9	[259-267]	1	1061.59	1850700	3234300		1	659
YTDLVPK	Q13573	SNW1	SNW domain-containing protein 1 OS=Homo sapiens OX=9606 GN=SNW1 PE=1 SV=1	yes	7	[116-122]	0	834.449	2220700	3785800		1	659
VIDGLETLDELEKLPVNEK	Q9H2H8	PPIL3	Peptidyl-prolyl cis-trans isomerase-like 3 OS=Homo sapiens OX=9606 GN=PPIL3 PE=1 SV=1	yes	19	[121-139]	1	2153.15	18181000	29224000		2	1028
SVTLHTDVGDIK	Q9H2H8	PPIL3	Peptidyl-prolyl cis-trans isomerase-like 3 OS=Homo sapiens OX=9606 GN=PPIL3 PE=1 SV=1	yes	12	[2-13]	0	1283.67	6480600	10824000		2	1028
DITIHANPFAQ	Q9H2H8	PPIL3	Peptidyl-prolyl cis-trans isomerase-like 3 OS=Homo sapiens OX=9606 GN=PPIL3 PE=1 SV=1	yes	11	[151-161]	0	1225.61	0	10596000		2	1028
KFEDEYSEYLK	Q9H2H8	PPIL3	Peptidyl-prolyl cis-trans isomerase-like 3 OS=Homo sapiens OX=9606 GN=PPIL3 PE=1 SV=1	yes	11	[70-80]	1	1449.67	4931200	8385200		1	1028
GFGFVTYSCVEEVDAAMCAR	P51991	HNRNPA3	Heterogeneous nuclear ribonucleoprotein A3 OS=Homo sapiens OX=9606 GN=HNRNPA3 PE=1 SV=2	yes	20	[77-96]	0	2267.97	626670	3563600		1	453
IFVGGIKEDTEEYNLR	P51991	HNRNPA3	Heterogeneous nuclear ribonucleoprotein A3 OS=Homo sapiens OX=9606 GN=HNRNPA3 PE=1 SV=2	yes	16	[128-143]	1	1881.95	4773800	8641700		2	453
LFIGGLSFETTDDSLR	P51991	HNRNPA3	Heterogeneous nuclear ribonucleoprotein A3 OS=Homo sapiens OX=9606 GN=HNRNPA3 PE=1 SV=2	yes	16	[37-52]	0	1769.88	21564000	31009000		2	453
GFAFVTFDDHDTVDK	P51991	HNRNPA3	Heterogeneous nuclear ribonucleoprotein A3 OS=Homo sapiens OX=9606 GN=HNRNPA3 PE=1 SV=2	yes	15	[168-182]	0	1712.77	10613000	19309000		3	453
EDSVKPGAHLTVK	P51991	HNRNPA3	Heterogeneous nuclear ribonucleoprotein A3 OS=Homo sapiens OX=9606 GN=HNRNPA3 PE=1 SV=2	yes	13	[114-126]	1	1379.74	28732000	41743000		1	453
WGTLTDCVVMR	P51991	HNRNPA3	Heterogeneous nuclear ribonucleoprotein A3 OS=Homo sapiens OX=9606 GN=HNRNPA3 PE=1 SV=2	yes	11	[58-68]	0	1336.63	4415800	8310900		4	453
IETIEVMEDR	P51991	HNRNPA3	Heterogeneous nuclear ribonucleoprotein A3 OS=Homo sapiens OX=9606 GN=HNRNPA3 PE=1 SV=2	yes	10	[152-161]	0	1233.59	7113000	12833000		4	453
EDTEEYNLR	P51991	HNRNPA3	Heterogeneous nuclear ribonucleoprotein A3 OS=Homo sapiens OX=9606 GN=HNRNPA3 PE=1 SV=2	yes	9	[135-143]	0	1167.5	6822500	13020000		0	453
GSGAGVGTTLTPLPPPK	Q8NBZ0	INO80E	INO80 complex subunit E OS=Homo sapiens OX=9606 GN=INO80E PE=1 SV=1	yes	17	[191-207]	0	1548.85	1727900	3333100		1	857
MNGPADGEVDYK	Q8NBZ0	INO80E	INO80 complex subunit E OS=Homo sapiens OX=9606 GN=INO80E PE=1 SV=1	yes	12	[1-12]	0	1294.55	0	19481000		2	857
MPPPTILSTVPR	Q8NBZ0	INO80E	INO80 complex subunit E OS=Homo sapiens OX=9606 GN=INO80E PE=1 SV=1	yes	12	[208-219]	0	1307.73	1424100	265430		1	857
ALVEFESNPEETREPGSPPSVQR	Q9H6F5	CCDC86	Coiled-coil domain-containing protein 86 OS=Homo sapiens OX=9606 GN=CCDC86 PE=1 SV=1	yes	23	[31-53]	1	2554.23	23861000	39141000		2	1042
LQQGAGLESPQGQPEPGAASPQR	Q9H6F5	CCDC86	Coiled-coil domain-containing protein 86 OS=Homo sapiens OX=9606 GN=CCDC86 PE=1 SV=1	yes	23	[72-94]	0	2302.13	2732600	4606200		2	1042
GQHEPSKPPPAGETVTGGFGAK	Q9H6F5	CCDC86	Coiled-coil domain-containing protein 86 OS=Homo sapiens OX=9606 GN=CCDC86 PE=1 SV=1	yes	22	[191-212]	1	2148.06	22707000	41232000		3	1042
CSQDQGVLASELAQNK	Q9H6F5	CCDC86	Coiled-coil domain-containing protein 86 OS=Homo sapiens OX=9606 GN=CCDC86 PE=1 SV=1	yes	16	[127-142]	0	1746.82	2263500	4272400		2	1042
ALVEFESNPEETR	Q9H6F5	CCDC86	Coiled-coil domain-containing protein 86 OS=Homo sapiens OX=9606 GN=CCDC86 PE=1 SV=1	yes	13	[31-43]	0	1519.72	3969500	5748800		2	1042
FSQMLQDKPLR	Q9H6F5	CCDC86	Coiled-coil domain-containing protein 86 OS=Homo sapiens OX=9606 GN=CCDC86 PE=1 SV=1	yes	11	[254-264]	1	1361.71	11140000	18687000		4	1042
QQDLHLESPQR	Q9H6F5	CCDC86	Coiled-coil domain-containing protein 86 OS=Homo sapiens OX=9606 GN=CCDC86 PE=1 SV=1	yes	11	[95-105]	0	1349.67	19413000	31796000		2	1042
DTLALLQK	Q9H6F5	CCDC86	Coiled-coil domain-containing protein 86 OS=Homo sapiens OX=9606 GN=CCDC86 PE=1 SV=1	yes	8	[343-350]	0	900.528	14889000	25413000		2	1042
EELPVIPK	Q9H6F5	CCDC86	Coiled-coil domain-containing protein 86 OS=Homo sapiens OX=9606 GN=CCDC86 PE=1 SV=1	yes	8	[230-237]	0	923.533	19311000	30652000		2	1042
DVEFLVQLK	Q8TBX8	PIP4K2C	Phosphatidylinositol 5-phosphate 4-kinase type-2 gamma OS=Homo sapiens OX=9606 GN=PIP4K2C PE=1 SV=3	yes	9	[269-277]	0	1089.61	2558100	2111900		1	876
TTGIVMDSGDGVTHTVPIYEGYALPHAILR	P60709	ACTB	Actin, cytoplasmic 1 OS=Homo sapiens OX=9606 GN=ACTB PE=1 SV=1	no	30	[148-177]	0	3182.61	28040000	0	P63261	1	489;570
LCYVALDFEQEMATAASSSSLEK	P60709	ACTB	Actin, cytoplasmic 1 OS=Homo sapiens OX=9606 GN=ACTB PE=1 SV=1	no	23	[216-238]	0	2549.17	8820400	7115300	Q6S8J3;P63261	3	489;570
KDLYANTVLSGGTTMYPGIADR	P60709	ACTB	Actin, cytoplasmic 1 OS=Homo sapiens OX=9606 GN=ACTB PE=1 SV=1	no	22	[291-312]	1	2342.16	4861500	3098600	P63261	2	489;570
DLYANTVLSGGTTMYPGIADR	P60709	ACTB	Actin, cytoplasmic 1 OS=Homo sapiens OX=9606 GN=ACTB PE=1 SV=1	no	21	[292-312]	0	2214.06	23773000	16438000	P63261	2	489;570
VAPEEHPVLLTEAPLNPK	P60709	ACTB	Actin, cytoplasmic 1 OS=Homo sapiens OX=9606 GN=ACTB PE=1 SV=1	no	18	[96-113]	0	1953.06	63055000	50619000	P63261	3	489;570
DDDIAALVVDNGSGMCK	P60709	ACTB	Actin, cytoplasmic 1 OS=Homo sapiens OX=9606 GN=ACTB PE=1 SV=1	yes	17	[2-18]	0	1778.78	4450600	5125300		2	489
SYELPDGQVITIGNER	P60709	ACTB	Actin, cytoplasmic 1 OS=Homo sapiens OX=9606 GN=ACTB PE=1 SV=1	no	16	[239-254]	0	1789.88	49382000	52815000	Q6S8J3;A5A3E0;Q9BYX7;Q562R1;P63261;P68133;P68032;P63267;P62736	2	489;570;574
QEYDESGPSIVHR	P60709	ACTB	Actin, cytoplasmic 1 OS=Homo sapiens OX=9606 GN=ACTB PE=1 SV=1	no	13	[360-372]	0	1515.7	29252000	33899000	Q6S8J3;A5A3E0;P0CG38;Q9BYX7;P0CG39;P63261	3	489;570
EITALAPSTMK	P60709	ACTB	Actin, cytoplasmic 1 OS=Homo sapiens OX=9606 GN=ACTB PE=1 SV=1	no	11	[316-326]	0	1160.61	13900000	14121000	P63261;P68133;P68032;P63267;P62736	2	489;570;574
IWHHTFYNELR	P60709	ACTB	Actin, cytoplasmic 1 OS=Homo sapiens OX=9606 GN=ACTB PE=1 SV=1	no	11	[85-95]	0	1514.74	2113100	1617100	Q6S8J3;A5A3E0;P0CG38;Q9BYX7;P0CG39;P63261;P68133;P68032	1	489;570;574
AGFAGDDAPR	P60709	ACTB	Actin, cytoplasmic 1 OS=Homo sapiens OX=9606 GN=ACTB PE=1 SV=1	no	10	[19-28]	0	975.441	26249000	26836000	Q6S8J3;A5A3E0;P0CG38;P0CG39;P63261;P68133;P68032;P63267;P62736	2	489;570;574
GYSFTTTAER	P60709	ACTB	Actin, cytoplasmic 1 OS=Homo sapiens OX=9606 GN=ACTB PE=1 SV=1	no	10	[197-206]	0	1131.52	20855000	23960000	P63261	2	489;570
AVFPSIVGR	P60709	ACTB	Actin, cytoplasmic 1 OS=Homo sapiens OX=9606 GN=ACTB PE=1 SV=1	no	9	[29-37]	0	944.544	11670000	12198000	Q6S8J3;A5A3E0;P0CG38;P63261;P68133;P68032;P63267;P62736	2	489;570;574
DLTDYLMK	P60709	ACTB	Actin, cytoplasmic 1 OS=Homo sapiens OX=9606 GN=ACTB PE=1 SV=1	no	8	[184-191]	0	997.479	13099000	14101000	Q562R1;P63261;P68133;P68032;P63267;P62736	4	489;570;574
IIAPPER	P60709	ACTB	Actin, cytoplasmic 1 OS=Homo sapiens OX=9606 GN=ACTB PE=1 SV=1	no	7	[329-335]	0	794.465	20258000	19412000	Q562R1;P63261;P68133;P68032;P63267;P62736	3	489;570;574
GLYQGFNVSVQGIIIYR	P05141	SLC25A5	ADP/ATP translocase 2 OS=Homo sapiens OX=9606 GN=SLC25A5 PE=1 SV=7	no	17	[172-188]	0	1926.04	5683400	1211200	P12235	1	204;255
GTDIMYTGTLDCWR	P05141	SLC25A5	ADP/ATP translocase 2 OS=Homo sapiens OX=9606 GN=SLC25A5 PE=1 SV=7	yes	14	[246-259]	0	1687.73	9351100	4899500		2	204
DFLAGGVAAAISK	P05141	SLC25A5	ADP/ATP translocase 2 OS=Homo sapiens OX=9606 GN=SLC25A5 PE=1 SV=7	yes	13	[11-23]	0	1218.66	54419000	32865000		2	204
YFPTQALNFAFK	P05141	SLC25A5	ADP/ATP translocase 2 OS=Homo sapiens OX=9606 GN=SLC25A5 PE=1 SV=7	no	12	[81-92]	0	1445.73	129220000	69166000	Q9H0C2;P12235;P12236	2	204;255;256
AAYFGIYDTAK	P05141	SLC25A5	ADP/ATP translocase 2 OS=Homo sapiens OX=9606 GN=SLC25A5 PE=1 SV=7	yes	11	[189-199]	0	1218.59	43812000	27896000		2	204
LLLQVQHASK	P05141	SLC25A5	ADP/ATP translocase 2 OS=Homo sapiens OX=9606 GN=SLC25A5 PE=1 SV=7	no	10	[34-43]	0	1135.67	52025000	9260200	P12235;P12236	3	204;255;256
QIFLGGVDKR	P05141	SLC25A5	ADP/ATP translocase 2 OS=Homo sapiens OX=9606 GN=SLC25A5 PE=1 SV=7	yes	10	[97-106]	1	1131.64	3743300	2985500		3	204
EQGVLSFWR	P05141	SLC25A5	ADP/ATP translocase 2 OS=Homo sapiens OX=9606 GN=SLC25A5 PE=1 SV=7	no	9	[64-72]	0	1120.57	67133000	40579000	P12236	2	204;256
QIFLGGVDK	P05141	SLC25A5	ADP/ATP translocase 2 OS=Homo sapiens OX=9606 GN=SLC25A5 PE=1 SV=7	no	9	[97-105]	0	975.539	18979000	13202000	P12236	1	204;256
GAWSNVLR	P05141	SLC25A5	ADP/ATP translocase 2 OS=Homo sapiens OX=9606 GN=SLC25A5 PE=1 SV=7	no	8	[273-280]	0	901.477	3272300	2428500	P12235;P12236	2	204;255;256
GNLANVIR	P05141	SLC25A5	ADP/ATP translocase 2 OS=Homo sapiens OX=9606 GN=SLC25A5 PE=1 SV=7	no	8	[73-80]	0	855.493	22984000	16157000	Q9H0C2;P12235;P12236	2	204;255;256
GMLPDPK	P05141	SLC25A5	ADP/ATP translocase 2 OS=Homo sapiens OX=9606 GN=SLC25A5 PE=1 SV=7	no	7	[200-206]	0	756.384	13524000	4425200	P12235;P12236	1	204;255;256
REEEEFNTGPLSVLTQSVK	P62316	SNRPD2	Small nuclear ribonucleoprotein Sm D2 OS=Homo sapiens OX=9606 GN=SNRPD2 PE=1 SV=1	yes	19	[19-37]	1	2162.09	6856800	11275000		2	531
EEEEFNTGPLSVLTQSVK	P62316	SNRPD2	Small nuclear ribonucleoprotein Sm D2 OS=Homo sapiens OX=9606 GN=SNRPD2 PE=1 SV=1	yes	18	[20-37]	0	2005.98	6633900	10849000		2	531
HCNMVLENVK	P62316	SNRPD2	Small nuclear ribonucleoprotein Sm D2 OS=Homo sapiens OX=9606 GN=SNRPD2 PE=1 SV=1	yes	10	[62-71]	0	1242.58	7412000	13409000		3	531
GDSVIVVLR	P62316	SNRPD2	Small nuclear ribonucleoprotein Sm D2 OS=Homo sapiens OX=9606 GN=SNRPD2 PE=1 SV=1	yes	9	[103-111]	0	956.565	7242400	11368000		2	531
EMWTEVPK	P62316	SNRPD2	Small nuclear ribonucleoprotein Sm D2 OS=Homo sapiens OX=9606 GN=SNRPD2 PE=1 SV=1	yes	8	[72-79]	0	1018.48	1272700	2029800		1	531
SLLNKPK	P62316	SNRPD2	Small nuclear ribonucleoprotein Sm D2 OS=Homo sapiens OX=9606 GN=SNRPD2 PE=1 SV=1	yes	7	[2-8]	1	798.496	7894200	15389000		2	531
GHQQLYWSHPR	P62273	RPS29	40S ribosomal protein S29 OS=Homo sapiens OX=9606 GN=RPS29 PE=1 SV=2	yes	11	[2-12]	0	1407.68	216930000	341070000		12	525
YGLNMCR	P62273	RPS29	40S ribosomal protein S29 OS=Homo sapiens OX=9606 GN=RPS29 PE=1 SV=2	yes	7	[34-40]	0	912.395	8876100	14541000		2	525
TLYVEEVVPNVIEPSFGLGR	P41250	GARS1	Glycine--tRNA ligase OS=Homo sapiens OX=9606 GN=GARS1 PE=1 SV=3	yes	20	[564-583]	0	2217.17	2258700	1003700		1	397
TFFSFPAVVAPFK	P41250	GARS1	Glycine--tRNA ligase OS=Homo sapiens OX=9606 GN=GARS1 PE=1 SV=3	yes	13	[603-615]	0	1456.78	2157400	1809000		1	397
DRPQEADGIDSVIVVDNVPQVGPDR	P55884	EIF3B	Eukaryotic translation initiation factor 3 subunit B OS=Homo sapiens OX=9606 GN=EIF3B PE=1 SV=3	yes	25	[175-199]	1	2689.33	1998200	1743900		1	478
ETIIAFAWEPNGSK	P55884	EIF3B	Eukaryotic translation initiation factor 3 subunit B OS=Homo sapiens OX=9606 GN=EIF3B PE=1 SV=3	yes	14	[563-576]	0	1561.78	5314500	0		1	478
GTQGVVTNFEIFR	P55884	EIF3B	Eukaryotic translation initiation factor 3 subunit B OS=Homo sapiens OX=9606 GN=EIF3B PE=1 SV=3	yes	13	[536-548]	0	1466.75	2404300	1033000		1	478
TLVLSNLSYSATEETLQEVFEK	P19338	NCL	Nucleolin OS=Homo sapiens OX=9606 GN=NCL PE=1 SV=3	yes	22	[487-508]	0	2500.26	2212200	6301400		1	291
GFGFVDFNSEEDAK	P19338	NCL	Nucleolin OS=Homo sapiens OX=9606 GN=NCL PE=1 SV=3	yes	14	[611-624]	0	1560.67	2094100	3500300		2	291
GYAFIEFASFEDAK	P19338	NCL	Nucleolin OS=Homo sapiens OX=9606 GN=NCL PE=1 SV=3	yes	14	[524-537]	0	1593.74	2714800	3732000		2	291
EVFEDAAEIR	P19338	NCL	Nucleolin OS=Homo sapiens OX=9606 GN=NCL PE=1 SV=3	yes	10	[411-420]	0	1177.56	1075000	1715200		1	291
EPPTDVTPTFLTTGVLSTLR	P49915	GMPS	GMP synthase [glutamine-hydrolyzing] OS=Homo sapiens OX=9606 GN=GMPS PE=1 SV=1	yes	20	[570-589]	0	2144.14	1574000	1013400		1	435
EQVEVVEFHSNK	Q8NDD1	C1orf131	Uncharacterized protein C1orf131 OS=Homo sapiens OX=9606 GN=C1orf131 PE=1 SV=4	yes	12	[126-137]	0	1443.7	1793200	2211900		2	862
NGTLILSPVDIK	Q8NDD1	C1orf131	Uncharacterized protein C1orf131 OS=Homo sapiens OX=9606 GN=C1orf131 PE=1 SV=4	yes	12	[273-284]	0	1268.73	1720100	3237100		2	862
DVDTQEFNLEK	Q8NDD1	C1orf131	Uncharacterized protein C1orf131 OS=Homo sapiens OX=9606 GN=C1orf131 PE=1 SV=4	yes	11	[160-170]	0	1336.61	2704100	4404000		2	862
VQIAVANAQELLQR	Q9Y5L4	TIMM13	Mitochondrial import inner membrane translocase subunit Tim13 OS=Homo sapiens OX=9606 GN=TIMM13 PE=1 SV=1	yes	14	[28-41]	0	1551.87	1461900	2301600		2	1233
LSYVGNNFGTGALK	Q9GZS1	POLR1E	DNA-directed RNA polymerase I subunit RPA49 OS=Homo sapiens OX=9606 GN=POLR1E PE=1 SV=3	yes	14	[67-80]	0	1439.74	3639500	6018700		2	1020
SALGPGVPHIINTK	Q9GZS1	POLR1E	DNA-directed RNA polymerase I subunit RPA49 OS=Homo sapiens OX=9606 GN=POLR1E PE=1 SV=3	yes	14	[296-309]	0	1402.79	1540900	2643000		2	1020
AVLVQFSNGK	Q9GZS1	POLR1E	DNA-directed RNA polymerase I subunit RPA49 OS=Homo sapiens OX=9606 GN=POLR1E PE=1 SV=3	yes	10	[23-32]	0	1061.59	1175500	1783800		1	1020
ILAAETDR	Q9GZS1	POLR1E	DNA-directed RNA polymerase I subunit RPA49 OS=Homo sapiens OX=9606 GN=POLR1E PE=1 SV=3	yes	8	[59-66]	0	887.471	2398600	3840100		1	1020
SVGDGETVEFDVVEGEK	P67809	YBX1	Y-box-binding protein 1 OS=Homo sapiens OX=9606 GN=YBX1 PE=1 SV=3	no	17	[102-118]	0	1794.82	9710700	15721000	Q9Y2T7;P16989	2	279
EDVFVHQTAIK	P67809	YBX1	Y-box-binding protein 1 OS=Homo sapiens OX=9606 GN=YBX1 PE=1 SV=3	no	11	[82-92]	0	1285.67	4709000	7691300	Q9Y2T7;P16989	2	279
VKEQLEAAKPEPVIEEVDLANLAPR	Q8WUD4	CCDC12	Coiled-coil domain-containing protein 12 OS=Homo sapiens OX=9606 GN=CCDC12 PE=1 SV=1	yes	25	[86-110]	2	2757.49	5037200	8182600		2	887
EQLEAAKPEPVIEEVDLANLAPR	Q8WUD4	CCDC12	Coiled-coil domain-containing protein 12 OS=Homo sapiens OX=9606 GN=CCDC12 PE=1 SV=1	yes	23	[88-110]	1	2530.33	9669900	15452000		2	887
LKGQEDSLASAVDAATEQK	Q8WUD4	CCDC12	Coiled-coil domain-containing protein 12 OS=Homo sapiens OX=9606 GN=CCDC12 PE=1 SV=1	yes	19	[143-161]	1	1959.97	4986100	8499300		2	887
NPQQHLNAQPQVTMQQPAVHVQGQEPLTASMLASAPPQEQK	P11940	PABPC1	Polyadenylate-binding protein 1 OS=Homo sapiens OX=9606 GN=PABPC1 PE=1 SV=2	yes	41	[519-559]	0	4456.2	1696700	4097300		1	253
ITGMLLEIDNSELLHMLESPESLR	P11940	PABPC1	Polyadenylate-binding protein 1 OS=Homo sapiens OX=9606 GN=PABPC1 PE=1 SV=2	no	24	[581-604]	0	2739.38	3533800	40145000	Q13310	4	253;652
SLGYAYVNFQQPADAER	P11940	PABPC1	Polyadenylate-binding protein 1 OS=Homo sapiens OX=9606 GN=PABPC1 PE=1 SV=2	no	17	[51-67]	0	1927.91	14503000	20825000	Q13310	2	253;652
SKVDEAVAVLQAHQAK	P11940	PABPC1	Polyadenylate-binding protein 1 OS=Homo sapiens OX=9606 GN=PABPC1 PE=1 SV=2	no	16	[605-620]	1	1692.92	6704700	10568000	Q9H361	2	253
GFGFVCFSSPEEATK	P11940	PABPC1	Polyadenylate-binding protein 1 OS=Homo sapiens OX=9606 GN=PABPC1 PE=1 SV=2	no	15	[334-348]	0	1661.74	11604000	18018000	Q9H361;Q4VXU2;Q13310	2	253;652
GYGFVHFETQEAAER	P11940	PABPC1	Polyadenylate-binding protein 1 OS=Homo sapiens OX=9606 GN=PABPC1 PE=1 SV=2	yes	15	[139-153]	0	1739.79	1677200	0		1	253
LFPLIQAMHPTLAGK	P11940	PABPC1	Polyadenylate-binding protein 1 OS=Homo sapiens OX=9606 GN=PABPC1 PE=1 SV=2	no	15	[566-580]	0	1635.92	3174800	11275000	Q9H361	2	253
EFSPFGTITSAK	P11940	PABPC1	Polyadenylate-binding protein 1 OS=Homo sapiens OX=9606 GN=PABPC1 PE=1 SV=2	yes	12	[313-324]	0	1283.64	4102100	9447900		2	253
ALDTMNFDVIK	P11940	PABPC1	Polyadenylate-binding protein 1 OS=Homo sapiens OX=9606 GN=PABPC1 PE=1 SV=2	no	11	[68-78]	0	1265.63	15384000	19238000	Q13310	3	253;652
GFGFVSFER	P11940	PABPC1	Polyadenylate-binding protein 1 OS=Homo sapiens OX=9606 GN=PABPC1 PE=1 SV=2	no	9	[232-240]	0	1044.5	7200900	11693000	Q9H361	2	253
PLYVALAQR	P11940	PABPC1	Polyadenylate-binding protein 1 OS=Homo sapiens OX=9606 GN=PABPC1 PE=1 SV=2	no	9	[362-370]	0	1029.6	1756600	2685300	Q9H361;Q4VXU2;Q13310	2	253;652
EFTNVYIK	P11940	PABPC1	Polyadenylate-binding protein 1 OS=Homo sapiens OX=9606 GN=PABPC1 PE=1 SV=2	no	8	[189-196]	0	1012.52	3569100	6601100	Q13310	2	253;652
QGIVPPGLTENELWR	Q9H9B4	SFXN1	Sideroflexin-1 OS=Homo sapiens OX=9606 GN=SFXN1 PE=1 SV=4	yes	15	[56-70]	0	1707.89	10020000	4825300		2	1053
SSMSVTSLEAELQAK	Q9H9B4	SFXN1	Sideroflexin-1 OS=Homo sapiens OX=9606 GN=SFXN1 PE=1 SV=4	yes	15	[291-305]	0	1579.78	5582800	0		1	1053
YIYDSAFHPDTGEK	Q9H9B4	SFXN1	Sideroflexin-1 OS=Homo sapiens OX=9606 GN=SFXN1 PE=1 SV=4	yes	14	[73-86]	0	1641.73	2919300	2624400		2	1053
NILLTNEQLESAR	Q9H9B4	SFXN1	Sideroflexin-1 OS=Homo sapiens OX=9606 GN=SFXN1 PE=1 SV=4	yes	13	[36-48]	0	1499.79	7989400	4625700		2	1053
VGIPVTDENGNR	Q9H9B4	SFXN1	Sideroflexin-1 OS=Homo sapiens OX=9606 GN=SFXN1 PE=1 SV=4	yes	12	[203-214]	0	1269.63	3644800	2409100		1	1053
IQESHPELR	Q9H9B4	SFXN1	Sideroflexin-1 OS=Homo sapiens OX=9606 GN=SFXN1 PE=1 SV=4	yes	9	[306-314]	0	1107.57	10478000	6459700		1	1053
DNIQGITKPAIR	P62805	H4C1	Histone H4 OS=Homo sapiens OX=9606 GN=H4C1 PE=1 SV=2	yes	12	[25-36]	1	1324.75	19951000	38293000		2	538
TVTAMDVVYALK	P62805	H4C1	Histone H4 OS=Homo sapiens OX=9606 GN=H4C1 PE=1 SV=2	yes	12	[81-92]	0	1309.7	73891000	112030000		6	538
DAVTYTEHAK	P62805	H4C1	Histone H4 OS=Homo sapiens OX=9606 GN=H4C1 PE=1 SV=2	yes	10	[69-78]	0	1133.54	19609000	0		1	538
ISGLIYEETR	P62805	H4C1	Histone H4 OS=Homo sapiens OX=9606 GN=H4C1 PE=1 SV=2	yes	10	[47-56]	0	1179.61	39107000	63303000		4	538
DNIQGITK	P62805	H4C1	Histone H4 OS=Homo sapiens OX=9606 GN=H4C1 PE=1 SV=2	yes	8	[25-32]	0	887.471	0	12469000		1	538
VFLENVIR	P62805	H4C1	Histone H4 OS=Homo sapiens OX=9606 GN=H4C1 PE=1 SV=2	yes	8	[61-68]	0	988.571	67671000	106080000		2	538
LPTFGAPEQLVDLK	Q14258	TRIM25	E3 ubiquitin/ISG15 ligase TRIM25 OS=Homo sapiens OX=9606 GN=TRIM25 PE=1 SV=2	yes	14	[403-416]	0	1526.83	2789200	1072000		1	677
AAVQFLNNAWGIQK	Q9UMY1	NOL7	Nucleolar protein 7 OS=Homo sapiens OX=9606 GN=NOL7 PE=1 SV=2	yes	14	[224-237]	0	1558.83	30749000	49382000		2	1176
KLLPDTILEK	Q9UMY1	NOL7	Nucleolar protein 7 OS=Homo sapiens OX=9606 GN=NOL7 PE=1 SV=2	yes	10	[112-121]	1	1168.71	4878000	7644400		1	1176
LLPDTILEK	Q9UMY1	NOL7	Nucleolar protein 7 OS=Homo sapiens OX=9606 GN=NOL7 PE=1 SV=2	yes	9	[113-121]	0	1040.61	4108400	6676400		2	1176
EELFIEQK	Q9UMY1	NOL7	Nucleolar protein 7 OS=Homo sapiens OX=9606 GN=NOL7 PE=1 SV=2	yes	8	[102-109]	0	1034.53	2740100	4652600		2	1176
FSSVTVSTIDEEEEEIEAR	Q9H5V9	STEEP1	STING ER exit protein OS=Homo sapiens OX=9606 GN=STEEP1 PE=1 SV=1	yes	19	[154-172]	0	2169	4672800	7343500		2	1040
NAPVTFIVDGAVVK	Q9H5V9	STEEP1	STING ER exit protein OS=Homo sapiens OX=9606 GN=STEEP1 PE=1 SV=1	yes	14	[108-121]	0	1428.8	7898000	12739000		2	1040
LQELAELEAK	Q9H5V9	STEEP1	STING ER exit protein OS=Homo sapiens OX=9606 GN=STEEP1 PE=1 SV=1	yes	10	[199-208]	0	1142.62	0	8003300		1	1040
FGQGFGK	Q9H5V9	STEEP1	STING ER exit protein OS=Homo sapiens OX=9606 GN=STEEP1 PE=1 SV=1	yes	7	[122-128]	0	739.365	3158100	5289500		1	1040
CNILHADIKPDNILVNESK	Q13523	PRPF4B	Serine/threonine-protein kinase PRP4 homolog OS=Homo sapiens OX=9606 GN=PRPF4B PE=1 SV=3	yes	19	[809-827]	1	2192.13	3710600	4193500		2	657
YNVYGYTGQGVFSNVVR	Q13523	PRPF4B	Serine/threonine-protein kinase PRP4 homolog OS=Homo sapiens OX=9606 GN=PRPF4B PE=1 SV=3	yes	17	[687-703]	0	1921.93	6294500	12514000		2	657
QHLCLVFEPLSMNLR	Q13523	PRPF4B	Serine/threonine-protein kinase PRP4 homolog OS=Homo sapiens OX=9606 GN=PRPF4B PE=1 SV=3	yes	15	[761-775]	0	1855.94	1292300	935480		1	657
TKLDDLALLEDLEK	Q13523	PRPF4B	Serine/threonine-protein kinase PRP4 homolog OS=Homo sapiens OX=9606 GN=PRPF4B PE=1 SV=3	yes	14	[98-111]	1	1614.87	6681900	10871000		1	657
DLLDQILMLDPAK	Q13523	PRPF4B	Serine/threonine-protein kinase PRP4 homolog OS=Homo sapiens OX=9606 GN=PRPF4B PE=1 SV=3	yes	13	[978-990]	0	1483.8	8286200	4311200		2	657
LDDLALLEDLEK	Q13523	PRPF4B	Serine/threonine-protein kinase PRP4 homolog OS=Homo sapiens OX=9606 GN=PRPF4B PE=1 SV=3	yes	12	[100-111]	0	1385.73	5851200	9920800		2	657
AELDNELMEGK	Q13523	PRPF4B	Serine/threonine-protein kinase PRP4 homolog OS=Homo sapiens OX=9606 GN=PRPF4B PE=1 SV=3	yes	11	[118-128]	0	1247.57	3284700	7583100		2	657
DLLADLIGCQR	Q13523	PRPF4B	Serine/threonine-protein kinase PRP4 homolog OS=Homo sapiens OX=9606 GN=PRPF4B PE=1 SV=3	yes	11	[954-964]	0	1272.65	10508000	9743900		2	657
DNWTDAEGYYR	Q13523	PRPF4B	Serine/threonine-protein kinase PRP4 homolog OS=Homo sapiens OX=9606 GN=PRPF4B PE=1 SV=3	yes	11	[666-676]	0	1388.56	2819400	5344600		2	657
ENVDTFEASVK	Q13523	PRPF4B	Serine/threonine-protein kinase PRP4 homolog OS=Homo sapiens OX=9606 GN=PRPF4B PE=1 SV=3	yes	11	[598-608]	0	1237.58	3340700	7164500		2	657
SYSQQLFLALK	Q13523	PRPF4B	Serine/threonine-protein kinase PRP4 homolog OS=Homo sapiens OX=9606 GN=PRPF4B PE=1 SV=3	yes	11	[794-804]	0	1296.71	7756000	12556000		2	657
VNIGEVLDKR	Q13523	PRPF4B	Serine/threonine-protein kinase PRP4 homolog OS=Homo sapiens OX=9606 GN=PRPF4B PE=1 SV=3	yes	10	[677-686]	1	1141.65	1946500	3126200		2	657
VNIGEVLDK	Q13523	PRPF4B	Serine/threonine-protein kinase PRP4 homolog OS=Homo sapiens OX=9606 GN=PRPF4B PE=1 SV=3	yes	9	[677-685]	0	985.544	1466300	2270800		1	657
LELVDNK	Q13523	PRPF4B	Serine/threonine-protein kinase PRP4 homolog OS=Homo sapiens OX=9606 GN=PRPF4B PE=1 SV=3	yes	7	[171-177]	0	829.455	0	0		1	657
TSESVLSVEHGQPVESVLLFPSGGLLVSAGGR	Q8TED0	UTP15	U3 small nucleolar RNA-associated protein 15 homolog OS=Homo sapiens OX=9606 GN=UTP15 PE=1 SV=3	yes	32	[196-227]	0	3207.68	2153100	0		1	881
LLVAGSEDGGVQLFDISGR	Q8TED0	UTP15	U3 small nucleolar RNA-associated protein 15 homolog OS=Homo sapiens OX=9606 GN=UTP15 PE=1 SV=3	yes	19	[94-112]	0	1932	7218800	5080000		2	881
EISHVLNFLIR	Q8TED0	UTP15	U3 small nucleolar RNA-associated protein 15 homolog OS=Homo sapiens OX=9606 GN=UTP15 PE=1 SV=3	yes	11	[417-427]	0	1339.76	2196100	1206200		1	881
IGGDAATTVNNSTPDFGFGGQK	Q92945	KHSRP	Far upstream element-binding protein 2 OS=Homo sapiens OX=9606 GN=KHSRP PE=1 SV=4	yes	22	[88-109]	0	2153	3172900	4192400		2	915
AINQQTGAFVEISR	Q92945	KHSRP	Far upstream element-binding protein 2 OS=Homo sapiens OX=9606 GN=KHSRP PE=1 SV=4	yes	14	[449-462]	0	1532.79	0	9923600		1	915
SVSLTGAPESVQK	Q92945	KHSRP	Far upstream element-binding protein 2 OS=Homo sapiens OX=9606 GN=KHSRP PE=1 SV=4	yes	13	[191-203]	0	1301.68	0	3661100		1	915
VPDGMVGLIIGR	Q92945	KHSRP	Far upstream element-binding protein 2 OS=Homo sapiens OX=9606 GN=KHSRP PE=1 SV=4	yes	12	[151-162]	0	1225.69	2043900	3646600		2	915
IGGGIDVPVPR	Q92945	KHSRP	Far upstream element-binding protein 2 OS=Homo sapiens OX=9606 GN=KHSRP PE=1 SV=4	yes	11	[321-331]	0	1078.61	2347600	4011400		2	915
IINDLLQSLR	Q92945	KHSRP	Far upstream element-binding protein 2 OS=Homo sapiens OX=9606 GN=KHSRP PE=1 SV=4	yes	10	[385-394]	0	1183.69	6006100	9093600		2	915
VEEDFGFEADEALDSSWVSR	P0C1Z6	TFPT	TCF3 fusion partner OS=Homo sapiens OX=9606 GN=TFPT PE=1 SV=1	yes	20	[217-236]	0	2286.99	1885100	613590		1	238
AGNALTPELAPVQIK	P0C1Z6	TFPT	TCF3 fusion partner OS=Homo sapiens OX=9606 GN=TFPT PE=1 SV=1	yes	15	[202-216]	0	1520.86	4229100	5046700		2	238
GLSSLLYGSIPK	P53007	SLC25A1	Tricarboxylate transport protein, mitochondrial OS=Homo sapiens OX=9606 GN=SLC25A1 PE=1 SV=2	yes	12	[86-97]	0	1233.7	5446100	3448200		2	463
GTYQGLTATVLK	P53007	SLC25A1	Tricarboxylate transport protein, mitochondrial OS=Homo sapiens OX=9606 GN=SLC25A1 PE=1 SV=2	yes	12	[179-190]	0	1250.69	2929700	1797900		1	463
AEAEDDVEIGGTEIVTESEYTSGHSVAGVLDQSR	Q9Y462	ZNF711	Zinc finger protein 711 OS=Homo sapiens OX=9606 GN=ZNF711 PE=1 SV=2	yes	34	[251-284]	0	3549.62	29930000	18734000		2	1225
RYEDCQASGNTLDSALESR	Q9Y462	ZNF711	Zinc finger protein 711 OS=Homo sapiens OX=9606 GN=ZNF711 PE=1 SV=2	yes	19	[314-332]	1	2170.95	3222700	4650500		2	1225
SSTAAQYLQICDGINTNK	Q9Y462	ZNF711	Zinc finger protein 711 OS=Homo sapiens OX=9606 GN=ZNF711 PE=1 SV=2	yes	18	[333-350]	0	1982.94	2890600	4327200		2	1225
TSDPFILSGHILSVHTK	Q9Y462	ZNF711	Zinc finger protein 711 OS=Homo sapiens OX=9606 GN=ZNF711 PE=1 SV=2	yes	17	[656-672]	0	1850.99	3335700	5350900		2	1225
YCDYETAEQGLLNR	Q9Y462	ZNF711	Zinc finger protein 711 OS=Homo sapiens OX=9606 GN=ZNF711 PE=1 SV=2	yes	14	[480-493]	0	1730.76	2431100	3966900		2	1225
DSSQEEDDIRDER	Q9Y462	ZNF711	Zinc finger protein 711 OS=Homo sapiens OX=9606 GN=ZNF711 PE=1 SV=2	yes	13	[297-309]	1	1592.65	6430000	15994000		2	1225
NFPHVCVECGK	Q9Y462	ZNF711	Zinc finger protein 711 OS=Homo sapiens OX=9606 GN=ZNF711 PE=1 SV=2	yes	11	[502-512]	0	1345.59	1676300	2816500		1	1225
HLDLFQGHK	Q9Y462	ZNF711	Zinc finger protein 711 OS=Homo sapiens OX=9606 GN=ZNF711 PE=1 SV=2	yes	9	[580-588]	0	1093.57	6833100	9015600		2	1225
THEFTEYTR	Q9Y462	ZNF711	Zinc finger protein 711 OS=Homo sapiens OX=9606 GN=ZNF711 PE=1 SV=2	yes	9	[445-453]	0	1182.53	9233900	16406000		1	1225
FVIGGPQGDAGLTGR	P31153	MAT2A	S-adenosylmethionine synthase isoform type-2 OS=Homo sapiens OX=9606 GN=MAT2A PE=1 SV=1	yes	15	[250-264]	0	1443.75	2257700	2435800		1	349
GYLVTQDELDQTLEEFK	P19388	POLR2E	DNA-directed RNA polymerases I, II, and III subunit RPABC1 OS=Homo sapiens OX=9606 GN=POLR2E PE=1 SV=4	yes	17	[25-41]	0	2026.97	14973000	21249000		2	293
ALIVVQQGMTPSAK	P19388	POLR2E	DNA-directed RNA polymerases I, II, and III subunit RPABC1 OS=Homo sapiens OX=9606 GN=POLR2E PE=1 SV=4	yes	14	[102-115]	0	1441.8	4415300	6247400		4	293
EEVTELLAR	P19388	POLR2E	DNA-directed RNA polymerases I, II, and III subunit RPABC1 OS=Homo sapiens OX=9606 GN=POLR2E PE=1 SV=4	yes	9	[154-162]	0	1058.56	3337900	7113300		2	293
AVAFQNPQTHVIENLHAAAYR	P22695	UQCRC2	Cytochrome b-c1 complex subunit 2, mitochondrial OS=Homo sapiens OX=9606 GN=UQCRC2 PE=1 SV=3	yes	21	[163-183]	0	2349.2	2359700	1832900		1	311
[truncated: 4,408 more rows]
